# Supplementary material for: Tissue-Specific Gene Repositioning by Muscle Nuclear Membrane Proteins Enhances Repression of Critical Developmental Genes during Myogenesis
Source: Mol Cell. 2016 Jun 16;62(6):834–47. doi: 10.1016/j.molcel.2016.04.035 (PMC4914829; doi:10.1016/j.molcel.2016.04.035)
Supplement: Table S1. Table of DamID and Gene Expression Changes in C2C12 Cells upon Myogenesis and NET-Depletion, Related to Figures 2, 3, 4, and 5 — The table shows information for all genes represented on microarray for gene expression and DamID results presented as summary and raw data values. The table contains a key explaining the various parameters. [file mmc2.xlsx]

## Sheet: 150824 - sel2FT12 plus sel2DR (
Supplemental Table 1. Table of DamID and Gene Expression Changes in C2C12 cells upon myogenesis and NET-depletion.
Grey - Gene ID, position and microarray probe sequences.
Blue - Sumarised data for genes overlap with LADs, presence within regions of differential association with the lamina (Interior to Periphery - IP, Periphery to interior - PI) and gene expression changes during myogenesis or in NET-depleted MTs (e0 - no change, e1 - increased expression, e2 - decreased expression).
Red - log2(Lamin B1/Dam) or Δlog2(MT DamID-MB DamID) as average values across gene body or a 100 kb window surround gene.
Orange - Δlog2 changes in expression between control MTs and MBs or NET kd MTs and control MTs.
Green - False discovery rate (FDR) values Δlog2 changes in Orange section.
Gene Name	GeneID	Alternate dbXrefs	Synonyms	Description	Sequence of Microarray Probe	Chromosome	Start Coordinate	End Coordinate	Nucleotide Ref	Strand	Overlap with LAD in MB	Overlap with LAD in MT	PI Region	IP Region	Expr change MB-->MT	Expr change NET39 kd MT	Expr change TMEM38a kd MT	Expr change WFS1 kd MT	Gene body log2(Lamin B1/Dam) MB	Gene body log2(Lamin B1/Dam) MT	Gene body Δlog2(MT DamID-MB DamID)	100 kb region log2(Lamin B1/Dam) MB	100 kb region log2(Lamin B1/Dam) MT	100 kb region Δlog2(MT DamID-MB DamID)	Δlog2(expr MT-expr MB)	Δlog2(expr NET39 kd MT-expr control MT)	Δlog2(expr TMEM38a kd MT-expr control MT)	Δlog2(expr WFS1 kd MT-expr control MT)	FDR(expr MT-expr MB)	FDR(expr NET39 kd MT-expr control MT)	FDR(expr TMEM38a kd MT-expr control MT)	FDR(expr WFS1 kd MT-expr control MT)
Xkr4	497097	MGI:3528744|Ensembl:ENSMUSG00000051951	AY534250|Gm210|KIAA1889|XRG4|mKIAA1889	X Kell blood group precursor related family member 4	GCTGCATCTGCTAGCCACTTTTCTGGAAAGTGCTCCACAATTGGTCCTGC	chr1	3204562	3661579	NM_001011874	-	Y	Y		Y	e0	e0	e0	e0	5.71	6.11	0.4	4.9831	5.59351	-0.610414	0.0978327	-0.0352886	-0.0252234	-0.10965	0.113422	0.346289	0.254093	0.880669
Rp1	19888	MGI:1341105|Ensembl:ENSMUSG00000025900	Dcdc3|Orp1|Rp1h|mG145	retinitis pigmentosa 1 (human)	CCAGCTGTCAATATGTTTTTCCCATAAAAAGATGCAGTACATGGGATAGA	chr1	4333587	4350395	NM_011283	-	Y	Y			e0	e0	e0	e0	6.16	8.02	1.86	6.24322	6.12351	0.119706	0.0613017	0.0102106	0.0324298	0.0423642	0.445836	0.362738	0.205139	0.145919
Sox17	20671	MGI:107543|Ensembl:ENSMUSG00000025902	Sox	SRY-box containing gene 17	GGGCTACACGAGATTTTTGTTTTAAATGCCTTGAGGGACTTGCTCCCCAC	chr1	4481008	4487435	NM_001289467	-	Y	Y			e0	e0	e0	e0	1.69	2.17	0.48	5.11991	4.42955	0.690366	0.0350214	-0.0525045	-0.0973052	0.0293796	0.558413	0.798923	0.244984	0.214481
Mrpl15	27395	MGI:1351639|Ensembl:ENSMUSG00000033845	HSPC145|MRP-L7|Rpml7	mitochondrial ribosomal protein L15	GAGGCAGAAACATAGCACCCAAGTCTGAAACAATTGGCACCAGTCTTCCC	chr1	4763278	4775807	NM_025300	-		Y		Y	e0	e0	e0	e0	-2.75	-0.52	2.23	2.58156	0.230634	2.35093	-0.319885	0.0522237	0.192166	-0.0332411	0.00156305	0.00720842	0.213485	0.000586706
Lypla1	18777	MGI:1344588|Ensembl:ENSMUSG00000025903	Pla1a	lysophospholipase 1	ATTCCATTGACTGTGTGCTGTAATGTGGGAAAATGTCATGTTTTTCACAG	chr1	4797973	4836816	NM_008866	+		Y		Y	e1	e1	e0	e1	-0.42	1.65	2.07	1.1696	-2.36576	3.53536	0.922629	0.550956	0.110647	0.670334	0.0393618	0.00148557	0.019859	0.000619932
Tcea1	21399	MGI:1196624|Ensembl:ENSMUSG00000033813	MGC103154|S-II	transcription elongation factor A (SII) 1	AAAAATAAAGTACAGTTTGAAAGAATTAGTTTAAAAGTAATAAGGTTAAA	chr1	4847774	4887990	NM_001159750	+				Y	e0	e0	e0	e0	-3.08	0.43	3.51	0.568611	-1.64463	2.21324	0.0507944	-0.00918345	0.0329941	0.0103603	0.482447	0.585368	0.202369	0.358706
Rgs20	58175	MGI:1929866|Ensembl:ENSMUSG00000002459	2900073E09Rik|MGC151302|MGC151306|Rgsz1	regulator of G-protein signaling 20	GCTATAGATTCACAATGGAAACTACAACTGCCTTTAGTGATACTTATCAG	chr1	4899656	5060366	NM_001177795	-	Y	Y		Y	e0	e0	e0	e0	1.9	3.28	1.38	3.28303	1.63786	1.64516	-0.0350227	-0.0294918	0.0500272	-0.0261655	0.663827	0.371773	0.865751	0.375967
Atp6v1h	108664	MGI:1914864|Ensembl:ENSMUSG00000033793	0710001F19Rik|AU022349|CGI-11|MGC11985|SFD|SFDalpha|SFDbeta|VMA13	ATPase, H+ transporting, lysosomal V1 subunit H	GTTCAGCCTTTTTGCACTTCCCATGGACCAGTGGAGTGAGAACCTCAGTC	chr1	5073253	5152630	NM_133826	+	Y	Y		Y	e0	e0	e0	e0	0.69	2.99	2.3	3.01045	1.2578	1.75265	-0.0514274	0.0376637	-0.253524	-0.405105	0.844875	0.962759	0.116841	0.0157356
Oprk1	18387	MGI:97439|Ensembl:ENSMUSG00000025905	K-OR-1|KOR|KOR-1|MGC151172|MSL-1|Oprk2|R21	opioid receptor, kappa 1	GCGGTGTTTTAGGGACTTCTGCTTCCCTATTAAGATGCGAATGGAGCGCC	chr1	5578573	5596214	NM_011011	+	Y	Y			e0	e0	e0	e0	7.42	6.23	-1.19	5.7664	6.34897	-0.582573	-0.0881357	0.0165571	0.0283171	-0.0405652	0.180191	0.293699	0.385868	0.0381513
Npbwr1	226304	MGI:891989|Ensembl:ENSMUSG00000033774	Gpr7|Nbpwr1	neuropeptides B/W receptor 1	ACCACCGACCTCCCGCAAACGCCGCTGGTCATCGGCATCTCTTACTTCAT	chr1	5903787	5907479	NM_010342	-	Y	Y			e0	e0	e0	e0	0.53	3.03	2.5	6.66148	6.07269	0.58879	0.0732501	-0.0428231	-0.00883606	-0.0166699	0.199562	0.653524	0.262612	0.319278
Rb1cc1	12421	MGI:1341850|Ensembl:ENSMUSG00000025907	2900055E04Rik|5930404L04Rik|Cc1|FIP200|LaXp180	RB1-inducible coiled-coil 1	GAACAAAATCACCTGAAGGAATTAGAGGACACACTGCACATCAGGCACAC	chr1	6204742	6266185	NM_009826	+	Y	Y		Y	e0	e0	e0	e1	-1.76	0.55	2.31	0.136589	-1.74428	1.88086	0.406035	0.121813	0.238024	0.52901	0.00909577	0.00112575	0.000127419	1.36226e-06
St18	240690	MGI:2446700|Ensembl:ENSMUSG00000033740	AV348974|Myt3|NZF-3|Nzf3|mKIAA0535	suppression of tumorigenicity 18	CATTGCAACAAAATTGTGTTCAGTGCTGTGCATTTGGTGTATGGTAGGAA	chr1	6720131	6851021	NR_045189	+	Y	Y			e0	e0	e0	e0	6.18	5.59	-0.59	5.42908	6.21012	-0.781038	-0.132724	0.196404	0.0317138	0.0891378	0.105607	0.495215	0.229663	0.63843
Pcmtd1	319263	MGI:2441773|Ensembl:ENSMUSG00000051285	8430411F12Rik|A030012M09Rik|MGC117877	protein-L-isoaspartate (D-aspartate) O-methyltransferase domain containing 1	GGGACCTCCAGCAGCAGGGGGAATGATATGATCAGTAGAGACATTTTAGC	chr1	7079000	7163709	NM_183028	+	Y	Y		Y	e1	e0	e0	e0	1.42	2.41	0.99	2.48753	1.47932	1.00821	0.556575	-0.0702068	-0.0266776	-0.0888719	4.66042e-06	3.0384e-05	8.16771e-06	3.92281e-05
Sntg1	71096	MGI:1918346|Ensembl:ENSMUSG00000025909	4933426D16Rik|G1SYN|SYN4	syntrophin, gamma 1	GCTTTGCTGATAGACTTCCCCTGCAAAGTTATGATGGTGGTGAACAGTGC	chr1	8349819	9289958	NM_001290390	-	Y	Y		Y	e0	e0	e0	e0	5.42	5.9	0.48	5.40962	5.64906	-0.239446	-0.131758	0.0945725	0.0680712	-0.0082059	0.00552251	0.497535	0.192753	0.00317929
Rrs1	59014	MGI:1929721|Ensembl:ENSMUSG00000061024	5730466A07Rik|AA415037|D1Ertd701e|Rrr	RRS1 ribosome biogenesis regulator homolog (S. cerevisiae)	GACCCCTTGTTTTAGGAAAACTTTGGCCCTAACTATAATATTAAAAGTAT	chr1	9535488	9537536	NM_021511	+	Y	Y		Y	e0	e0	e0	e0	-4.08	2.36	6.44	5.3003	3.36441	1.93589	-0.115181	0.359324	-0.0207503	0.263961	0.465553	0.0832688	0.369112	0.302799
Adhfe1	76187	MGI:1923437|Ensembl:ENSMUSG00000025911	6330565B14Rik|AI043035|Adh8	alcohol dehydrogenase, iron containing, 1	GCCCCCATTGGGAAGGGGAAGCCAGTAACTGTGCCTCTTAAACCTCTGAT	chr1	9538126	9568049	NR_027664	+	Y	Y		Y	e0	e0	e0	e0	0.7	3.75	3.05	5.05877	2.91282	2.14595	-0.18717	0.00608557	0.018224	-0.00225472	0.00778351	0.0102689	0.0151605	0.00659518
2610203C22Rik	72481	MGI:1919731	2310007M24Rik	RIKEN cDNA 2610203C22 gene	TTCCCACTCATCACTGACTCTCTTGGGTGAGAGGAAGCGCCACACTCATC	chr1	9550913	9621173	NR_015470	-	Y	Y		Y	e0	e0	e0	e0	2.28	4.18	1.9	3.91061	1.70034	2.21027	0.111382	-0.0593373	0.258827	-0.0470702	0.152439	0.561851	1.71144e-05	0.426065
3110035E14Rik	76982	MGI:1924232|Ensembl:ENSMUSG00000067879	AI415019|AV164974|R75066	RIKEN cDNA 3110035E14 gene	CTCCGCAGGTGTTGGCACAAGCACGAGTTTGAACTGTTTGGGTATCAGGC	chr1	9591347	9617223	NM_178399	+	Y	Y		Y	e0	e0	e0	e0	2.4	3.99	1.59	3.83951	1.84594	1.99357	-0.0620434	-0.00195505	0.0175016	-0.0365528	0.171242	0.156987	0.344564	0.0215812
Mybl1	17864	MGI:99925|Ensembl:ENSMUSG00000025912	A-myb|MGC123416	myeloblastosis oncogene-like 1	CATATACACTTAATAAAAAGAGACCAAACCCTAACCCTTGTAAAGCTGTC	chr1	9657491	9690290	NM_001290397	-		Y		Y	e0	e0	e0	e0	0.69	6.04	5.35	3.75009	-0.334408	4.0845	-5.79893e-05	-0.00989888	0.00761413	-0.00974618	0.999363	0.911363	0.930585	0.902154
Vcpip1	70675	MGI:1917925|Ensembl:ENSMUSG00000045210	4932442A08|5730421J18Rik|5730538E15Rik|VCIP135|mKIAA1850	valosin containing protein (p97)/p47 complex interacting protein 1	CCATGGAGGAACCTGAAGAGATGGATAGTCAAGATGCTGAGACGACTAAC	chr1	9713277	9738463	NM_173443	-	Y	Y		Y	e0	e0	e0	e0	-3.03	0.2	3.23	1.41493	-1.75476	3.16969	0.224451	0.0722743	0.0113958	0.2946	0.0559647	0.0115277	0.0422243	5.93671e-05
Sgk3	170755	MGI:2182368|Ensembl:ENSMUSG00000025915	2510015P22Rik|A330005P07Rik|Cisk|fy|fz	serum/glucocorticoid regulated kinase 3	AGTAATCAGAAAACAGCCCTATGACAACACTGTGGACTGGTGGTGCCTGG	chr1	9788210	9892649	NM_177547	+	Y	Y		Y	e0	e0	e0	e0	2.82	4.91	2.09	4.83456	2.91844	1.91612	0.09698	-0.10124	-0.109369	-0.0472177	0.20896	0.969985	0.904573	0.543022
Mcmdc2	240697	MGI:3045334|Ensembl:ENSMUSG00000046101	-	RIKEN cDNA 6030422M02 gene	CTCCACATCATCTGTTATAAGATTTTATCTCCTTGTTTCCTCGTACCAAG	chr1	9898718	9931035	NM_177722	+	Y	Y		Y	e0	e0	e0	e0	1.02	3	1.98	3.85974	1.04136	2.81838	-0.0249857	0.0484202	0.0112383	0.04435	0.78069	0.798284	0.884687	0.819906
Ppp1r42	69312	MGI:1921138|Ensembl:ENSMUSG00000025916	1700011J18Rik|4930418G15Rik	leucine rich repeat containing 67	ATGCATCTTCAAAATGTTCCCAAGAAGATAAAACTACAATTACTGAAGAC	chr1	9958706	9999201	NM_145692	-	Y	Y		Y	e0	e0	e0	e0	1.42	3.95	2.53	3.00546	-0.217992	3.22345	-0.148082	0.0488281	0.00647059	0.0395895	0.051949	0.214896	0.0616979	0.154182
Cops5	26754	MGI:1349415|Ensembl:ENSMUSG00000025917	AI303502|CSN5|Jab1|Mov34|Sgn5	COP9 (constitutive photomorphogenic) homolog, subunit 5 (Arabidopsis thaliana)	CCACAGGCCAGGTGTTTGATTTGTCTGAGAAGTTAGAGCAGTCGGAAGCC	chr1	10014680	10028240	NM_013715	-		Y		Y	e1	e0	e0	e0	-1.99	1.8	3.79	3.30868	-0.148624	3.45731	0.752328	0.108443	0.00986094	-0.172545	0.00031789	8.66095e-05	0.000266892	0.00338328
Cspp1	211660	MGI:2681832|Ensembl:ENSMUSG00000056763	2310020J12Rik|4930413O22Rik|AA387550|BC055915|Cspp2|Cspp3	centrosome and spindle pole associated protein 1	GCCTCCATCTTATTTTTATGCTGATAGAAGCACAGACTGGGTTACTAATT	chr1	10028298	10126849	NM_026493	+	Y	Y		Y	e0	e0	e0	e0	0.06	3.49	3.43	3.40099	0.0179098	3.38308	0.364419	0.31793	0.0694464	0.177651	0.115706	0.00319225	0.0545977	0.0151713
Arfgef1	211673	MGI:2442988|Ensembl:ENSMUSG00000067851	ARFGEP1|BIG1|D130059B05Rik|D730028O18Rik|P200	ADP-ribosylation factor guanine nucleotide-exchange factor 1(brefeldin A-inhibited)	GTCTCCAAGACTGTGATGATACTGAAGTAGCCTCTCTTTGCCTAGAAGGG	chr1	10127587	10222751	NM_001102430	-		Y		Y	e0	e0	e0	e0	-1.18	0.32	1.5	0.502132	-1.25281	1.75494	0.193134	-0.0293942	-0.0241145	-0.060363	0.0295318	0.0679413	0.0564312	0.135053
Cpa6	329093	MGI:3045348|Ensembl:ENSMUSG00000042501	9030616D13Rik|MGC141282	carboxypeptidase A6	AGAGGGGACAATTACTGATGTCCATATTTCCCAAAATGCTTCCAGAACCC	chr1	10314799	10710026	NM_177834	-	Y	Y			e0	e0	e0	e0	5.13	4.72	-0.41	4.24355	4.54891	-0.305359	0.0258458	0.00138952	-0.00940858	-0.017794	0.784603	0.776494	0.866818	0.932721
Prex2	109294	MGI:1923385|Ensembl:ENSMUSG00000048960	6230420N16Rik|AI316880|AI553603|C030045D06Rik|D430013K02|Depdc2|P-Rex2	phosphatidylinositol-3,4,5-trisphosphate-dependent Rac exchange factor 2	GGCAGACCCTTCACACTGCTTTACTCTTCTGTGTTCACCAGCCTCACTAA	chr1	10983545	11293763	NM_029525	+	Y	Y			e0	e0	e0	e0	6.33	5.7	-0.63	5.768	7.08694	-1.31894	-0.0429604	0.0251086	0.0550178	0.0305323	0.430512	0.78267	0.853887	0.838644
A830018L16Rik	320492	MGI:2444149|Ensembl:ENSMUSG00000057715	-	RIKEN cDNA A830018L16 gene	CACCTTACTTTTGGAATGTGCTTTGTACTTATTCTAAATGAATTGATATC	chr1	11404185	11965983	NM_177173	+	Y	Y			e0	e0	e0	e0	5.71	5.99	0.28	5.37863	5.01776	0.360876	-0.0559663	-0.0166232	0.045841	0.0484482	0.381733	0.236021	0.901023	0.921166
Sulf1	240725	MGI:2138563|Ensembl:ENSMUSG00000016918	AI467640|AW121680|mKIAA1077	sulfatase 1	CTAGGAAGGACAAAGGAATAGACCCCCGGCAAGGACACACAGTATGGATC	chr1	12682510	12850453	NM_001198566	+	Y	Y			e0	e0	e2	e0	0.74	-0.5	-1.24	-0.831725	1.0696	-1.90133	0.287467	-0.0450903	-0.886339	0.254763	0.166593	0.257181	0.00305125	0.00646612
Slco5a1	240726	MGI:2443431|Ensembl:ENSMUSG00000025938	4732454B15|A630033C23Rik|AA407151	solute carrier organic anion transporter family, member 5A1	GGATGGCTGAAATACTGTCTATTCTAGAATCTTTTTTCAGCTGGGTGCTA	chr1	12856630	12981216	NM_172841	-	Y	Y			e0	e0	e0	e0	3.32	3.85	0.53	4.31814	3.68274	0.635394	0.0942772	-0.0525922	0.0206575	0.0937154	0.20467	0.632369	0.108438	0.00747169
Prdm14	383491	MGI:3588194|Ensembl:ENSMUSG00000042414	-	PR domain containing 14	CGTCCATGAGAGGCACCGGCCCTACCTGTGTTCAACCTGTGGGAAAAGTT	chr1	13103508	13117244	NM_001081209	-	Y	Y			e0	e0	e0	e0	0.14	0.99	0.85	2.81917	1.84561	0.973562	-0.00877365	0.00325098	-0.0441254	-0.0252292	0.909749	0.946409	0.370045	0.578015
Ncoa2	17978	MGI:1276533|Ensembl:ENSMUSG00000005886	9530095N19|D1Ertd433e|GRIP-1|Grip1|KAT13C|SRC-2|TIF-2|TIF2|bHLHe75	nuclear receptor coactivator 2	ACATGCCGCCAGTTCTCCCAGGACATAGCAGCAGACAGTCGGGCCCTGGG	chr1	13129239	13364164	NM_008678	-	Y	Y			e0	e0	e0	e0	-0.27	-1.74	-1.47	-2.33296	0.0558199	-2.38878	-0.0240979	0.120009	0.0590216	0.0231399	0.779571	0.158227	0.66027	0.99112
Tram1	72265	MGI:1919515|Ensembl:ENSMUSG00000025935	1810049E02Rik|MGC1174|TRAMP	translocating chain-associating membrane protein 1	CAAGCCTCAGGCCTGTGGTTAAGTTGCCATGCTGCTAGAAAGTCATGCTT	chr1	13554782	13579945	NM_028173	-	Y			Y	e2	e0	e0	e0	-3.55	0.63	4.18	1.58959	0.929911	0.65968	-1.00889	0.344415	-0.462032	0.0133611	3.01127e-08	1.11096e-05	9.43131e-11	3.7084e-08
Lactb2	212442	MGI:2442551|Ensembl:ENSMUSG00000025937	Cgi-83|E430032H21Rik|MGC7674	lactamase, beta 2	ATTAAGAATAATAGATTTTGAACAATTCAAACCAGTTAATACTTTAGAGT	chr1	13615979	13650590	NM_145381	-				Y	e0	e0	e0	e0	-1.26	1.48	2.74	1.94525	0.327384	1.61786	-0.0234736	-0.0228912	-0.00378802	0.0299186	0.821628	0.624995	0.784955	0.949679
Xkr9	381246	MGI:2686466|Ensembl:ENSMUSG00000067813	Gm1620|XRG9	X Kell blood group precursor related family member 9 homolog	GTGCTAGGCACCCTGGGAATCTTGACTGTATTCTGGATCTACCCTCTTTC	chr1	13658851	13691804	NM_001011873	+	Y	Y		Y	e0	e0	e0	e0	2.28	5.41	3.13	3.9381	1.71243	2.22567	0.10059	-0.137627	-0.10577	-0.0853995	0.0790168	0.587645	0.949723	0.829784
Gm5523	433273	MGI:3649089	EG433273	glyceraldehyde-3-phosphate dehydrogenase pseudogene	CCTGGTATGACAATGAATACGGCTACAGCAACAGGGTGGTGGACCTCATG	chr1	13775765	13777010	NR_004447	-		Y		Y	e0	e0	e0	e0	0.31	4.62	4.31	4.56682	3.13243	1.43439	0.240436	-0.392365	-0.143527	0.0828308	0.111855	0.350776	0.575833	0.0263694
Eya1	14048	MGI:109344|Ensembl:ENSMUSG00000025932	bor	eyes absent 1 homolog (Drosophila)	GTGGCTCACAACTTAAAAGTTTTGAAGTCTTCCTGACCACCTCCCCGACT	chr1	14159038	14300280	NM_001252192	-	Y	Y		Y	e2	e0	e0	e0	0.14	3.2	3.06	3.73061	0.73716	2.99345	-1.15479	0.150686	0.0625627	0.0198289	1.58407e-07	1.40719e-06	3.14835e-07	2.00384e-07
Msc	17681	MGI:1333884|Ensembl:ENSMUSG00000025930	MyoR|bHLHa22	musculin	CTACCCAGTACATGGTGCTTAGTGGTCCTGGCAATGCTGCACTATCATGG	chr1	14743428	14746047	NM_010827	-	Y	Y		Y	e2	e1	e0	e0	-5.32	-8.97	-3.65	2.21867	0.702302	1.51637	-1.74889	0.633202	0.102387	-0.037474	4.23708e-14	6.97406e-11	9.28734e-14	2.90125e-14
Trpa1	277328	MGI:3522699|Ensembl:ENSMUSG00000032769	Anktm1	transient receptor potential cation channel, subfamily A, member 1	AGACTGTGATAAGTATGAATGTTACAATAGAAATGTGTTCCCTTAGTGTT	chr1	14862728	14908943	NM_177781	-	Y	Y			e0	e0	e0	e0	6.24	6.71	0.47	5.78806	4.99922	0.788838	0.100291	-0.0663607	-0.049717	-0.0363326	0.170152	0.706656	0.531788	0.392488
Kcnb2	98741	MGI:99632|Ensembl:ENSMUSG00000092083	9630047L19Rik|BB130875|Kv2.2	potassium voltage gated channel, Shab-related subfamily, member 2	GCAAATGGCGTCAAACTCAGAGGAGAACATGTAAGTCTGGAAAGACCTGG	chr1	15302532	15704295	NM_001098528	+	Y	Y		Y	e0	e0	e0	e0	5.32	5.27	-0.05	5.75178	5.44513	0.306654	-0.118671	0.0596992	0.121281	0.0107834	0.146429	0.526507	0.982069	0.176726
Terf1	21749	MGI:109634|Ensembl:ENSMUSG00000025925	Pin2|Trbf1|Trf1	telomeric repeat binding factor 1	CTCTTAGGTCTTTCGCACCTTCCCTTCCATATGGATCCACATCTTGTGAT	chr1	15795726	15834133	NM_001286628	+	Y	Y		Y	e2	e0	e0	e0	-1.34	1.94	3.28	2.98663	0.482196	2.50443	-0.655964	0.215262	-0.00527391	-0.062712	9.74018e-07	0.000153689	8.11195e-07	2.79697e-07
Sbspon	226866	MGI:2684952|Ensembl:ENSMUSG00000032719	Rpesp	predicted gene 106	ATATAGAGCACCTGGGAGCGACTTCCGAGCATGCGTGTGAATGGGCCGAG	chr1	15843942	15882803	NM_001033288	-	Y	Y		Y	e0	e0	e0	e0	0.25	2.98	2.73	2.51216	0.60757	1.90459	-0.10253	0.0384713	0.0177691	0.100392	0.159338	0.419276	0.25202	0.98224
4930444P10Rik	75799	MGI:1923049|Ensembl:ENSMUSG00000067795	-	RIKEN cDNA 4930444P10 gene	TGTGATATACATACAAATGAAATGTAAATAGCAAATAAATATTTTATGTT	chr1	16056059	16083122	NM_001243238	-				Y	e0	e0	e0	e0	-0.56	2.47	3.03	0.557923	-1.3457	1.90363	-0.0846697	0.00744071	-0.0263578	-0.0120804	0.178424	0.226713	0.0657079	0.107027
Rpl7	19989	MGI:98073|Ensembl:ENSMUSG00000043716	MGC102113|Rpl7a|Surf-3	ribosomal protein L7	GGCCAGGATGGCAAGGAAAGCTGGCAACTTCTATGTGCCCGCAGAACCAA	chr1	16091375	16094514	NM_011291	-				Y	e0	e0	e0	e0	-6.61	-7.23	-0.62	0.0753526	-1.74798	1.82333	-0.368382	0.0929646	-0.139868	-0.216671	0.0330784	0.120405	0.00353604	0.00100568
Rdh10	98711	MGI:1924238|Ensembl:ENSMUSG00000025921	3110069K09Rik|4921506A21Rik|AI875664|AW549993|D1Ertd762e|m366Asp	retinol dehydrogenase 10 (all-trans)	CCTCACGGAGCTGCAAACTTGTGTTAGGGGAGGAAGTGGGGGATCTTGTC	chr1	16095962	16122631	NM_133832	+				Y	e0	e0	e0	e0	-4.84	-2.37	2.47	0.443456	-1.26637	1.70983	-0.06182	-0.0434379	-0.0963994	-0.0568185	0.757351	0.568434	0.342798	0.481818
Stau2	29819	MGI:1352508|Ensembl:ENSMUSG00000025920	-	staufen (RNA binding protein) homolog 2 (Drosophila)	CACAGATCCCTTCTGATTCTTTCAATTCTATTGCCAGGTAGTCGCTAGTG	chr1	16218890	16509383	NM_025303	-	Y	Y		Y	e1	e0	e0	e0	2.41	1.97	-0.44	3.72993	3.82047	-0.0905384	0.8608	-0.0667592	-0.424664	-0.0921525	0.00017051	0.000450959	0.0387484	0.00053229
Ube2w	66799	MGI:1914049|Ensembl:ENSMUSG00000025939	6130401J04Rik	ubiquitin-conjugating enzyme E2W (putative)	GGTGCACCAGGAACCTTATATGAAGGGGAAAAATTTCAACTTTTGTTTAA	chr1	16558754	16609419	NM_001271017	-	Y				e0	e0	e0	e0	-4.05	-3.57	0.48	-2.53494	-2.8596	0.324659	0.0797237	-0.0452049	0.0150829	-0.065571	0.211908	0.646273	0.124067	0.854262
Tceb1	67923	MGI:1915173|Ensembl:ENSMUSG00000079658	2610043E24Rik|2610301I15Rik|AA407206|AI987979|AW049146	transcription elongation factor B (SIII), polypeptide 1	TATGGTTGCCCCCAGTGGCTGTCCCAGGTCTGTCTGCAAGCCTTCAAAGC	chr1	16632845	16646946	NM_026456	-					e0	e0	e0	e0	-6.81	-5.83	0.98	-3.94059	-5.35455	1.41396	0.146436	-0.105188	-0.432036	-0.300063	0.2935	0.813851	0.0258575	0.245468
Tmem70	70397	MGI:1915068|Ensembl:ENSMUSG00000025940	1110020A09Rik|2210416J16Rik	transmembrane protein 70	GTATGGCGGTACATCAGAACCGGAGCGGTGGCTCAGTGGTTAAGAGCACT	chr1	16655271	16668356	NM_027415	+	Y				e0	e0	e0	e0	-6.21	-3.64	2.57	-2.90405	-3.85424	0.95019	-0.120164	-0.0712895	0.00113484	-0.125387	0.614432	0.385027	0.613275	0.223572
Ly96	17087	MGI:1341909|Ensembl:ENSMUSG00000025779	ESOP-1|MD-2|MD2|MGC151162	lymphocyte antigen 96	GCTCTTCTGTTTGAATTTCACCATCATTCACCGCCGTGATGTCAATTAGA	chr1	16678536	16699686	NM_001159711	+	Y	Y			e0	e0	e0	e0	-2.54	-0.88	1.66	-1.34203	-2.46669	1.12466	-0.305221	-0.129212	0.166704	0.370732	0.133199	0.0282006	0.543964	0.78703
Jph1	57339	MGI:1891495|Ensembl:ENSMUSG00000042686	ENSMUSG00000054314|JP-1|Jp1	junctophilin 1	CCATCATGATTGTCCTGGTCATGCTGTTGAATATTGGGTTGGCCATTCTT	chr1	16985020	17087970	NM_020604	-	Y	Y			e1	e0	e0	e0	2.5	-0.5	-3	-0.408249	2.59167	-2.99992	2.30281	-0.450981	-0.0890888	-0.323818	1.69674e-11	7.29943e-10	2.83799e-11	1.85179e-10
Gdap1	14545	MGI:1338002|Ensembl:ENSMUSG00000025777	-	ganglioside-induced differentiation-associated-protein 1	GGTACTGCCATTATATGCCTTTTGATTCTCAAGACTGGTGAACTGCTTGC	chr1	17135453	17154351	NM_010267	+		Y			e0	e0	e0	e0	3.67	3.96	0.29	3.57445	3.53779	0.0366539	0.169899	-0.101598	0.229709	0.216303	0.00199592	0.23129	6.95917e-08	1.22662e-07
Pi15	94227	MGI:1934659|Ensembl:ENSMUSG00000067780	P24TI|P25TI|PI-15|SugarCrisp	peptidase inhibitor 15	GTGTGATATGACACATAGGTAATAATATGATGTGGTCGTTAACAGGGGAA	chr1	17591981	17621020	NM_053191	+	Y	Y		Y	e0	e0	e0	e0	0.79	4.36	3.57	4.53289	2.72534	1.80755	-0.0403847	0.0378843	0.0293581	-0.0305598	0.64113	0.981586	0.912098	0.339962
Crispld1	83691	MGI:1934666|Ensembl:ENSMUSG00000025776	Cocoacrisp|Lcrisp1	cysteine-rich secretory protein LCCL domain containing 1	CTTTTAAGTCACTTTTGTTTTTCAAACCAGTCCAGTATTCAGTTCTGACC	chr1	17717497	17756288	NM_031402	+	Y	Y		Y	e0	e0	e0	e0	5.5	6.89	1.39	6.55473	5.79899	0.755745	0.0281655	-0.0526433	-0.0817687	0.0311523	0.769762	0.805706	0.526119	0.457725
Crisp4	78081	MGI:1925331|Ensembl:ENSMUSG00000025774	9230112K08Rik	cysteine-rich secretory protein 4	GTGACGATTGTCCAAATAACTGCGAAGATGGACTGTGCACTAACCCCTGC	chr1	18105271	18127132	NM_030033	-	Y	Y			e0	e0	e0	e0	5.9	5.68	-0.22	5.22401	5.50531	-0.281299	0.0620836	-0.0541172	0.00333981	-0.0498341	0.190456	0.903825	0.159776	0.828649
Defb44-ps	654454	MGI:3646526	Defb44|Defb49|Defb49-ps|EG574082	defensin beta 44, pseudogene	GCAAATGTAGACATGTATGCAGTAATGTTGAAATGAGAGTTGTTGCCTGC	chr1	18200133	18213645	NR_002879	-	Y	Y			e0	e0	e0	e0	6.01	4.65	-1.36	6.60917	6.95472	-0.345553	-0.012059	-0.0102522	0.0791589	0.0697218	0.878359	0.764584	0.258239	0.327227
Defb18	654460	MGI:3648148|Ensembl:ENSMUSG00000073735	BD-18|EG654460|mBD-18	defensin beta 18	CTACTGTCACACTGAGCCCTGCTGTGTGGTGCGAGAATACAAAAGAATGG	chr1	18226553	18227524	NM_001039123	-	Y	Y			e0	e0	e0	e0	NA	NA	NA	6.655	6.81957	-0.164569	-0.0579457	-0.00824983	-0.0380451	0.0395354	0.392437	0.318323	0.120851	0.807115
Defb41	77673	MGI:1924923|Ensembl:ENSMUSG00000067773	9230102D03Rik|Bd-41|Defb16	defensin beta 41	CCGTCTGTGATATTGATGAGTATGATTATGGATACTGTATCAGATGGAGG	chr1	18241058	18255219	NM_183124	-	Y	Y			e0	e0	e0	e0	6.21	8.59	2.38	6.35649	6.45262	-0.0961292	-0.141629	0.0949741	0.0770197	0.0481106	0.0116706	0.469292	0.278156	0.0929636
Gm15386	654464	MGI:3840135|Ensembl:ENSMUSG00000089923	BD-17|Defb17|OTTMUSG00000020946|OTTMUSG00000020948	predicted gene 15386	CCTGAGTATGGTAGCTTGGATTTGAGGAAAGAATGCAAAATGCGTAGAGG	chr1	18250604	18255219	NM_001040027	-	Y	Y			e0	e0	e0	e0	7.63	9.19	1.56	6.48474	6.37278	0.111962	0.0535419	-0.0417705	0.00336921	-0.0735191	0.56606	0.920249	0.532561	0.84152
Tfap2d	226896	MGI:2153466|Ensembl:ENSMUSG00000042596	Tfap2d	transcription factor AP-2, delta	GGAAAAACACACTACTCACAAAAACGGTGGTGCGGCAGACTCTGGCCAAG	chr1	19093102	19156413	NM_153154	+	Y	Y			e0	e0	e0	e0	6.12	6.03	-0.09	6.12322	6.02347	0.0997452	-0.0450074	-0.0324989	0.00797299	-0.00857375	0.658219	0.402407	0.719144	0.563023
Tfap2b	21419	MGI:104672|Ensembl:ENSMUSG00000025927	AI606113|AP-2(beta)|E130018K07Rik|Tfap2b	transcription factor AP-2 beta	CTCACCGAGGCGCTCAAAGGCATGGACAAGATGTTCTTGAACAACACCAC	chr1	19202134	19228926	NM_001025305	+	Y	Y			e0	e0	e0	e0	5.76	5.93	0.17	5.77126	5.68996	0.0813002	-0.0809612	0.0150893	0.0126008	0.0399833	0.468551	0.576135	0.547508	0.725978
Pkhd1	241035	MGI:2155808|Ensembl:ENSMUSG00000043760	AI118496|AI182499|FPC|Tigm1	polycystic kidney and hepatic disease 1	AATCCCAGGCTAAGGAACAAAAGAAGAATACCCATAATTCCTCCAAACCC	chr1	20047859	20608138	NM_153179	-	Y	Y	Y		e0	e0	e0	e0	5.56	4.32	-1.24	4.82167	6.17648	-1.35481	0.0416881	-0.0177721	-0.0472898	-0.0382903	0.591026	0.78335	0.952995	0.968871
Il17a	16171	MGI:107364|Ensembl:ENSMUSG00000025929	Ctla-8|Ctla8|IL-17|IL-17A|Il17	interleukin 17A	GGTTCTCTCCTCTGAATGGGGTGAAAACCAAACTTAGTTTTATGTTTAAT	chr1	20720985	20724577	NM_010552	+	Y		Y		e0	e0	e0	e0	3.02	1.25	-1.77	0.312996	2.30637	-1.99337	-0.0549879	-0.0214386	0.0364628	-0.0324061	0.476836	0.297496	0.837837	0.203759
Il17f	257630	MGI:2676631|Ensembl:ENSMUSG00000041872	C87042|IL-17F	interleukin 17F	CAGGTTGGAGAAGATGCTCCTAAAAGTTGGCTGCACCTGTGTCAAGCCCA	chr1	20767229	20774351	NM_145856	-	Y		Y		e0	e0	e0	e0	4.6	2.84	-1.76	0.151024	1.39353	-1.24251	-0.0129108	0.0483253	-0.0523753	0.0254405	0.890442	0.67271	0.367873	0.885605
Mcm3	17215	MGI:101845|Ensembl:ENSMUSG00000041859	AL033361|C80350|Mcmd|P1|p1.m	minichromosome maintenance deficient 3 (S. cerevisiae)	ACTGACGATTCCCAAGAGAAGACCGATGATTCTCAGGAGACCCAGGACTC	chr1	20793094	20810294	NM_008563	-	Y		Y		e2	e0	e0	e0	-0.55	-0.61	-0.06	0.640568	1.99224	-1.35167	-2.27314	0.38885	0.136728	0.0396092	8.18834e-13	2.39992e-11	1.93003e-12	1.11102e-12
Paqr8	74229	MGI:1921479|Ensembl:ENSMUSG00000025931	1700019B16Rik|3110001D06Rik	progestin and adipoQ receptor family member VIII	GTCACCCTGCAAAATCAGCATAATGTTTAAAAAGGTATAAGGGAGATAGT	chr1	20880702	20928837	NM_028829	+		Y	Y		e0	e0	e0	e0	-2.42	0.09	2.51	-0.83739	-1.67519	0.837804	-0.0888272	-0.0149462	-0.038054	-0.03614	0.0492591	0.0213819	0.00495988	0.00539212
Efhc1	71877	MGI:1919127|Ensembl:ENSMUSG00000041809	1700029F22Rik|mRib72-1|myoclonin1	EF-hand domain (C-terminal) containing 1	GGACAGAGAGACGTTCTTTAAAATCTGTGAAACTCTTAATGTCCCGGTCG	chr1	20941706	20980922	NM_027974	+	Y	Y			e0	e0	e0	e0	-0.44	-0.23	0.21	-1.2859	-1.90948	0.623573	-0.0185743	0.060573	0.0658008	0.0751641	0.692845	0.303328	0.230316	0.132614
Tram2	170829	MGI:1924817|Ensembl:ENSMUSG00000041779	C330003D03Rik|MGC25725	translocating chain-associating membrane protein 2	TACCATGAAAACGGAGTGGTGAAGGCAGAGAACGGGACCTCCTCACGGAC	chr1	20991477	21069306	NM_177409	-	Y	Y			e0	e0	e0	e0	-4.16	-3.93	0.23	-3.88983	-4.25061	0.360779	0.409728	-0.134294	-0.17425	0.224261	1.67837e-05	0.0013539	0.00459497	4.80793e-08
Tmem14a	75712	MGI:1922962|Ensembl:ENSMUSG00000025933	5730496E24Rik|C85783|PTD011	transmembrane protein 14A	GTGAGATTTAAGAGGTCCAAGAAAGTAATGCCTGCTGGTCTAGTTGCAGG	chr1	21208711	21220248	NM_029398	+	Y	Y			e0	e0	e0	e0	1.83	2.27	0.44	3.76339	3.0506	0.712795	-0.0557089	0.063288	-0.0358759	0.0275334	0.259754	0.91115	0.0468673	0.591658
Gsta3	14859	MGI:95856|Ensembl:ENSMUSG00000025934	Gst2-3	glutathione S-transferase, alpha 3	GCGTCTGTGTCAATTCAGGTAGACATGACTGACGAGGAACGGCCGGATGC	chr1	21230665	21255656	NM_001288617	+	Y	Y			e0	e0	e0	e0	4.06	4.72	0.66	3.78345	3.16574	0.617714	-0.0560575	-0.00466677	-0.0297177	-0.00458788	0.33188	0.288055	0.109603	0.266215
Gm4956	241041	MGI:3647976	EG241041	predicted gene 4956	GACAGGCTACCAAGACAGAATTCAGAAAATCCAAGGAGCCCTCGGCCTTC	chr1	21275326	21288393	NR_002858	-		Y			e0	e0	e0	e0	4.58	4.6	0.02	4.57237	4.36057	0.2118	0.0631105	-0.0112274	-0.021131	0.0865695	0.281031	0.393373	0.496836	0.00580064
Khdc1a	368204	MGI:2676610|Ensembl:ENSMUSG00000067750	AU014713|C88118|Ndg1	KH domain containing 1A	GTAACTTCTTGAAGATTAATCTGTTACTATTTGTTCTAATAAAGATACAG	chr1	21339757	21342280	NM_183322	+	Y	Y			e0	e0	e0	e0	6.84	3.97	-2.87	4.87505	5.13663	-0.261572	0.115225	-0.0558704	-0.0193145	-0.0853746	0.0306346	0.304665	0.0724982	0.625778
Khdc1c	433278	MGI:3583007|Ensembl:ENSMUSG00000041722	Khdc1b|MGC117514	KH domain containing 1C	CACAGGAATGAGTGACCTCCGCAGGAAGGGATGGTGGAATGTGCCTGACT	chr1	21358411	21359824	NM_001033904	+	Y	Y			e0	e0	e0	e0	4.36	3.92	-0.44	4.80468	5.44689	-0.642218	0.0193182	-0.114476	-0.0174137	-0.124162	0.881676	0.349309	0.989084	0.271367
Khdc1b	98582	MGI:2138477|Ensembl:ENSMUSG00000085079	AU014713|AU015226|AU024076|AY238603|C85331|C86372|C88118|Khdc1|Khdc1c	KH domain containing 1B	CTCCATATCCGGAGTCATCCTCTGACGGATCAAGACCTGCAGATTCATCT	chr1	21373636	21376465	NM_001113187	+	Y	Y			e0	e0	e0	e0	5.19	3.9	-1.29	4.9032	5.27566	-0.372452	-0.0287018	0.0234599	0.107101	0.0849498	0.70229	0.954934	0.208586	0.375549
Kcnq5	226922	MGI:1924937|Ensembl:ENSMUSG00000028033	7730402H11|9230107O05Rik|AA589396|D1Mgi1	potassium voltage-gated channel, subfamily Q, member 5	GAGCTTCAACGACCGAACCCGCTTCAGGCCCTCACTACGGCTCAAGAGTT	chr1	21388483	21952023	NM_023872	-	Y	Y			e0	e0	e0	e0	6.17	5.52	-0.65	5.79352	6.4263	-0.63278	-0.0424578	0.066707	0.016037	0.0404538	0.6057	0.791696	0.761846	0.982732
Rims1	116837	MGI:2152971|Ensembl:ENSMUSG00000041670	C030033M19Rik|KIAA0340|RIM1|RIM1a|RIM1alpha|Rab3ip1|Rim|Serg1|mKIAA0340	regulating synaptic membrane exocytosis 1	GCTGGGGATGAAGGCTAACCACATAGTAGTGCTTTGGAAACCCTTTCCGA	chr1	22278502	22812563	NM_183018	-	Y	Y		Y	e0	e0	e0	e0	6.3	6.02	-0.28	6.20626	5.00443	1.20184	-0.0750539	0.00279744	-0.00580368	-0.0331936	0.189926	0.210304	0.149103	0.0447175
4933415F23Rik	66755	MGI:1914005|Ensembl:ENSMUSG00000073730	-	RIKEN cDNA 4933415F23 gene	GGACCTGTGCTCAAGCCAGGATATCGTCCCAGGCTTGCTGGAGTTAGTAA	chr1	23107312	23109092	NM_025746	-	Y	Y			e0	e0	e0	e0	4.95	-1.22	-6.17	4.50927	4.39322	0.116051	0.0693785	0.0417938	-0.0346688	-0.0277529	0.162251	0.020411	0.527869	0.416462
Ogfrl1	70155	MGI:1917405|Ensembl:ENSMUSG00000026158	2210417C17Rik	opioid growth factor receptor-like 1	GCCGGTTGTCATGCTGAGGTAGTGGCACAGCAAAATGCCACAAACCCCCA	chr1	23373262	23390014	NM_001081079	-	Y	Y			e2	e0	e0	e0	0.09	4.23	4.14	4.27112	3.29955	0.97157	-0.693196	0.061551	-0.0477843	0.0883012	3.54957e-08	1.83335e-07	1.23548e-08	2.46869e-07
B3gat2	280645	MGI:2389490|Ensembl:ENSMUSG00000026156	GlcAT-S|Glcats|KIAA1963	beta-1,3-glucuronyltransferase 2 (glucuronosyltransferase S)	CCCATTTATTCATGTACATAACGTATTTTTTCTTTCCCCCATTTGCTCAC	chr1	23768764	23854697	NM_172124	+	Y	Y			e0	e0	e0	e0	2.72	4.49	1.77	4.78482	2.51338	2.27144	0.156947	0.346239	0.156293	0.235284	0.515547	0.0162746	0.142012	0.0568621
Smap1	98366	MGI:2138261|Ensembl:ENSMUSG00000026155	1700056O10Rik|4921514B13Rik|4921525H11Rik|AI462175	stromal membrane-associated protein 1	ATCTTGGGGTTCATATATCCAGAGTCAAGTCAGTCAACCTAGACCAATGG	chr1	23852465	23929128	NM_028534	-	Y	Y			e2	e1	e0	e0	-0.53	1.34	1.87	1.44945	-0.410256	1.85971	-0.894322	0.71456	-0.413713	0.487305	0.0148101	0.702266	0.000625583	0.283891
1110058L19Rik	68002	MGI:1915252|Ensembl:ENSMUSG00000026154	1700001E18Rik|C6orf57	RIKEN cDNA 1110058L19 gene	CGGAGCCTACACGATATGGAGACTGGGAACGGAAGGGACGCTGCATTGAC	chr1	24002777	24012479	NM_026503	-	Y	Y			e0	e0	e0	e0	-1.65	-0.87	0.78	2.9898	1.99409	0.99571	0.231043	0.016445	0.0633656	-0.00904789	0.277049	0.239229	0.146007	0.277346
Fam135a	68187	MGI:1915437|Ensembl:ENSMUSG00000026153	4921533L14Rik|AI256732|AI835491|KIAA1411	family with sequence similarity 135, member A	CCTTGTGCCCATGTGTATGTCTGATCTTTTATTATTGGCTTCCACGATCC	chr1	24017596	24107180	NM_026604	-	Y	Y			e0	e0	e0	e0	0.93	3.55	2.62	2.9189	0.680602	2.2383	0.379923	-0.191344	0.000613003	-0.0176494	0.00242889	0.137341	0.00230869	0.00339295
Col9a1	12839	MGI:88465|Ensembl:ENSMUSG00000026147	Col9a-1	collagen, type IX, alpha 1	CAGAGTGTGGGGGGAGAAACGATACCAAAACTGGGGCAAAGCCTCAAAGG	chr1	24184448	24259577	NM_007740	+	Y	Y			e0	e0	e0	e0	6.47	6.23	-0.24	6.00391	6.63624	-0.632336	-0.117866	-0.00012769	0.00569412	-0.0486258	0.251079	0.251267	0.272202	0.0810653
Col19a1	12823	MGI:1095415|Ensembl:ENSMUSG00000026141	-	collagen, type XIX, alpha 1	GCTCTTTTGAGATTGAAGTAGTACATTACTGCTGTTGACTGTCTTAGGAC	chr1	24264521	24594276	NM_007733	-	Y	Y			e0	e0	e0	e0	3.63	2.48	-1.15	3.75164	4.12259	-0.370946	-0.00423646	0.157	-0.00602442	0.0732429	0.966346	0.0256383	0.91532	0.334837
Lmbrd1	68421	MGI:1915671|Ensembl:ENSMUSG00000073725	0910001K20Rik|AV347960	LMBR1 domain containing 1	CTGACTTTGTTCTTGGGAACCAGAATAACTCGTAGAGAATACTCGTAGAA	chr1	24685382	24823146	NM_026719	+	Y	Y			e0	e0	e0	e0	1.17	0.74	-0.43	0.612152	1.33387	-0.721719	-0.0594956	0.0379851	-0.0333754	0.0121009	0.530445	0.849533	0.28446	0.611221
Bai3	210933	MGI:2441837|Ensembl:ENSMUSG00000033569	A830096D10Rik|MGC107444	brain-specific angiogenesis inhibitor 3	CTCACCACCCCGTGTTGTAAGTACCCGTGGAATGGATTTGTAAGGTAATC	chr1	25124320	25886552	NM_175642	-	Y	Y		Y	e0	e0	e0	e0	6.13	6.42	0.29	6.18082	6.07048	0.110342	0.116046	-0.0632459	-0.0598765	-0.0687122	0.0142093	0.303909	0.261227	0.340698
Gm20172	100504323	-	-	hypothetical protein LOC100504323	CCCCCCTTGAGGACTCGTTCATATTTTCAGCATAGCCCATGCCTGTGGTC	chr1	25333248	25334799	NM_001204913	-	Y	Y			e0	e0	e0	e0	7.19	7.02	-0.17	6.00375	6.09861	-0.0948604	0.116762	-0.0747388	-0.0391923	-0.0163784	0.0231801	0.479083	0.139937	0.0477988
4931408C20Rik	210940	MGI:3588222|Ensembl:ENSMUSG00000073722	-	RIKEN cDNA 4931408C20 gene	TGAGCAACCAGGCATTGTCCTTAGAGCCTGTGACCCACATCAGAATACAG	chr1	26738645	26744305	NM_001033764	-	Y	Y			e0	e0	e0	e0	5.78	3.31	-2.47	5.47602	5.65215	-0.176128	-0.00770477	0.0118658	0.0342792	0.0818758	0.933832	0.966362	0.742019	0.260513
Gm597	210962	MGI:2685443|Ensembl:ENSMUSG00000048411	-	predicted gene 597	AGCAGTTTGCTCTTGTTGCCCAGGGAGCCTATGACCGGAGGTAGACCTAC	chr1	28832966	28837097	NM_001013750	-	Y	Y		Y	e0	e0	e0	e0	5.33	8.79	3.46	5.37195	4.24636	1.12559	-0.0226142	-0.0393303	-0.0294264	0.00751136	0.687456	0.189788	0.276425	0.784829
Phf3	213109	MGI:2446126|Ensembl:ENSMUSG00000048874	2310061N19Rik|KIAA0244|mKIAA0244	PHD finger protein 3	AGTAGCTGCCAGATGATGCTAACACTCGAGACCCCACTCAAGAGCGATCA	chr1	30859186	30920101	NM_001081080	-	Y	Y		Y	e0	e0	e0	e0	-2.56	0.38	2.94	0.0223806	-2.37787	2.40025	0.165025	-0.0140953	-0.109743	-0.200643	0.0728525	0.104346	0.60872	0.74462
Ptp4a1	19243	MGI:1277096|Ensembl:ENSMUSG00000026064	AA415290|AU019864|C130021B01|MGC102117|MGC25304|Prl-1	protein tyrosine phosphatase 4a1	AATTTGAACCTGAGTATTTGGCACATGATGGCTTAATAAATTTTAACTTT	chr1	30997147	31006600	NM_011200	-		Y		Y	e0	e0	e0	e0	-5.71	0.34	6.05	3.67847	0.95854	2.71993	0.0580804	0.0634591	0.0372866	0.0969785	0.224049	0.00778294	0.0336627	0.000891265
Gm13363	433406	MGI:3651407	OTTMUSG00000011595	predicted gene 13363	AATTTGAACCTGAGTATTTGGCACATGATGGCTTAATAAATTTTAACTTT	chr1	30998436	31006555	NR_002688	-		Y		Y	e0	e0	e0	e0	-5.57	0.32	5.89	3.69523	0.965875	2.72935	0.0580804	0.0634591	0.0372866	0.0969785	0.224049	0.00778294	0.0336627	0.000891265
4931428L18Rik	70988	MGI:1918238	4930563O14Rik	RIKEN cDNA 4931428L18 gene	AGTAGATCGACCTGGGTTAGGCTGTGGGATCCATCATGCTAGCTCCTGAG	chr1	31197922	31279501	NR_033445	-	Y	Y		Y	e0	e0	e0	e0	2.3	4.97	2.67	4.57543	2.50318	2.07225	0.0313295	0.0401271	0.0426868	-0.00329275	0.696138	0.304457	0.276719	0.713022
Lgsn	266744	MGI:2672844|Ensembl:ENSMUSG00000050217	Gluld1|Lgs|lengsin	lengsin, lens protein with glutamine synthetase domain	GGATGGGACTCTGCCCTGTAGAGATATGATGAGTAGCTAGTTTATCAGAA	chr1	31233279	31261570	NM_153601	+		Y		Y	e0	e0	e0	e0	3.42	5.79	2.37	5.06123	2.96128	2.09995	-0.0174448	-0.0250859	-0.0328534	0.0263881	0.795806	0.467336	0.364346	0.89367
Pih1d3	74708	MGI:1921958|Ensembl:ENSMUSG00000026063	MGC130206	RIKEN cDNA 4930521A18 gene	CATTGATTTTAACATGATTTAGGATGTTTTCAATCTAGGGCTTCAATATT	chr1	31279683	31281132	NM_029062	+	Y	Y		Y	e0	e0	e0	e0	6.23	5.16	-1.07	5.50701	4.77255	0.734462	-0.0460495	0.0116789	0.0380681	0.0456797	0.515996	0.652398	0.926888	0.996163
Gm4850	226957	MGI:3647946	EG226957	THO complex 4 pseudogene	CCCTGGTTCTGGAGCGTTTGGTGGTGGATGGTGGATTCATCTTTTGATTC	chr1	31321691	31324906	NR_015347	+	Y	Y			e0	e0	e0	e0	5.97	8.04	2.07	5.1894	5.22991	-0.0405069	-0.0130438	-0.0111001	0.00926248	-0.030485	0.865995	0.739178	0.962705	0.473113
Khdrbs2	170771	MGI:2159649|Ensembl:ENSMUSG00000026058	6330586C16Rik|Slim1|Slm1	KH domain containing, RNA binding, signal transduction associated 2	ATTGCTCCCACTATTTCTTGTATTCCCTTATACTGTTAATGTGACGTGGA	chr1	32229650	32714583	NM_133235	+	Y	Y		Y	e0	e0	e0	e0	5.79	5.87	0.08	5.17255	5.53637	-0.363817	-0.0540998	0.0210382	0.118311	0.0165144	0.441802	0.673754	0.340264	0.595525
Prim2	19076	MGI:97758|Ensembl:ENSMUSG00000026134	AI323589	DNA primase, p58 subunit	CTCCCTAGACTCCTCCCTGGAAATGGACCTGGAGGGGCTGGAAGAGTACT	chr1	33510652	33726639	NM_008922	-	Y	Y			e2	e0	e0	e0	2.07	2.62	0.55	3.06505	1.9184	1.14666	-1.59251	0.208487	0.026075	-0.0826732	1.42249e-11	1.86939e-10	1.65296e-11	6.6575e-12
1700001G17Rik	67503	MGI:1914753	-	RIKEN cDNA 1700001G17 gene	GGGCTGGGAGTGGTCGGGTTTAGAAATGCATAGTATATCCTAGTACTTTG	chr1	33726668	33727557	NR_033199	+					e0	e0	e0	e0	-5.32	-11.69	-6.37	-0.100038	-2.30763	2.20759	-0.0811534	0.0194561	0.0554785	0.0355205	0.369064	0.520742	0.811006	0.627434
Rab23	19335	MGI:99833|Ensembl:ENSMUSG00000004768	AW545388|opb|opb2	RAB23, member RAS oncogene family	GTGTGTGGTCTGTCTCTTTAAAACAGTGTCTGGTGATGGCTGCCGTTTCC	chr1	33776740	33799409	NM_008999	+					e2	e0	e0	e0	-5.68	-1.59	4.09	-2.2197	-5.18725	2.96755	-0.576761	0.127587	-0.0327462	0.0118708	1.69099e-07	6.19003e-06	7.12187e-08	2.24699e-07
Bag2	213539	MGI:1891254|Ensembl:ENSMUSG00000042215	2610042A13Rik|BC016230|MGC36682	BCL2-associated athanogene 2	CTCTATGCATATGCATCTCATACCATGAATTTTTAGGTGTGCGTGGAAGC	chr1	33802328	33814595	NM_145392	-					e1	e0	e0	e1	-5.36	-3.73	1.63	-2.2402	-5.31805	3.07785	1.09307	-0.0755769	-0.387006	0.967079	0.000339556	0.000775747	0.0134848	1.2694e-07
Zfp451	98403	MGI:2137896|Ensembl:ENSMUSG00000042197	4930515K21Rik|4933435G09Rik|AI596398|COASTER|Kiaa0576-hp|Znf451|mKIAA1702	zinc finger protein 451	TTGGGTTACAGCCGTTTTCTAGGAGGAAAGGTGTGTAAAGTTCTCTTTCC	chr1	33818597	33871272	NM_133817	-					e1	e0	e0	e0	-6.06	-3.4	2.66	-2.60944	-5.62156	3.01212	0.64767	0.0748947	0.169667	0.209395	0.000505138	0.000184803	3.75907e-05	2.20315e-05
Bend6	320705	MGI:2444572|Ensembl:ENSMUSG00000042182	B230209C24Rik	BEN domain containing 6	AGCTTGGGAAGGAGGATTTTAAAGTGCAGTGCAGGGGACCCAGGGACTAC	chr1	33908896	33964466	NM_177235	-					e2	e0	e0	e0	-4.52	-1.87	2.65	-1.80025	-4.5766	2.77635	-0.944133	0.0147789	-0.19078	0.186066	1.96047e-10	3.76644e-10	1.03087e-11	5.55921e-09
Dst	13518	MGI:104627|Ensembl:ENSMUSG00000026131	2310001O04Rik|A830042E19Rik|AW554249|BP230|BPAG1-n|Bpag|Bpag1|Macf2|ah|athetoid|dt|mKIAA0728|nmf203|nmf339	dystonin	CTCATGACACCTTTTATGGAGATTCTGAACAGCTGACAAACCAAGCAGGG	chr1	34068669	34365507	NM_133833	+	Y	Y			e1	e0	e0	e0	-5.21	-4.4	0.81	-4.69111	-5.57056	0.879455	2.42401	0.022455	-0.0465698	0.163464	1.34875e-06	1.56155e-06	1.62763e-06	5.6034e-07
Ccdc115	69668	MGI:1916918|Ensembl:ENSMUSG00000042111	2310061I09Rik|Ccp1	coiled-coil domain containing 115	AGGCTCTGCGAGAGGAGTTGGACTCCAAGTGCCTACAGCTGCTCAGTGAC	chr1	34493514	34496517	NM_027159	-					e0	e0	e0	e1	-7.37	-3.92	3.45	-0.894703	-3.42366	2.52896	-0.0125616	0.0697905	0.194368	0.645949	0.955853	0.783914	0.271611	0.000164688
Imp4	27993	MGI:106572|Ensembl:ENSMUSG00000026127	AA409888|AV031295|D1Wsu40e	IMP4, U3 small nucleolar ribonucleoprotein, homolog (yeast)	GGGCCCTGTGAACACTTTTTTCCTGTGGTTTAGGGTCAGTCTTTGTCACC	chr1	34496673	34502592	NM_178601	+					e2	e0	e0	e0	-8.23	-5.68	2.55	-0.722419	-3.35688	2.63446	-1.34111	0.0850941	0.204241	-0.0906583	1.79488e-12	7.82579e-12	2.14244e-11	6.57911e-13
Ptpn18	19253	MGI:108410|Ensembl:ENSMUSG00000026126	FLP1|HSCF|PTP-HSCF|PTP-K1|Ptpk1	protein tyrosine phosphatase, non-receptor type 18	CCGGGCCTGATGCCTACGAAGAAGTAACAGATGGAGCACAGACTGGAGGG	chr1	34516590	34530624	NM_011206	+					e0	e0	e0	e0	-6.32	-1.75	4.57	-0.632433	-3.26025	2.62782	0.0116266	-0.0557873	-0.0699803	-0.076639	0.907775	0.60645	0.459291	0.384488
Prss39	21755	MGI:1270856|Ensembl:ENSMUSG00000026125	MGC144580|MGC144581|Tesp1	protease, serine, 39	CCCTCCTCCTGCAATCGATTTGGCTCAGGATTCTGTGATTTGTCTACTGG	chr1	34555274	34559907	NM_009355	+					e0	e0	e0	e0	-3.4	-0.1	3.3	0.0498454	-1.66198	1.71182	0.0649723	-0.0358436	-0.0777393	-0.0171562	0.318132	0.704136	0.877224	0.462334
Cfc1	12627	MGI:109448|Ensembl:ENSMUSG00000026124	AV265756|cryptic	cripto, FRL-1, cryptic family 1	CAGATTCACTGGAATATGCTGGATTCTCATGCTGTACAATAAAGAGGCTT	chr1	34592492	34601156	NM_007685	+	Y				e0	e0	e0	e0	1.14	1.75	0.61	1.17325	1.36173	-0.188477	-0.0411159	0.027863	0.0698131	0.02302	0.519491	0.863967	0.669246	0.789038
Prss40	21756	MGI:1270857|Ensembl:ENSMUSG00000037529	Tesp2	protease, serine, 40	CCGAGGGCGACAATAAAAACCAAGGTGCTGTTATCAAGCCGACGGTGTGC	chr1	34609176	34617788	NM_009356	-	Y	Y			e0	e0	e0	e0	3.72	2.39	-1.33	1.15143	2.16279	-1.01136	0.0149473	-0.0864183	-0.0124258	-0.00468763	0.888993	0.401786	0.981997	0.918301
Amer3	211383	MGI:3026939|Ensembl:ENSMUSG00000045174	9430069J07Rik|Amer3	family with sequence similarity 123, member C	ACACAAGTAGTGAGTGCAGGTAGGGGGTTCAGATCCCTTCCAAACCCTAC	chr1	34636537	34647789	NM_213727	+	Y	Y			e0	e0	e0	e0	2.29	-0.85	-3.14	1.90274	3.05775	-1.15501	-0.0829676	0.0344457	0.00479471	0.0424814	0.180213	0.478222	0.205396	0.540246
AA619741	241051	MGI:3035322	-	PHD finger protein 19 pseudogene	CGAGCTGGATAAGCACTTCGCCTCAGACAATGCAGAAGGAGCTGCGGGCC	chr1	34690379	34693055	NR_033627	-	Y	Y			e0	e0	e0	e0	4.62	-4.19	-8.81	1.77	2.50754	-0.737539	0.0445495	0.022859	0.00500989	-0.00438075	0.446903	0.21786	0.381386	0.477447
Arhgef4	226970	MGI:2442507|Ensembl:ENSMUSG00000037509	9330140K16Rik|Asef|ENSMUSG00000070955	Rho guanine nucleotide exchange factor (GEF) 4	GAGCCTACAGGACTCAGAAGCATGGAGTCACTCTTGCGCTGCATCTTCTC	chr1	34858566	34869599	NM_183019	+					e0	e0	e0	e0	-6.42	-4.07	2.35	-1.49981	-4.15685	2.65704	-0.393928	0.0901871	-0.0722805	0.167497	0.000213694	0.00282744	3.02563e-05	0.02056
Fam168b	214469	MGI:2448487|Ensembl:ENSMUSG00000037503	KIAA4042|MGC58017|mKIAA4042	family with sequence similarity 168, member B	GAGGGCAGTGGGTACGTCTGGTGCAGACCGTGGGCAGTGTATAGAGCAGT	chr1	34870062	34899895	NM_001160236	-					e2	e0	e0	e0	-8	-5.07	2.93	-2.39562	-5.71027	3.31465	-1.12222	0.186169	0.0509843	0.0620834	4.77662e-06	5.31595e-05	8.08473e-06	9.72122e-06
Plekhb2	226971	MGI:2385825|Ensembl:ENSMUSG00000026123	2310009M15Rik|AU018239|Evt2|Phdc|evt-2	pleckstrin homology domain containing, family B (evectins) member 2	CAGGCTGGCTGTGGCACCATGGGAGGAAGTATAGCTCAGAATTCTCCAAG	chr1	34906803	34928402	NM_175421	+					e0	e0	e0	e0	-5.79	-1.5	4.29	-1.39929	-3.91623	2.51693	-0.089164	0.0131121	-0.0225175	-0.0222878	0.0999349	0.17022	0.0346163	0.0333339
Hs6st1	50785	MGI:1354958|Ensembl:ENSMUSG00000045216	6Ost1	heparan sulfate 6-O-sulfotransferase 1	TCCAAGAGTGGGAGGCAGGGACCACAGAACTGTCCAGCCAACACGTCTGA	chr1	36125244	36163291	NM_015818	+					e1	e0	e0	e0	-7.74	-5.25	2.49	-3.79039	-5.69784	1.90746	0.5947	-0.282062	-0.112851	0.138813	0.00020025	0.0365512	0.00155433	1.77337e-05
Uggt1	320011	MGI:2443162|Ensembl:ENSMUSG00000037470	0910001L17Rik|A930007H10Rik|AA589501|AI414429|AI448372|C820010P03Rik|GT|UGT1|Ugcgl1	UDP-glucose glycoprotein glucosyltransferase 1	GTCTTCAGGGTTGGCTCAGTGCAGTTGCTAAGCAAATCAGTCTTCAGGAG	chr1	36196872	36301147	NM_198899	-		Y			e2	e0	e0	e0	-2.99	-1.06	1.93	-0.674488	-2.54972	1.87523	-0.565179	-0.204043	-0.0182005	-0.0290516	5.11036e-06	1.06956e-07	3.14993e-06	2.62602e-06
Neurl3	214854	MGI:2429944|Ensembl:ENSMUSG00000047180	2010300P06Rik|Lincr	neuralized homolog 3 homolog (Drosophila)	CCCAGTTTTATAAACCTGTGGCCAGAGGAGGTCAGAGAACCTCCAACCAG	chr1	36321446	36330270	NM_153408	-					e0	e0	e0	e0	-7.67	-3.54	4.13	-3.49229	-5.98357	2.49128	0.0799027	-0.036413	-0.0723088	-0.0857603	0.365739	0.664736	0.947827	0.955115
Kansl3	226976	MGI:1918055|Ensembl:ENSMUSG00000010453	4932435K23|AI431067|AI647574|C85723|Kiaa1310|mKIAA1310	RIKEN cDNA 4632411B12 gene	GGAGGTGACTGGAGTCTGTAGACCATGTTCCTCGGGTCCCATCTCAAACC	chr1	36392574	36426026	NM_172652	-					e0	e0	e0	e0	-5.92	-5.33	0.59	-4.17213	-5.03254	0.860413	0.173972	-0.28676	0.0728966	0.0147092	0.138	0.370709	0.0288307	0.0946917
Fer1l5	211430	MGI:3616091	4930533C12Rik	fer-1-like 5 (C. elegans)	TTGAGTCCGCACCCCCTACCTACAAGCATTTGGGGCCTAAGAAGGAGCGC	chr1	36429135	36478955	NM_001277076	+					e0	e0	e0	e0	-4.19	-2.72	1.47	-3.71166	-4.98791	1.27625	0.0892574	-0.0571752	-0.00138264	-0.00931782	0.0691454	0.584337	0.0711999	0.0978761
Lman2l	214895	MGI:2443010|Ensembl:ENSMUSG00000001143	A630028F14Rik|DKFZp564L2423|VIP36-like|VIPL	lectin, mannose-binding 2-like	CCTGGAGGGCCTGGCACAGTTCTCTGTAGCCCGAGGAAAAGGCTTCATAA	chr1	36480030	36502084	NM_001013374	-					e1	e2	e0	e0	-5.15	-4.59	0.56	-4.04203	-5.59011	1.54808	1.20855	-0.608843	-0.173415	-0.310929	2.96018e-08	0.000272162	2.47859e-07	1.84641e-06
Cnnm4	94220	MGI:2151060|Ensembl:ENSMUSG00000037408	5430430O18Rik|Acdp4	cyclin M4	TCGTTGCTGCACAGAGCCTCCGAAGAGGAAACCATCTGACAGGAGGGCCC	chr1	36528441	36565621	NM_033570	+					e0	e0	e0	e0	-6.64	-5.08	1.56	-5.43269	-7.04486	1.61218	-0.105235	0.0369771	0.0557139	0.0866286	0.0464173	0.219839	0.390916	0.771996
Cnnm3	94218	MGI:2151055|Ensembl:ENSMUSG00000001138	Acdp3|Clp3|mACDP3	cyclin M3	CCTTGGTCTCGTCCATGAGCCTGTTCGTGTTTTCAGCTTGGCAACTGGTC	chr1	36568720	36585082	NM_001039551	+					e0	e0	e0	e0	-7.8	-5.69	2.11	-7.29582	-7.23757	-0.0582527	-0.162732	-0.00201828	0.0432045	0.0255036	0.0418567	0.0398109	0.142668	0.0822606
Ankrd23	78321	MGI:1925571|Ensembl:ENSMUSG00000067653	1110058D09Rik|2310041C05Rik|AI853437|Darp|MARP3	ankyrin repeat domain 23	CCCAGCTGTTTCCAGTTTCACTGGTGTAAACCTGTACTGCGGGCAGGGCC	chr1	36587378	36592574	NM_153502	-					e1	e2	e0	e0	-8.16	-7.06	1.1	-7.48328	-7.08995	-0.393327	4.73523	-0.968309	0.00166354	0.189876	5.35004e-20	2.83933e-18	4.76294e-20	2.64521e-20
Ankrd39	109346	MGI:1914816|Ensembl:ENSMUSG00000079610	9130416N05Rik|C030004B10Rik	ankyrin repeat domain 39	GCTAGTCGGGCTGCACACCTGTCTTTGACTTTCCTATTTATGCCCATTCG	chr1	36595017	36604046	NM_026241	-					e1	e0	e0	e0	-6.51	-8.56	-2.05	-7.83449	-7.36788	-0.466609	0.696901	-0.357307	0.12875	0.0233663	9.14341e-07	0.00312761	8.08278e-08	5.84923e-07
Sema4c	20353	MGI:109252|Ensembl:ENSMUSG00000026121	AI426163|Semacl1|Semaf|Semai|mKIAA1739	sema domain, immunoglobulin domain (Ig), transmembrane domain (TM) and short cytoplasmic domain, (semaphorin) 4C	TGTTGTACCCCTTTTGGGGGAGTGCGGGACTCGGGGGTGGGCCTAGCCCT	chr1	36605484	36615226	NM_001126047	-					e0	e0	e0	e0	-9.47	-11.99	-2.52	-7.68778	-7.1104	-0.577378	-0.0249278	-0.0519744	-0.0415968	-0.0410244	0.800953	0.347342	0.419194	0.406602
Fam178b	381337	MGI:3026913|Ensembl:ENSMUSG00000046337	1700024G10Rik|Gm990|MGC141033|MGC60970	family with sequence similarity 178, member B	CCCTCAGGCCATGCACCGGACCAAACTCAAGGACCTAGCTACCCAGACTT	chr1	36619540	36650177	NM_027957	-					e0	e0	e0	e0	-7.08	-8.38	-1.3	-8.007	-6.94425	-1.06275	0.108176	-0.0689601	-0.0850229	-0.163877	0.0742556	0.588016	0.761426	0.380952
Cox5b	12859	MGI:88475|Ensembl:ENSMUSG00000061518	MGC117683	cytochrome c oxidase, subunit Vb	TTCAAGGTTACTTCGCGGAGTGGGCGCTTTGGCGGCGCAGGCCCTGAGGG	chr1	36748331	36750233	NM_009942	+					e0	e0	e1	e0	-7.05	-7.7	-0.65	-3.85231	-4.96197	1.10966	0.340066	-0.31727	0.629203	0.271465	0.230372	0.956016	0.000534883	0.0204608
Actr1b	226977	MGI:1917446|Ensembl:ENSMUSG00000037351	2310066K23Rik|AA960180|AI851923|Arp1b|MGC36526	ARP1 actin-related protein 1 homolog B, centractin beta (yeast)	TCAGGGTGGTGAGGCACAGTGGTGTTTGATGCTGCCTCCTCTTTCTGGCC	chr1	36756046	36766770	NM_146107	-					e0	e0	e0	e0	-7.66	-6.17	1.49	-3.50719	-4.41911	0.911925	-0.0553741	-0.30919	-0.247856	-0.0543764	0.752018	0.00776291	0.0241756	0.455349
Zap70	22637	MGI:99613|Ensembl:ENSMUSG00000026117	70kDa|AI327364|Srk|TZK|ZAP-70|mrtle|mur	zeta-chain (TCR) associated protein kinase	CCCTCTGTCCAGGATGACCTGTGTTCAGGAGCCCTATCGACTGTCCCATG	chr1	36835828	36839665	NM_001289612	+					e1	e2	e0	e0	-2.68	-7.12	-4.44	-2.30869	-1.83988	-0.468807	1.55531	-1.14851	-0.157553	0.0141378	3.79096e-16	4.10351e-07	1.80852e-15	3.34229e-16
Tmem131	56030	MGI:1927110|Ensembl:ENSMUSG00000026116	2610524E03Rik|CC28|D1Bwg0491e|Neg|RW1|YR-23|mKIAA0257	transmembrane protein 131	AGCGGCTTGTGGTCCACCACTCCATTCAGCAGCTCCATCTGGTCCAGCAA	chr1	36849033	36996372	NM_018872	-	Y				e2	e0	e0	e0	-2.55	-2.89	-0.34	-2.58586	-1.68486	-0.901002	-0.66698	-0.138745	0.329893	-0.0899619	0.041889	0.0141455	0.34006	0.0188284
Cnga3	12790	MGI:1341818|Ensembl:ENSMUSG00000026114	CNG3	cyclic nucleotide gated channel alpha 3	GGCGAAGGTTGTGGCTTTGGAAAGCGTGAAGAGTTCCCAACCCAGTGTAT	chr1	37275122	37320229	NM_001282010	+	Y				e0	e0	e0	e0	1.67	-1.7	-3.37	-0.561363	1.05853	-1.6199	0.0549153	-0.0261215	0.00934861	-0.0240579	0.391008	0.694659	0.295154	0.642651
Inpp4a	269180	MGI:1931123|Ensembl:ENSMUSG00000026113	107kDa|9630012D15|D130048C09Rik|R74740	inositol polyphosphate-4-phosphatase, type I	CACGAGCACGGCATGGCCCCGCAGGTCTTCACACAAGCCCTGGAGTGCAT	chr1	37356737	37467580	NM_030266	+	Y				e0	e0	e0	e0	-0.91	-3.57	-2.66	-3.6468	-0.745334	-2.90147	0.25952	-0.180222	0.0942536	0.0424918	7.65979e-05	0.206097	1.52723e-06	1.24377e-05
Coa5	76178	MGI:1923428|Ensembl:ENSMUSG00000026112	1700001A24Rik	RIKEN cDNA 6330578E17 gene	TCCTCTGCCCGTTAATAGTTGACTCTGGTTGAATTTTTGGTCATCACATC	chr1	37473929	37486948	NM_198006	-					e1	e0	e0	e0	-5.55	-5.36	0.19	-2.19809	-0.90239	-1.2957	0.677125	-0.221066	-0.188542	0.119308	0.0237881	0.140855	0.107346	0.00750467
Unc50	67387	MGI:1914637|Ensembl:ENSMUSG00000026111	1110002A21Rik|GMH1|UNCL|URP	unc-50 homolog (C. elegans)	ATACATTTATTGGATATTTAGTTGGAAATACCTTATGGTTGATTGCTGTT	chr1	37487016	37495969	NM_026123	+	Y				e0	e0	e0	e0	-3.73	-4.27	-0.54	-1.87818	-0.698631	-1.17954	0.0509809	0.0136678	-0.0409612	-0.0412089	0.466371	0.338293	0.908014	0.903405
Mgat4a	269181	MGI:2662992|Ensembl:ENSMUSG00000026110	9530018I07Rik|GnT-IVa|glcNAc-T-IVa	mannoside acetylglucosaminyltransferase 4, isoenzyme A	CAGCCCAAGGAACCCCTTTGCTAGGTTGCACCAGGTTCTTTTCTCTGCAC	chr1	37496184	37593104	NM_173870	-	Y	Y			e0	e0	e0	e0	1.57	1.08	-0.49	0.849452	1.41579	-0.566342	-0.081725	0.128326	-0.0159528	-0.0336549	0.286643	0.587968	0.184646	0.103113
2010300C02Rik	72097	MGI:1919347|Ensembl:ENSMUSG00000026090	-	RIKEN cDNA 2010300C02 gene	GCAGGGATTCCCTTTACAAGAGCAGCTACCCACTTAACAATCCAGTTTCC	chr1	37668520	37776656	NM_028096	-	Y	Y			e0	e0	e0	e0	0.55	0.73	0.18	0.675825	0.56994	0.105886	-0.110355	0.0164916	0.0241788	0.0784112	0.0278637	0.0640101	0.0880072	0.571756
Tsga10	211484	MGI:2685063|Ensembl:ENSMUSG00000060771	4933432N21Rik|AI843383|Gm217|Mtsga10	testis specific 10	GCCCAGGCACCATGCGTTTTTACAGTTGTGTTTGCTCTTACTGTTGTGAG	chr1	37811620	37921924	NM_207228	-	Y	Y			e0	e0	e0	e0	3.88	3.18	-0.7	3.26836	4.04281	-0.774445	-0.0203708	0.0147556	0.16888	0.00711885	0.870821	0.967692	0.102684	0.910587
Lipt1	623661	MGI:3645211|Ensembl:ENSMUSG00000037216	EG623661|MGC28431	lipoyltransferase 1	GCCAATGACTGGGCAGAGGAGATAGGAAGGCTGAGCTACTGATGGCGGTG	chr1	37929050	37933143	NM_001037918	+					e0	e0	e0	e0	-3.99	-4.42	-0.43	0.148525	0.1701	-0.0215756	-0.108687	0.059714	0.106036	-0.0455703	0.334594	0.711341	0.986494	0.135083
Mitd1	69028	MGI:1916278|Ensembl:ENSMUSG00000026088	1500032H18Rik	MIT, microtubule interacting and transport, domain containing 1	GCCTGGAAGAAATAAAGCAGTCCCTCGGGAGTCACGGAGTGGTGCTGGAA	chr1	37935734	37947256	NM_026913	-					e2	e0	e0	e0	-3.76	-1.81	1.95	0.144711	-0.159631	0.304342	-1.20412	0.418763	-0.0570715	-0.0447949	5.40268e-10	3.76637e-07	2.3952e-10	3.21184e-10
Mrpl30	107734	MGI:1333820|Ensembl:ENSMUSG00000026087	2310001L22Rik|MRP-L28|Rpml28	mitochondrial ribosomal protein L30	GGTGGGGACCCCCAGAACCCTCACAAACTGCACATTGTCACAAGAATAAG	chr1	37947397	37955178	NM_027098	+					e0	e0	e0	e0	-0.57	-3.2	-2.63	0.422844	-0.122142	0.544986	-0.0882709	0.0957336	0.225151	0.0489871	0.782223	0.984067	0.638211	0.901447
Lyg2	332427	MGI:2685622|Ensembl:ENSMUSG00000061584	Gm776	lysozyme G-like 2	GAGTGAGAAGCTAGGGGCACAGACAGGAAGAGCGAGTGAGAATCCTGAGG	chr1	37962767	37973338	NM_001033427	-					e0	e0	e0	e0	0.98	2.58	1.6	0.529171	-0.00697772	0.536149	-0.116172	-0.0786095	-0.0788673	-0.139119	0.123746	0.00865249	0.00785832	0.0007951
Lyg1	69541	MGI:1916791|Ensembl:ENSMUSG00000026085	2300002O18Rik	lysozyme G-like 1	CTGACCCACTGATATGTCAAGCTGGTGAAGCCTGCAGTCGCACATCTGAG	chr1	38003582	38014604	NM_027111	-	Y	Y			e0	e0	e0	e0	1.48	2.85	1.37	1.41857	0.175094	1.24347	-0.0768784	0.0204614	0.0395397	-0.0687757	0.259007	0.436042	0.62429	0.0204365
Txndc9	98258	MGI:2138153|Ensembl:ENSMUSG00000058407	AI098020|APACD	thioredoxin domain containing 9	GAGACTCCCCTTGCCCTTCTTTCTTTGACCTTCTGGCCTACCCTTGTATT	chr1	38040711	38054053	NM_172054	-	Y				e0	e0	e0	e0	-6.6	-3.19	3.41	0.311387	-2.36196	2.67335	-0.238689	0.0223953	-0.0417577	-0.0190854	0.000419687	0.00120756	7.00548e-05	0.000181403
Eif5b	226982	MGI:2441772|Ensembl:ENSMUSG00000026083	A030003E17Rik|BC018347|IF2	eukaryotic translation initiation factor 5B	ATGGAAGCACACTGAAAGTGACCTGACTGCTGTGCAGAGGGCCTGGGGCT	chr1	38054854	38112424	NM_198303	+					e0	e0	e0	e0	-5.25	-0.91	4.34	-0.976639	-4.65555	3.67891	0.410804	-0.268386	0.054186	-0.10321	5.70167e-05	0.132329	1.21161e-05	0.00111517
Rev1	56210	MGI:1929074|Ensembl:ENSMUSG00000026082	1110027I23Rik|AU022044|MGC66950|Rev1l	REV1 homolog (S. cerevisiae)	ATGGAAGCACACTGAAAGTGACCTGACTGCTGTGCAGAGGGCCTGGGGCT	chr1	38109630	38186507	NM_019570	-	Y	Y			e0	e0	e0	e0	-3.62	-1.03	2.59	-0.639575	-3.55685	2.91728	0.410804	-0.268386	0.054186	-0.10321	5.70167e-05	0.132329	1.21161e-05	0.00111517
Aff3	16764	MGI:106927|Ensembl:ENSMUSG00000037138	3222402O04Rik|A730046J16|LAF-4|Laf4	AF4/FMR2 family, member 3	TTTGCTCATGGGACCTGTCACCCTGCACAGCAGCATGGAACACCTGGTCC	chr1	38234171	38721800	NM_010678	-	Y	Y			e0	e0	e0	e0	1.74	2.39	0.65	0.425021	1.49488	-1.06986	-0.0562011	0.0473751	0.047244	0.00617175	0.308867	0.904889	0.900827	0.350369
Lonrf2	381338	MGI:1920209|Ensembl:ENSMUSG00000048814	2900060P06Rik|AI851349	LON peptidase N-terminal domain and ring finger 2	GTCAGCTTCATCTGGCCCAAAGCTCCTCACCCTTACTTTCAAGGCCAAGG	chr1	38851353	38878060	NM_001029878	-	Y	Y			e0	e0	e0	e0	3.05	4.1	1.05	2.79927	2.99531	-0.196046	-0.0298091	0.0572679	0.0426775	0.035573	0.699902	0.731995	0.880029	0.943758
Chst10	98388	MGI:2138283|Ensembl:ENSMUSG00000026080	AI507003|AU041319|Hnk-1st|ST	carbohydrate sulfotransferase 10	GAGGCTCAGCCCTTCCTTGTGAACTGATAAACTGTAAACGTGATGTTGGG	chr1	38920717	38955005	NM_145142	-	Y				e0	e0	e0	e0	1.51	2.12	0.61	2.34305	2.54154	-0.198491	-0.00566136	-0.0216194	0.0341481	-0.00289219	0.949924	0.732515	0.708864	0.915612
Nms	433292	MGI:3583618|Ensembl:ENSMUSG00000067604	AB164466	neuromedin S	CAACTTCCAGTAGACAGCAAGAGTCCCATGTCACCAGACGGTGTGCGCCT	chr1	38995993	39007121	NM_001011684	+	Y	Y			e0	e0	e0	e0	3.5	0.13	-3.37	0.657281	1.35609	-0.69881	0.0735522	-0.0267714	-0.00697703	-0.116109	0.403305	0.629772	0.449902	0.640342
Pdcl3	68833	MGI:1916083|Ensembl:ENSMUSG00000026078	1110061A19Rik|C80025|Viaf1	phosducin-like 3	GCCAGGGCTGCGTTACCAAGACCCTGTCTCCAAACCAAGCAGCTCTTCTT	chr1	39044658	39054081	NM_026850	+					e0	e0	e0	e0	-4.52	-5.13	-0.61	-0.897592	0.00835422	-0.905946	-0.0992262	0.119509	-0.00114066	0.0464519	0.501715	0.914565	0.489545	0.730258
Npas2	18143	MGI:109232|Ensembl:ENSMUSG00000026077	MGC129355|MOP4|bHLHe9	neuronal PAS domain protein 2	GGTTGGCCGTGGGAGATGGGATGAAGCGTTTACGTGATTTTGGCGCACCC	chr1	39251116	39420085	NM_008719	+					e0	e0	e0	e0	-3.36	-3.17	0.19	-3.89997	-3.43053	-0.469443	0.00243875	-0.0352271	-0.06772	-0.00986434	0.974548	0.604951	0.231028	0.913624
Rpl31	114641	MGI:2149632|Ensembl:ENSMUSG00000073702	MGC106651|MGC107628	ribosomal protein L31	TCTGTTGTCTGCCTCATGGGTGGAATTTTTGGGTCTACAGGGTGTTGGAA	chr1	39424695	39428755	NM_001252219	+					e2	e1	e0	e0	-5.15	-5.63	-0.48	-3.66056	-3.56139	-0.0991731	-1.48889	0.894033	-0.445203	0.280902	2.09583e-07	0.00640217	4.3333e-09	3.46125e-06
Tbc1d8	54610	MGI:1927225|Ensembl:ENSMUSG00000003134	AD3|HBLP1|VRP	TBC1 domain family, member 8	TGCCCTTACAAAAACATGTTCAAACCATGCCTTTAATGTTTGTCCTCAAG	chr1	39428341	39535592	NM_018775	-	Y				e1	e1	e1	e0	-0.79	-4.27	-3.48	-4.12275	-0.482266	-3.64049	1.39706	0.756696	0.990555	0.46812	7.26237e-06	2.68366e-08	3.81803e-09	1.51527e-07
Cnot11	52846	MGI:106580|Ensembl:ENSMUSG00000003135	2410015L18Rik|C40	DNA segment, Chr 1, Brigham & Women's Genetics 0212 expressed	AATCCTTGCGCCCCTGTGGGAGTGACCCCCTCTGAACTAGAGAGCTGACT	chr1	39592646	39603722	NM_028043	+	Y				e2	e0	e0	e0	-6	-4.2	1.8	-3.67387	-4.37253	0.698659	-0.714977	0.0843217	-0.186544	-0.130497	7.07703e-09	6.17767e-08	1.93857e-10	5.88145e-10
Rnf149	67702	MGI:2677438|Ensembl:ENSMUSG00000048234	1600023E10Rik|AV037261|C76763|Gm15832|Greul4|OTTMUSG00000026591	ring finger protein 149	CTTATGTGGAATTGTGAAAAGAACACTAGATGATTTTATGATTTACATTT	chr1	39608143	39634192	NM_001033135	-					e0	e0	e0	e0	-6.82	-6.15	0.67	-3.62853	-5.21985	1.59132	0.0424533	-0.079025	0.00345733	-0.0241405	0.479884	0.55947	0.432191	0.775675
Creg2	263764	MGI:1928333|Ensembl:ENSMUSG00000050967	A830098L22Rik	cellular repressor of E1A-stimulated genes 2	CCACCTCACTGGTACCTTTTGCTATGTTAGCTTGTTATGAGTTAGCTCCT	chr1	39675250	39708027	NM_170597	-					e0	e0	e0	e0	-5.72	-0.61	5.11	-1.59656	-5.24311	3.64655	-0.118707	0.00698058	0.0613041	-0.0156135	0.105633	0.131192	0.478881	0.0582665
Rfx8	619289	MGI:3588206|Ensembl:ENSMUSG00000057173	4933400N17Rik	regulatory factor X 8	CAACGCGAACGTGCAAGGTGGTTTGCTGGAGTAGGGTGTGAGGAAGCAGG	chr1	39722145	39777834	NM_001145660	-					e0	e0	e0	e0	-6.15	-5.2	0.95	-3.0886	-5.18949	2.10089	-0.050712	0.0791255	0.027053	-0.029186	0.535132	0.75859	0.795764	0.269731
Map4k4	26921	MGI:1349394|Ensembl:ENSMUSG00000026074	9430080K19Rik|AU043147|AU045934|AW046177|HGK|Nik	mitogen-activated protein kinase kinase kinase kinase 4	CATAGATGGCCCCTCCCTGCCTGTGTTTCAGGTGTAAAATCGACACTCTG	chr1	39957757	40083155	NM_001252201	+	Y	Y			e0	e0	e0	e0	-6.39	-4.87	1.52	-4.73601	-6.42554	1.68953	-0.180797	0.097994	0.0687499	-0.35043	0.0264883	0.356805	0.183656	4.69235e-07
Il1r2	16178	MGI:96546|Ensembl:ENSMUSG00000026073	CD121b|Il1r-2	interleukin 1 receptor, type II	GCGCAGACGGTGTAAACGCAGGGCTGGAAAGACATATGGACTGACCAAGC	chr1	40141612	40182070	NM_010555	+	Y	Y		Y	e0	e0	e0	e0	-4.46	-0.63	3.83	-0.770178	-3.20344	2.43326	-0.0776928	0.0654645	0.053155	0.0635885	0.0693123	0.83404	0.628557	0.786451
Il1r1	16177	MGI:96545|Ensembl:ENSMUSG00000026072	CD121a|CD121b|IL-iR|Il1r-1|MGC129154	interleukin 1 receptor, type I	TGCCGTATGTCCTATACGTTCCGGGGGAAGCAATATCCGGTCACACGAGT	chr1	40281924	40373022	NM_008362	+	Y	Y		Y	e0	e0	e0	e0	-5.22	-2.18	3.04	-2.05618	-5.16238	3.1062	-0.0783404	0.0152585	0.141695	-0.0292799	0.29527	0.420511	0.407305	0.119559
Il1rl2	107527	MGI:1913107|Ensembl:ENSMUSG00000070942	AI481289|AW551444|IL-1Rrp2	interleukin 1 receptor-like 2	GCACCAGAGTCGTCTAGCTTCGGCTTTCTAAAGAACTTGTCAGAAGAACA	chr1	40381471	40422316	NM_133193	+	Y			Y	e0	e0	e0	e0	-2.4	-0.17	2.23	-0.131794	-2.87667	2.74488	-0.056521	-0.0664547	0.00158244	-0.0195313	0.597366	0.189867	0.604075	0.429266
Il1rl1	17082	MGI:98427|Ensembl:ENSMUSG00000026069	DER4|Fit-1|Ly84|ST2L|St2|St2-rs1|T1|T1/ST2	interleukin 1 receptor-like 1	CCCCTATTCTCACCCAGTTTGACCTTGATTCCACAATGCCTTCCTCTGTA	chr1	40496493	40505207	NM_010743	+	Y	Y		Y	e0	e0	e0	e0	-7.09	-1.79	5.3	1.54598	-2.79732	4.34329	-0.444976	0.21311	-0.0467151	0.0916471	1.01774e-06	0.00189118	2.39661e-07	1.9469e-05
Il18r1	16182	MGI:105383|Ensembl:ENSMUSG00000026070	Il18ralpha|Il1rrp	interleukin 18 receptor 1	GACTTCGCTTTGTTCTTCTATCAGCCAAGCTTCGACACATGAAGTTTATT	chr1	40522850	40557699	NM_008365	+		Y		Y	e0	e0	e0	e0	-2.14	1.57	3.71	1.76623	-2.3247	4.09092	-0.0204288	0.0127354	-0.0175877	0.0351679	0.789551	0.93003	0.576437	0.840463
Il18rap	16174	MGI:1338888|Ensembl:ENSMUSG00000026068	-	interleukin 18 receptor accessory protein	CAGGTTTATGTTCAACGGGCTCAGAATTTTCCTGAAGGGCTTTTCCCCTG	chr1	40572206	40608550	NM_010553	+	Y	Y		Y	e0	e0	e0	e0	-3.9	-0.37	3.53	1.71529	-0.904403	2.61969	-0.188192	-0.115397	-0.101464	-0.085009	0.00439467	4.42123e-05	6.06667e-05	0.000120211
Slc9a4	110895	MGI:105074|Ensembl:ENSMUSG00000026065	AW990558|D730009J23Rik|NHE4	solute carrier family 9 (sodium/hydrogen exchanger), member 4	CATACACTCAAGAGCAGGGTCCCTTCAGGAAAGGCGACAGACCCAGGCAG	chr1	40637071	40687576	NM_177084	+	Y			Y	e0	e0	e0	e0	-1.43	-0.71	0.72	0.786462	-0.694286	1.48075	0.036041	-0.0169129	-0.00297474	-0.109287	0.52894	0.769919	0.564581	0.137264
Slc9a2	226999	MGI:105075|Ensembl:ENSMUSG00000026062	2210416H12Rik|4932415O19Rik|AV333884|MGC124408|MGC124410|NHE2	solute carrier family 9 (sodium/hydrogen exchanger), member 2	GCATGCCATTGAAATGGCAGAGACAGGGATGATAAGCACTGTCCCCTCAT	chr1	40738556	40825730	NM_001033289	+	Y	Y		Y	e0	e0	e0	e0	-2.26	0.68	2.94	0.255478	-2.39951	2.65498	0.355791	-0.19907	0.0344652	0.0883104	0.000139105	0.072112	4.64684e-05	1.00962e-05
Mfsd9	211798	MGI:2443548|Ensembl:ENSMUSG00000041945	4931419K03Rik	major facilitator superfamily domain containing 9	CCCAGCATATTCCTGCTGAGGGTCACTTTGAGGAGCGTGTAGGAGATTTG	chr1	40828884	40847502	NM_172499	-				Y	e0	e0	e0	e0	-0.54	-0.48	0.06	-1.14406	-1.74349	0.599432	-0.282537	-0.100363	-0.115723	-0.0506362	0.000118264	3.78369e-06	1.63584e-06	1.69717e-05
Pou3f3os	66297	MGI:1913547	-	RIKEN cDNA 2610017I09 gene	GCCTTCATCAAGTGGTATGAAGGCCCTACCCCAACAGAAAGTGCTGATGT	chr1	42705044	42751670	NR_027826	-	Y	Y		Y	e0	e0	e0	e0	3.24	5.09	1.85	4.54442	2.89594	1.64848	-0.0410172	0.0284234	0.0150024	-0.0114512	0.464641	0.855081	0.66507	0.307072
Pou3f3	18993	MGI:102564|Ensembl:ENSMUSG00000045515	Brn-1|Brn1|Otf8|Skin1	POU domain, class 3, transcription factor 3	AGACGCCGGACGATGTCTACTCGCAGGTGGGTACCGTGAGCGCTGACACA	chr1	42753990	42757054	NM_008900	+	Y			Y	e0	e0	e0	e0	-1.35	1.16	2.51	3.97922	2.69643	1.28279	-0.0250448	-0.107787	-0.00506214	0.0200386	0.772397	0.0458508	0.714607	0.953694
Mrps9	69527	MGI:1916777|Ensembl:ENSMUSG00000060679	2310002A08Rik|AW322516|MGC144643|mg637	mitochondrial ribosomal protein S9	AAGCGCTGAAACTTTTCCCAGGAGAGCGAGGAGCACAGCGTCTTCGTGCC	chr1	42908077	42962528	NM_023514	+	Y	Y		Y	e0	e0	e0	e0	0.86	1.47	0.61	2.60488	1.52445	1.08043	-0.388683	-0.16014	0.453246	-0.0930644	0.0271617	0.00241401	0.77517	0.00600996
Gpr45	93690	MGI:2135882	9230112G11Rik|AW046772	G protein-coupled receptor 45	GTCGGGGGCAAGCATATGGGCACCTCTCCTCCAGTGGTATTTTAGAGAAT	chr1	43009716	43092294	NM_053107	+	Y	Y		Y	e0	e0	e0	e0	3.88	3.84	-0.04	4.08895	3.50948	0.579477	-0.0141968	-0.0665557	0.0697601	-0.0164169	0.899613	0.357413	0.546283	0.749535
Tgfbrap1	73122	MGI:2447427|Ensembl:ENSMUSG00000070939	3110018K12Rik|AU024090|AU042859|AW742551|Trap1	transforming growth factor, beta receptor associated protein 1	CTCCTAGCTTCCTTTGCCTCTTAACGAGTCCCAAATCCACAAGATGTACA	chr1	43104113	43155467	NM_001013025	-	Y	Y			e0	e0	e0	e0	-2	-1.72	0.28	-0.987123	-1.98051	0.993385	0.175158	-0.228711	0.153781	-0.170908	0.354152	0.818823	0.0551143	0.985196
AI597479	98404	MGI:2138299|Ensembl:ENSMUSG00000010290	-	expressed sequence AI597479	CTGGAATCCTGCAGCACCAGGGCACTGAATTGCTTCCCAAAGGCTGTCAC	chr1	43155554	43172791	NM_133818	+					e1	e0	e0	e2	-6.01	-4.12	1.89	-3.7096	-5.0726	1.363	0.565011	-0.418976	-0.0535161	-0.684881	7.43346e-07	0.111325	2.59339e-06	0.186556
Fhl2	14200	MGI:1338762|Ensembl:ENSMUSG00000008136	C76204|SLIM3	four and a half LIM domains 2	GCGCGTGGCGCAGAGATTCGGATGTTTTCTTTCATAACCAGGCAATGCTG	chr1	43179915	43253606	NM_001289533	-					e2	e1	e0	e1	-6.76	-4.74	2.02	-4.43641	-6.46305	2.02663	-1.40155	1.03152	0.2826	0.663539	1.30071e-10	0.0033145	3.6638e-09	1.46945e-06
Nck2	17974	MGI:1306821|Ensembl:ENSMUSG00000066877	4833426I10Rik|Grb4|NCKbeta	non-catalytic region of tyrosine kinase adaptor protein 2	CCTACAATTGAAGAAGGGGTCTTGGGATCCCCTAAACTTGCATACCCGGT	chr1	43502595	43627363	NM_010879	+					e1	e0	e0	e0	-3.81	-3.53	0.28	-3.02238	-3.72981	0.707434	1.02056	-0.111602	-0.0880607	0.0516735	9.98031e-07	5.86065e-06	3.06982e-06	5.12151e-07
1500015O10Rik	78896	MGI:1926146|Ensembl:ENSMUSG00000026051	Ecrg4	RIKEN cDNA 1500015O10 gene	TGGTGACTACTACCAGCGTCATTATGATGAAGATGCGGCCATTGGTCCCC	chr1	43787446	43799409	NM_024283	+					e0	e0	e0	e0	1.96	-1.12	-3.08	-1.6634	-0.878444	-0.784961	0.373999	-0.119016	0.176118	-0.13469	0.000392658	0.0111471	4.10447e-06	0.0151323
Uxs1	67883	MGI:1915133|Ensembl:ENSMUSG00000057363	1600025I13Rik|AI451869|AI649125|AW550562	UDP-glucuronate decarboxylase 1	TTTCTCTTTTAATTCAGAGTTTTCTGAAGGTCTAGTTTTCAGTTGCAAAC	chr1	43807075	43884553	NM_026430	-				Y	e0	e0	e0	e0	-2.92	-1.32	1.6	-0.877293	-2.81712	1.93983	0.0443932	0.0880384	0.0576588	0.0390479	0.507193	0.0228097	0.0800119	0.152132
Tpp2	22019	MGI:102724|Ensembl:ENSMUSG00000041763	TPP-2|TppII	tripeptidyl peptidase II	GAATAAACGTGCAAAACCACAGGCACAGTACACCATATGCACTCTGATAC	chr1	43990851	44059816	NM_009418	+				Y	e1	e0	e0	e0	-3.38	-0.16	3.22	0.204518	-1.94711	2.15162	0.842664	0.160332	0.268499	0.188556	0.00189704	0.000404047	0.000114189	0.000258351
Mettl21c	433294	MGI:3611450|Ensembl:ENSMUSG00000047343	Mettl21c	RIKEN cDNA A530098C11 gene	AGAATCCATTGAGAACTATGGCACAGTGGTGTGGCCAGGGGCTACAGCTC	chr1	44066252	44076851	NM_001013799	-				Y	e0	e0	e0	e1	0.79	-1.15	-1.94	-0.242354	-0.0920737	-0.15028	0.0723422	0.0120853	0.00258739	1.39586	0.644615	0.58431	0.624213	1.20105e-10
Tex30	75623	MGI:1922873|Ensembl:ENSMUSG00000026049	3110030D08Rik|MGC118304	RIKEN cDNA 1700029F09 gene	GAAGATCTCTTTCGTATAAAGGATCCTGTACTGTTTGTGTCGGGCTCAGC	chr1	44143461	44159233	NM_029368	-		Y		Y	e2	e0	e0	e0	-1.7	1.25	2.95	1.02164	-0.843764	1.86541	-1.35991	0.173648	-0.182261	-0.0902597	1.25568e-08	1.25813e-07	1.78006e-09	4.98571e-09
Kdelc1	72050	MGI:1919300|Ensembl:ENSMUSG00000026047	1810049A15Rik|5730416C13Rik|EP58|Kdel1	KDEL (Lys-Asp-Glu-Leu) containing 1	GAGCGAGCCCCAAATTCGAGAGGGTATGAAGAGGGTAGAGCCACAATCCG	chr1	44163390	44175618	NM_023645	-				Y	e2	e0	e2	e0	-3.27	1.22	4.49	1.22691	-2.09146	3.31837	-0.602126	0.279239	-1.02551	-0.284873	0.000111041	0.0241139	1.13601e-10	8.98771e-07
Bivm	246229	MGI:2179809|Ensembl:ENSMUSG00000041684	AI854267	basic, immunoglobulin-like variable motif containing	GTCCTGTTTCTGAAGAGGTTCTTTAGCTTGAAATGTAAAGGACTGAAAGA	chr1	44176812	44201616	NM_144558	+				Y	e0	e0	e0	e0	-3.68	0.44	4.12	1.10467	-2.39054	3.49521	0.0388441	0.00723126	0.0262461	0.0993767	0.501603	0.415428	0.21332	0.00575068
Ercc5	22592	MGI:103582|Ensembl:ENSMUSG00000026048	MGC176031|Xpg	excision repair cross-complementing rodent repair deficiency, complementation group 5	GAGGATGATGAGGACAAAGCCAAGACTGTCCTAGTGACTGCTAGACCTGT	chr1	44204588	44238105	NM_011729	+				Y	e1	e0	e0	e0	-1.64	2.11	3.75	2.529	-0.501589	3.03059	0.783295	0.0154787	-0.00276095	0.0312467	4.11599e-06	4.08616e-06	4.02861e-06	2.44112e-06
Mettl21e	403183	MGI:2685837|Ensembl:ENSMUSG00000046828	Gm991	RIKEN cDNA 4832428D23 gene	GATGAGGTCTGAAGAGAGGCTGTAGGAAGTAGATCATGGAAGCCCTGTTC	chr1	44260914	44275776	NM_207281	-	Y	Y		Y	e0	e0	e0	e0	3.07	5.92	2.85	4.81975	3.24614	1.57361	-0.0461215	0.0420206	0.031237	0.0147739	0.334952	0.951408	0.793655	0.517104
Gulp1	70676	MGI:1920407|Ensembl:ENSMUSG00000056870	3110030A04Rik|5730529O06Rik|CED-6|Ced6|GULP|Gulp-2	GULP, engulfment adaptor PTB domain containing 1	TGAAGGAACAGTGTTTTGTCTCGACCCATTAGACAGCAGGTGCTGACGTC	chr1	44608515	44853681	NM_028450	+	Y	Y		Y	e0	e0	e0	e0	1.37	4.43	3.06	4.45108	1.97067	2.48041	-0.489688	0.439355	-0.220917	0.0788649	3.34889e-05	0.707679	2.44723e-07	0.000233127
Col3a1	12825	MGI:88453|Ensembl:ENSMUSG00000026043	AW550625|Col3a-1|KIAA4231|MMS10-W|Ms10w|mKIAA4231	collagen, type III, alpha 1	GAATACAATTTTTTGCTGTTTCAACCACCCAATACAGGTCAAATGCTTTT	chr1	45368382	45406551	NM_009930	+		Y		Y	e0	e1	e2	e1	-4.12	3.07	7.19	3.20823	-2.09367	5.3019	0.599264	2.67367	-1.50197	1.94622	0.424086	2.34627e-05	0.192647	0.000317876
Col5a2	12832	MGI:88458|Ensembl:ENSMUSG00000026042	1110014L14Rik|D230017N05	collagen, type V, alpha 2	GGGCCATCCCAAAGGACAAGGCCCACATAGAACTTTGATCATGTATCTCT	chr1	45431175	45560127	NM_007737	-	Y	Y		Y	e1	e1	e0	e0	-1.46	4.1	5.56	4.41438	-1.14177	5.55614	0.573492	0.872026	-0.483353	0.115494	0.0104487	6.97687e-07	0.749831	0.00234067
Wdr75	73674	MGI:1920924|Ensembl:ENSMUSG00000025995	1300003A18Rik|2410118I19Rik|C77608|FLJ12545|MGC143988	WD repeat domain 75	ACGACCCCATTTTCTTTCATATTGGGAAAACACAGGCAACAGCAGGGTGC	chr1	45852345	45880458	NM_028599	+				Y	e0	e0	e0	e0	-4.22	3.06	7.28	2.27033	-1.91779	4.18811	-0.3639	0.220196	0.214497	0.117913	0.011966	0.36969	0.339174	0.086177
Slc40a1	53945	MGI:1315204|Ensembl:ENSMUSG00000025993	Dusg|Fpn1|IREG1|MTP|MTP1|Ol5|Pcm|Slc11a3|Slc39a1	solute carrier family 40 (iron-regulated transporter), member 1	GGAGACTGACTGCCATGCATTGCTGTGAGCACTTTCTTTGTCGTTCAGTT	chr1	45964914	45982439	NM_016917	-	Y			Y	e0	e0	e1	e0	1.41	3.22	1.81	3.43293	2.51311	0.919816	0.237526	0.11201	1.04419	0.328932	0.149016	0.0285639	2.15589e-08	0.000629187
Gm4776	212225	MGI:3643324|Ensembl:ENSMUSG00000044457	4930509O22|EG212225|MGC183644	sperm motility kinase W	AAAGTACCAGGACCAACGGCTCATCAAGCATCCCAGGATACAAAGAGCCT	chr1	46077259	46087282	NR_037691	-	Y	Y			e0	e0	e0	e0	4	3.22	-0.78	3.91825	5.31896	-1.40071	0.0329816	0.00096237	-0.0342992	0.0279755	0.595534	0.58908	0.986757	0.253463
Slc39a10	227059	MGI:1914515|Ensembl:ENSMUSG00000025986	2900042E17Rik|5430433I10|mKIAA1265	solute carrier family 39 (zinc transporter), member 10	GTATGATGCTGTCACCATGTGACATCCATAAAGATTTTGGTGTATACCAC	chr1	46864388	46910354	NM_172653	-	Y	Y			e0	e0	e0	e0	2.03	7.11	5.08	4.2325	1.62761	2.60489	-0.105392	0.100749	-0.0782737	0.147364	0.64953	0.987272	0.373067	0.862045
Tmeff2	56363	MGI:1861735|Ensembl:ENSMUSG00000026109	4832418D20Rik|7630402F16Rik	transmembrane protein with EGF-like and two follistatin-like domains 2	GTACTACAGCTATATTTGATTATGTATGGATATATTTGAAATAGTATACA	chr1	50984366	51244114	NM_019790	+	Y	Y		Y	e0	e0	e0	e0	1.63	1.6	-0.03	2.52666	3.6913	-1.16464	0.0689158	0.000858688	-0.00961766	-0.0671781	0.342966	0.337348	0.419237	0.984477
Sdpr	20324	MGI:99513|Ensembl:ENSMUSG00000045954	-	serum deprivation response	GGCAGCAGTCCTGGGCTGCACTCTGACTTTCAGAGAAGGAGTGAGGTGAA	chr1	51345969	51359804	NM_138741	+					e2	e1	e2	e0	-1.36	-1.37	-0.01	0.0443822	-0.113919	0.158301	-0.640978	1.21139	-0.815359	-0.171183	0.00358982	0.00923036	2.95393e-07	0.000388704
Nabp1	109019	MGI:1923258|Ensembl:ENSMUSG00000026107	4930434H03Rik|4930442A21Rik|4930488J04Rik|4933440J18Rik|5830411E10Rik|AI852561|Nabp1|Nbp1	oligonucleotide/oligosaccharide-binding fold containing 2A	GTCAAACAGTCAGGACCACAATAAGTAACGCCAGAGATCCGAGGAGAGCC	chr1	51526331	51535243	NM_028696	-				Y	e1	e0	e0	e0	-8.37	-2.87	5.5	0.612247	-1.22553	1.83777	0.54289	-0.0420219	-0.0483546	-0.0151943	4.73359e-07	1.82597e-06	1.54561e-06	6.91216e-07
Myo1b	17912	MGI:107752|Ensembl:ENSMUSG00000018417	AA406997|myosin-1b	myosin IB	CGCTTGAAGGAGGAGGCTAGGCGTAAGCATGCAGTTGCTGTCATTTGGGC	chr1	51806609	51972818	NM_010863	-	Y	Y		Y	e0	e0	e0	e0	-0.3	2.42	2.72	2.63311	-0.222085	2.8552	-0.0887894	-0.0997408	-0.244496	-0.0944983	0.435301	0.0645299	0.00129751	0.0661104
Stat4	20849	MGI:103062|Ensembl:ENSMUSG00000062939	-	signal transducer and activator of transcription 4	GGAGCCACAATCTCCTTCAGACCTTCTCCCCATGTCTCCAAGTGCATATG	chr1	52065087	52164028	NM_011487	+	Y	Y		Y	e0	e0	e0	e0	3.92	4.89	0.97	4.78077	3.84953	0.931245	0.0616216	0.0451455	-0.0606928	-0.00879948	0.318402	0.0625525	0.991189	0.380786
Stat1	20846	MGI:103063|Ensembl:ENSMUSG00000026104	2010005J02Rik|AA408197	signal transducer and activator of transcription 1	ACCCCGAGTGCAGGTGTGAACCACGGTAAGTGTGCACAGTCCTTAGGGAA	chr1	52176281	52218709	NM_009283	+	Y	Y		Y	e0	e0	e0	e0	-2.66	2.24	4.9	2.26873	-2.7071	4.97583	-0.458119	0.0758808	-0.13446	0.0134891	0.0108793	0.0340824	0.00130826	0.0123376
Gls	14660	MGI:95752|Ensembl:ENSMUSG00000026103	6330442B14|AI314027|B230365M23Rik	glutaminase	CTTGCCACTGCCCTGCTTGTGGACACTAATCATCTCTTTTTCTTGTATCC	chr1	52242124	52290076	NM_001113383	-	Y	Y		Y	e2	e0	e0	e0	-5.17	1.43	6.6	2.12831	-3.71723	5.84554	-1.09725	0.201773	-0.255381	-0.211584	4.67332e-08	1.05191e-06	1.9528e-09	3.57827e-09
Nab1	17936	MGI:107564|Ensembl:ENSMUSG00000002881	-	Ngfi-A binding protein 1	TGTGCACCACCACAGGCTCTAAGCAGTCACATAGATAGTCACTTTTCAAT	chr1	52512692	52557292	NM_008667	-		Y		Y	e2	e0	e0	e0	-0.35	1.71	2.06	2.53626	1.34397	1.19228	-0.633988	0.103304	0.245445	-0.111857	0.00446299	0.0165781	0.0797227	0.00102848
Tmem194b	227094	MGI:2444113|Ensembl:ENSMUSG00000043015	5330401P04Rik|9830163O08	transmembrane protein 194B	CTTCATGTGCAGGTTCAGGGCTGTCTCGCTCTAGCCTTGGTCTCATGGTG	chr1	52687548	52708763	NM_001142647	+	Y	Y		Y	e2	e0	e0	e0	-0.36	1.82	2.18	2.95787	1.47836	1.47951	-0.766739	0.0429277	-0.00453492	0.10632	2.42807e-09	8.29034e-09	2.03887e-09	2.25054e-08
Mfsd6	98682	MGI:1922925|Ensembl:ENSMUSG00000041439	2210010L05Rik|9630025I22Rik|AI836200|AW212394|MMR2	major facilitator superfamily domain containing 6	GCGTCGATCCAACAGTGCAGTAATTTCTAGCCTTTTGAGCTGACACCTTC	chr1	52713147	52784162	NM_133829	-	Y	Y		Y	e1	e2	e2	e2	3.59	4.02	0.43	3.46968	2.91926	0.550421	0.790416	-0.564944	-1.14547	-0.518708	4.25851e-07	0.0636052	0.00346367	0.0219349
Inpp1	16329	MGI:104848|Ensembl:ENSMUSG00000026102	2300002C06Rik|AV137389	inositol polyphosphate-1-phosphatase	GGGGCATTGTAGACATGAAAGAGTGCTTAGAGAGAAGTCCAGACACGGGG	chr1	52846263	52874532	NM_008384	-	Y	Y		Y	e0	e0	e0	e0	1.09	3.15	2.06	3.52903	1.28905	2.23997	-0.0702493	-0.0179441	0.00421867	-0.0689935	0.45081	0.326458	0.476459	0.0876886
Hibch	227095	MGI:1923792|Ensembl:ENSMUSG00000041426	2610509I15Rik|AI648812|MGC31364	3-hydroxyisobutyryl-Coenzyme A hydrolase	GGAAACCAGCCAATCTAAAAGATGTTACGGATGAAGACTTGAATAGTTAC	chr1	52901889	52977704	NM_146108	+	Y	Y		Y	e0	e0	e0	e0	3.68	4.51	0.83	4.68558	3.39414	1.29144	0.0083761	0.0107708	0.00880448	-0.0276227	0.935685	0.846717	0.859336	0.829209
1700019D03Rik	67080	MGI:1914330|Ensembl:ENSMUSG00000043629	2410136C24Rik|AA410151|MGC58779	RIKEN cDNA 1700019D03 gene	GAGCCCGGTGCTGTGATCGGTGCCCTGATCCTTGAATTCGCAGACCGTCT	chr1	52981970	53009684	NM_144953	-	Y	Y		Y	e0	e0	e0	e0	4.37	4.76	0.39	3.89384	3.88185	0.0119952	-0.0399912	0.0167315	-0.0423706	0.0194083	0.586293	0.777775	0.199461	0.786364
Mstn	17700	MGI:95691|Ensembl:ENSMUSG00000026100	Cmpt|Gdf8|MGC124261|MGC124262|MGC124263	myostatin	CAGAGTGAATTAGCAGATTCAATAGTGGTCTTAAAACTCTGTATGTTAAG	chr1	53118506	53124923	NM_010834	+	Y	Y			e0	e0	e0	e0	2.54	5.13	2.59	4.61373	5.52782	-0.914091	0.0787691	0.0201418	0.00561443	-0.0771871	0.151706	0.0651664	0.117441	0.98246
1700019A02Rik	69397	MGI:1916647|Ensembl:ENSMUSG00000060715	-	RIKEN cDNA 1700019A02 gene	ACTGACATTGGTTTATACTGATAATGTCACTGCTGTAATTTATAAATAAA	chr1	53215420	53244461	NM_027070	-	Y	Y			e0	e0	e0	e0	6.2	4.75	-1.45	5.48362	5.98123	-0.497614	-0.0434935	0.0257776	0.0182964	0.0965071	0.538078	0.831916	0.74156	0.413993
Pms1	227099	MGI:1202302|Ensembl:ENSMUSG00000026098	MGC36491	postmeiotic segregation increased 1 (S. cerevisiae)	CCAAGAGAGGATGTCCAAGATCTTATCTATAGAATGAAGCACCAGTTCGG	chr1	53246031	53353840	NM_153556	-	Y	Y		Y	e0	e0	e0	e0	4.63	5.26	0.63	5.49733	4.77908	0.71824	-0.0151446	0.077687	-0.0348661	0.110732	0.891759	0.495357	0.590762	0.236154
Ormdl1	227102	MGI:2181669|Ensembl:ENSMUSG00000026097	C730042F17Rik	ORM1-like 1 (S. cerevisiae)	GAGTGAAGACAGTTGTCAACCAACTTACAAATCGATTGTGGCAATACACA	chr1	53353938	53367089	NM_145517	+		Y		Y	e0	e0	e0	e0	-1.16	1.72	2.88	3.60577	1.47516	2.13061	0.101764	0.0888167	-0.110687	0.0250197	0.267387	0.0266074	0.942319	0.139761
Osgepl1	72085	MGI:1919335|Ensembl:ENSMUSG00000026096	2610001M19Rik|AA416452|MGC13061	O-sialoglycoprotein endopeptidase-like 1	GCGGTACAGCATGCAACAGCGTGCCACCTTGCGAAAAGAACACATCGCGC	chr1	53370467	53383186	NR_104361	+	Y			Y	e1	e0	e2	e0	0.5	1.23	0.73	3.16434	1.32367	1.84068	0.829248	-0.256315	-0.516553	-0.110933	3.10326e-08	6.33024e-06	0.00320094	2.40932e-07
Asnsd1	70396	MGI:1917646|Ensembl:ENSMUSG00000026095	2210409M21Rik	asparagine synthetase domain containing 1	GCAGGACTAAAGGAACTACAGTCTGTCAACCCTTCTCGAACTTGGAATTT	chr1	53401487	53409543	NM_133728	-	Y	Y		Y	e1	e0	e0	e0	-1.48	3.03	4.51	3.7204	2.22934	1.49106	0.937714	-0.0346332	-0.348736	0.0536355	0.000177189	0.000302268	0.0107939	9.38008e-05
Stk17b	98267	MGI:2138162|Ensembl:ENSMUSG00000026094	3110009A03Rik|AI120141|Drak2	serine/threonine kinase 17b (apoptosis-inducing)	CTACCAGGTTGTAAACTCCCATACCTTTCCTTGGGACATTGCTTATTGTA	chr1	53812355	53842059	NM_133810	-					e1	e0	e2	e2	-6.09	-4.84	1.25	-1.94858	-2.56351	0.614936	2.68593	-0.202844	-0.54027	-1.3756	3.26058e-14	1.64734e-13	9.33632e-13	2.1564e-09
Hecw2	329152	MGI:2685817|Ensembl:ENSMUSG00000042807	A730039N16Rik|D030049F17Rik|Gm971|Nedl2|mKIAA1301	HECT, C2 and WW domain containing E3 ubiquitin protein ligase 2	GGTGTGTCTTGTCGATAAGAAGTGGAATGTGTCTCTTTAATAAGTGCCCT	chr1	53987658	54251878	NM_172655	-	Y	Y		Y	e0	e0	e0	e0	-0.49	0.08	0.57	0.482029	-0.608663	1.09069	0.377637	-0.0295332	0.28845	0.0971877	0.00100586	0.00228078	1.31922e-06	9.11713e-05
Ccdc150	78016	MGI:1925266|Ensembl:ENSMUSG00000025983	4930511H11Rik	coiled-coil domain containing 150	GTGAAATGGCCACAGTAAGATGTTCTAGATGAATTTTGTACGATGTTCTC	chr1	54307526	54425571	NM_030025	+	Y	Y		Y	e0	e0	e0	e0	2.54	2.87	0.33	3.14519	2.95284	0.192347	0.0839121	0.0825885	0.00358295	-0.0116533	0.0982378	0.00131932	0.0805312	0.148434
Gtf3c3	98488	MGI:2138383|Ensembl:ENSMUSG00000041303	AL022818|TF3C-gamma|TFIIIC102	general transcription factor IIIC, polypeptide 3	CAACTGCTTTGAAGCAGGGGATGTAGCTCAGCTGTAGACTGCCTGCTTGC	chr1	54454424	54495815	NM_001033194	-	Y	Y		Y	e1	e0	e0	e0	0.58	2.34	1.76	1.87828	0.613702	1.26458	0.687567	-0.397824	-0.203609	-0.094263	7.24312e-06	0.025967	0.000396376	4.30975e-05
Ankrd44	329154	MGI:3045243|Ensembl:ENSMUSG00000052331	4930444A19Rik|A130096K20|E130014H08Rik|PP6-ARS-B	ankyrin repeat domain 44	GTGAAGGATAAGGACTTGAATACTCCCTTACACCTGGCTATCAGTAAAGT	chr1	54702183	54983231	NM_001081433	-	Y	Y			e0	e0	e0	e0	-0.37	-0.79	-0.42	-0.476097	-1.1878	0.711699	0.112299	0.014264	0.00294759	-0.00378788	0.014875	0.0067038	0.0119969	0.0170092
Sf3b1	81898	MGI:1932339|Ensembl:ENSMUSG00000025982	155kDa|2810001M05Rik|AA409119|Prp10|SAP155|SF3b155|TA-8|Targ4	splicing factor 3b, subunit 1	GGAGGAATTCATGTTCTTAAGGGGACAGAGGGGTGGGTTTTTCTCTGGGC	chr1	55042012	55084322	NM_031179	-					e0	e0	e0	e0	-5.94	-3.8	2.14	-2.49733	-5.14729	2.64996	-0.0527636	-0.0480372	-0.0773559	-0.0750522	0.634895	0.309322	0.165751	0.163863
Coq10b	67876	MGI:1915126|Ensembl:ENSMUSG00000025981	1500041J02Rik|1700030I21Rik|9530077A17Rik|AV002237|AW742641	coenzyme Q10 homolog B (S. cerevisiae)	GGGAAGTTGTTTCCCAGATGTACTGAGTGGGGTTTTTGTTCTGGTCTTTT	chr1	55109613	55129546	NM_001039710	+					e0	e0	e0	e0	-6.89	-6.43	0.46	-3.65329	-6.11945	2.46616	0.126554	0.00182591	-0.493806	-0.340593	0.463714	0.46079	0.0149806	0.161411
Hspd1	15510	MGI:96242|Ensembl:ENSMUSG00000025980	60kDa|Hsp60	heat shock protein 1 (chaperonin)	GTAAAATTTGGTGCGGACGCTCGAGCCTTAATGCTTCAAGGTGTAGACCT	chr1	55134677	55144776	NM_010477	-					e2	e1	e1	e0	-6.59	-5.37	1.22	-2.96681	-5.27258	2.30577	-1.9111	0.798599	0.869043	0.448866	8.18575e-06	0.00287502	0.00442805	0.000183876
Hspe1	15528	MGI:104680|Ensembl:ENSMUSG00000073676	10kDa|Hsp10|MGC117526|mt-cpn10	heat shock protein 1 (chaperonin 10)	CAGTGTGAAAGTTGGAGATAAAGTTCTTCTCCCAGAATATGGAGGCACCA	chr1	55144991	55148161	NM_008303	+					e2	e1	e1	e1	-9.13	-7.23	1.9	-3.08266	-5.15133	2.06867	-0.99593	1.36171	0.860263	1.11048	0.0398775	0.51976	0.833336	0.85206
Mob4	19070	MGI:104899|Ensembl:ENSMUSG00000025979	2610109B12Rik|Prei3	MOB1, Mps One Binder kinase activator-like 3 (yeast)	CTCTGGCACTATGGTCATGGCGGAGGGGACGGCAGTGCTGAGGCGGAACA	chr1	55188088	55211743	NM_025283	+					e1	e0	e0	e0	-5.06	-3.85	1.21	-1.78042	-3.54635	1.76592	0.966779	0.0428127	-0.0134056	-0.045497	2.3006e-05	1.66325e-05	2.56627e-05	3.98795e-05
Rftn2	74013	MGI:1921263|Ensembl:ENSMUSG00000025978	2700010E02Rik|3222401M22Rik|KIAA0084	raftlin family member 2	CGTCTTGTACAGAACAGGGGCCTTCATTTAGGTATGAAAGACTGACCTCC	chr1	55227003	55283626	NM_028713	-					e1	e2	e0	e2	-3.95	-4.14	-0.19	-3.46412	-3.88742	0.423301	2.34868	-0.845005	-0.484413	-0.532935	6.40491e-14	9.84402e-11	2.04078e-12	3.60713e-12
Mars2	212679	MGI:2444136|Ensembl:ENSMUSG00000046994	C730026E21Rik|MetRS	methionine-tRNA synthetase 2 (mitochondrial)	CTCGGCTAGTGAAAGCCCACAGGACCTAGGAACTCAGCTCTTACTGACTG	chr1	55294020	55296902	NM_175439	+	Y		Y		e0	e0	e0	e0	-7.93	-10.7	-2.77	-1.84623	-0.867996	-0.978238	0.46166	-0.310058	0.251458	-0.0532385	0.000671755	0.27894	4.34599e-06	0.00196888
Boll	75388	MGI:1922638|Ensembl:ENSMUSG00000025977	4930554P13Rik|4930597B14Rik	bol, boule-like (Drosophila)	CAAGATACGGAACTGTGATCCCTAACCGCATCTTTGTAGGAGGAATTGAC	chr1	55356912	55420313	NM_029267	-	Y	Y	Y		e0	e0	e0	e0	5.4	4.72	-0.68	4.36668	4.27143	0.0952502	0.0455771	0.0523813	-0.0599566	0.0130843	0.538641	0.135498	0.868615	0.385497
Plcl1	227120	MGI:3036262|Ensembl:ENSMUSG00000038349	C230017K02Rik|KIAA1092|PLC-L|PLCE|PLCL|PLDL1|PRIP-1	phospholipase C-like 1	GGGCAAAGGAAGGCTTGAAGGGAAGAAAACTCAACAAGGCCATTGAGAGC	chr1	55462789	55811129	NM_001114663	+	Y	Y	Y		e0	e0	e0	e0	2.11	0.2	-1.91	-0.461001	3.07953	-3.54053	-0.0201913	0.0779918	0.0388918	0.0147506	0.7828	0.343654	0.796237	0.941255
Hsfy2	71066	MGI:1918316|Ensembl:ENSMUSG00000045336	4933413G11Rik|Hspy2l	heat shock transcription factor, Y linked 2	CCTGAGTTACCGATACACAAGGAAAGAGTAGCATCTACCACGTTGGCATC	chr1	56692892	56694295	NM_027661	-	Y	Y		Y	e0	e0	e0	e0	8.05	6.61	-1.44	4.26257	3.00907	1.2535	0.00774677	-0.0378723	-0.0350262	-0.0721579	0.911158	0.61209	0.641104	0.191373
Satb2	212712	MGI:2679336|Ensembl:ENSMUSG00000038331	mKIAA1034	special AT-rich sequence binding protein 2	AACTTATGTGCATTGTTAGGCTGTTAGAATTTTTTGGTTGTTAAATAAAA	chr1	56850824	57028178	NM_139146	-	Y	Y		Y	e0	e0	e0	e0	1.44	3.29	1.85	3.76044	2.16385	1.59659	0.0688532	0.00174768	0.0207838	0.0104985	0.385507	0.372909	0.230895	0.283063
9130024F11Rik	329160	MGI:1926150	B530002L08|EG329160	RIKEN cDNA 9130024F11 gene	CCCGGATAAAGGCCTTTTCTGTTTCAAGTGACATGTTTTTCCCAATCCAG	chr1	57028312	57032040	NR_024325	+				Y	e0	e0	e0	e0	-7.82	-5.26	2.56	2.25956	0.252033	2.00753	0.397178	-0.0994583	-0.0942081	-0.185348	1.41315e-05	0.000420457	0.000298474	0.00704883
1700066M21Rik	73467	MGI:1920717|Ensembl:ENSMUSG00000038323	AI428479	RIKEN cDNA 1700066M21 gene	TGACATCCCGGGAAGGAGATTCCCCGGAGCAGCGGCACCACGTCCTCTAC	chr1	57434463	57442266	NM_028546	+		Y		Y	e0	e0	e0	e0	-6.1	-1.67	4.43	1.8266	-1.00056	2.82716	0.0452037	0.00889835	-0.0214981	-0.0395357	0.573921	0.493021	0.787772	0.949678
Tyw5	68736	MGI:1915986|Ensembl:ENSMUSG00000048495	FLJ37953|MGC117744|Tyw5	RIKEN cDNA 1110034B05 gene	GGTCTTACGTATTCAAGACAAAGCCTACAGCAAGAACTTTGAGTAAAAAA	chr1	57445087	57463518	NM_001037742	-				Y	e0	e0	e0	e0	-6.16	-1.35	4.81	1.27833	-1.82846	3.10679	0.0147881	-0.0149436	-0.0727772	-0.0201006	0.859457	0.998396	0.380205	0.947157
9430016H08Rik	68115	MGI:1915365|Ensembl:ENSMUSG00000025971	AA409999|C78988	RIKEN cDNA 9430016H08 gene	AGTGGAGCCAATGTGTTCCAGGTGAAGCTGGGGGATCAGAGTGTGGAAAC	chr1	57463391	57472802	NM_001081181	+				Y	e0	e0	e0	e0	-3.97	0.37	4.34	1.23155	-1.48585	2.7174	0.0577289	0.130336	0.346104	0.0527933	0.62581	0.0558263	0.000130921	0.272471
Spats2l	67198	MGI:1914448|Ensembl:ENSMUSG00000038305	2810022L02Rik|A230104H11Rik|AA987173|AI480531|AI842453|AW413586	spermatogenesis associated, serine-rich 2-like	GGAACTCTTGGTCAGACAAACGTGATCAGCTGAAACACGTGTGCTTTTGT	chr1	57902414	58005241	NM_001164566	+	Y	Y		Y	e0	e0	e1	e0	5.34	4.89	-0.45	4.98877	5.53348	-0.54471	0.27188	0.175884	0.645796	-0.221502	0.19544	0.0257905	4.08636e-05	0.84169
Kctd18	51960	MGI:3603813|Ensembl:ENSMUSG00000054770	4932411A20Rik|6530404F10Rik	potassium channel tetramerisation domain containing 18	GCATTGTTGCATATGCCCTGGTTAGCAACCACCAGCTGTCTAGTTCCAAC	chr1	58011944	58026928	NM_001159865	-	Y	Y		Y	e0	e0	e0	e0	-2.01	1.79	3.8	2.74154	0.307717	2.43383	0.147656	-0.0875796	-0.0893965	-0.0647209	0.0053167	0.290174	0.299599	0.113301
Sgol2	68549	MGI:1098767|Ensembl:ENSMUSG00000026039	1110007N04Rik|4932411A20Rik|5730576N04Rik|AU018846|AV008062|D1Ertd8e|Tripin	shugoshin-like 2 (S. pombe)	GGCTCTGCTTTCCTCATGAGGACCTGCTAGAGGGTGGAACTCAAGTCACC	chr1	58052817	58083121	NM_199007	+		Y		Y	e2	e0	e0	e0	-3	4.04	7.04	2.4107	-2.51054	4.92123	-2.70143	0.457225	0.0177127	-0.0669496	1.92159e-14	5.14741e-13	1.79147e-14	1.26853e-14
Aox1	11761	MGI:88035|Ensembl:ENSMUSG00000063558	AI196512|AI255253|Ao|Aox-1|Aox-2|Aox2|MGC13774|Moro|Ro	aldehyde oxidase 1	GGGCCTGCACAGTGATGATCTCGCGGTACAACCCCAGCACCAAGGCGATC	chr1	58086812	58163254	NM_009676	+	Y	Y		Y	e0	e0	e0	e0	-0.17	3	3.17	3.11406	-0.236895	3.35095	-0.11979	-0.0203887	0.161228	-0.0399993	0.165773	0.0983764	0.684432	0.0514069
Aox3	71724	MGI:1918974|Ensembl:ENSMUSG00000064294	1200011D03Rik|AI326299|Aoh1|Aoh2	aldehyde oxidase 3	AAATGCTGTAAGCCGTGGTCCATCCCAGTTGCCTAGTGCTTGGGGTTCCA	chr1	58169979	58257296	NM_023617	+	Y	Y		Y	e0	e0	e0	e0	2.58	2.83	0.25	2.98735	2.48462	0.502723	-0.0771976	0.0266951	0.0868051	0.00277164	0.273718	0.51126	0.917643	0.272542
Aox4	71872	MGI:1919122|Ensembl:ENSMUSG00000038242	2310003G12Rik|Aoh2|MGC144189|MGC144190	aldehyde oxidase 4	GCCCCAAACCAGAGCAGCATATGGGTTGACGAGAATTTATCAAACATGAT	chr1	58267240	58325440	NM_023631	+				Y	e0	e0	e0	e0	-0.06	1.5	1.56	1.78484	-0.0358787	1.82072	0.0227895	-0.0499431	-0.0416721	-0.0413311	0.700317	0.642715	0.752253	0.743905
Aox2	213043	MGI:3529596|Ensembl:ENSMUSG00000079554	Aoh3	aldehyde oxidase 3-like 1	TGATGCCTTTGACCAGGAGCCACTGAGCCTTAGCAGGGCGAGGTTTCTGC	chr1	58335169	58436108	NM_001008419	+	Y	Y		Y	e0	e0	e0	e0	-1.93	-0.35	1.58	-0.35724	-1.90757	1.55033	0.0242543	-0.0125629	-0.000898344	-0.0155164	0.762774	0.895499	0.767395	0.914161
Bzw1	66882	MGI:1914132|Ensembl:ENSMUSG00000051223	1200015E15Rik|MGC6434|mKIAA0005	basic leucine zipper and W2 domains 1	CTTTAGTGGACATTGCCCATTTTGAAGGTGCCATTCTTAGAAGCCAAGAA	chr1	58449979	58463392	NM_025824	+					e0	e0	e0	e0	-6.58	-1.94	4.64	-2.28369	-5.9538	3.67012	-0.301687	0.27671	0.2535	0.198675	0.401356	0.95974	0.915764	0.794739
Clk1	12747	MGI:107403|Ensembl:ENSMUSG00000026034	STY	CDC-like kinase 1	GAGTGTAGAGGATGATGAGGAGGGTCACCTGATCTGTCAGAGTGGAGACG	chr1	58468831	58480932	NM_001042634	-					e0	e0	e0	e0	-8.73	-5.09	3.64	-2.13692	-5.66297	3.52605	-0.141023	-0.0280737	-0.00644006	-0.184732	0.482582	0.387368	0.452339	0.0600281
Ppil3	70225	MGI:1917475|Ensembl:ENSMUSG00000026035	2310076N22Rik|2510026K04Rik|Cyp10l	peptidylprolyl isomerase (cyclophilin)-like 3	TTAACCAGTTCTCCTTCTCCTGGTGTTTGCAGGAATGGGCTCCATGTAGG	chr1	58487836	58502330	NM_001285827	-					e2	e0	e0	e0	-5.99	-2.65	3.34	-1.72065	-5.50483	3.78418	-1.09391	0.128438	0.257091	-0.148994	7.8255e-08	5.9263e-07	2.81759e-06	1.23463e-08
Nif3l1	65102	MGI:1929485|Ensembl:ENSMUSG00000026036	1110030G24Rik|MGC107114	Ngg1 interacting factor 3-like 1 (S. pombe)	TTGTGGCCCTGTGTGCTGGTTCTGGGGGCAGTGTTCTACAAGGAGTGGAG	chr1	58504476	58519120	NM_022988	+					e0	e0	e0	e0	-3.76	-1.21	2.55	-1.51444	-4.95437	3.43993	-0.0313453	0.121615	-0.17109	-0.434638	0.901159	0.690151	0.285853	0.00844776
Orc2	18393	MGI:1328306|Ensembl:ENSMUSG00000026037	AU041563|Orc2l	origin recognition complex, subunit 2	GATTCATGTCTTACGAAGCCTTACCCCCAATGCAAGGGGGATTTTCAGGC	chr1	58519614	58558270	NM_001025378	-					e0	e0	e0	e0	-3	0.9	3.9	0.305499	-3.88061	4.1861	-0.133379	0.0605125	0.0646462	-0.0106574	0.0951805	0.409543	0.431147	0.063348
Fam126b	213056	MGI:1098784|Ensembl:ENSMUSG00000038174	C130065N10Rik|D1Ertd53e|D630010C10	family with sequence similarity 126, member B	GGTGCATGTGAGCCATTATCTTGTCTTATTGAATGGATCGATGCTGTTGA	chr1	58579649	58643177	NM_172513	-					e0	e0	e0	e0	-3.72	0.27	3.99	0.625699	-3.82408	4.44978	0.499805	-0.247537	0.0530268	0.0733688	0.00537715	0.174903	0.00225699	0.00160192
Ndufb3	66495	MGI:1913745|Ensembl:ENSMUSG00000026032	2700033I16Rik|AI415450	NADH dehydrogenase (ubiquinone) 1 beta subcomplex 3	CATTAGAAACGGTGCAGAAGAAGCTTGCTGCCCGAGGGCTGAGGGATCCA	chr1	58643442	58652792	NM_025597	+					e0	e0	e0	e0	-3.87	-3.82	0.05	0.0384721	-3.21269	3.25117	0.469728	-0.231847	0.334681	0.131289	0.0862432	0.437983	0.00317087	0.023729
Als2cr12	108812	MGI:1918359|Ensembl:ENSMUSG00000047528	4933405P16Rik|4933425F06Rik	amyotrophic lateral sclerosis 2 (juvenile) chromosome region, candidate 12 (human)	CAATGGATAGAAATATTTGAATTCTTATCCTAATTATATCTTGGCTCTCC	chr1	58714963	58752833	NM_175370	-					e0	e0	e0	e0	-3.47	-0.51	2.96	-1.44949	-3.45835	2.00886	0.0385789	0.0165849	0.027581	-0.0374913	0.482697	0.28751	0.18281	0.986375
Cflar	12633	MGI:1336166|Ensembl:ENSMUSG00000026031	2310024N18Rik|A430105C05Rik|CLARP|Cash|Casper|ENSMUSG00000072980|FLAME|FLAME-1|Flip|Gm9845|I-FLICE|MGC103395|MRIT|c-Flip	CASP8 and FADD-like apoptosis regulator	ATATAGTTAATAGGAGATTGTTTCGACTTAATTATTATTTGTATTATTTT	chr1	58768351	58816047	NR_110361	+	Y	Y			e0	e0	e0	e0	-4.86	-3.78	1.08	-0.88296	-3.3422	2.45924	0.0399055	-0.0337753	0.0402904	0.0215318	0.527461	0.940239	0.149559	0.273205
Casp8	12370	MGI:1261423|Ensembl:ENSMUSG00000026029	CASP-8|FLICE|MACH|Mch5	caspase 8	CCGAGATCCTGTGAATGGAACCTGGTATATTCAGTCACTTTGCCAGAGCC	chr1	58852217	58904347	NM_009812	+	Y	Y			e2	e0	e0	e0	-1.24	2.08	3.32	2.40849	-1.31123	3.71972	-1.84017	0.405995	-0.122364	0.0549663	2.8565e-11	1.91936e-09	9.57197e-12	4.81459e-11
Trak2	70827	MGI:1918077|Ensembl:ENSMUSG00000026028	2900022D04Rik|4733401O11Rik|AI480836|AW046271|Als2cr3|CALS-C|GRIF-1|GRIF1|OIP98|mKIAA0549	trafficking protein, kinesin binding 2	CAAGTGTGGCCCTAGGCATGGGATCCCGGGGGCTCCAGGAAAATGCTATT	chr1	58957293	59030326	NM_172406	-	Y	Y			e1	e0	e0	e0	-3.83	-0.76	3.07	-1.19383	-3.3229	2.12907	0.755954	-0.406647	-0.168217	0.425619	2.0872e-05	0.024852	0.000339824	5.38813e-08
Stradb	227154	MGI:2144047|Ensembl:ENSMUSG00000026027	AA792893|Als2cr2|B830008M19|D1Ucla2|ILPIP|ILPIPA|PRO1038|Papk|Syradb	STE20-related kinase adaptor beta	GTCCCACCTGCATAGTTTGCTTAAGCACGGACAAAGGCATAGGGCTGTGT	chr1	59030414	59051965	NM_172656	+	Y	Y			e1	e2	e0	e0	-3.99	-3.17	0.82	-0.501983	-2.02589	1.52391	1.3475	-0.665061	0.293658	0.320506	1.09578e-09	1.79568e-05	4.85023e-11	4.33645e-11
Als2cr11	73463	MGI:1920713|Ensembl:ENSMUSG00000072295	1700052H20Rik|4930408G06Rik	amyotrophic lateral sclerosis 2 (juvenile) chromosome region, candidate 11 (human)	AGGAAAACCCAAAAGAATTATTTTTAAAGTCTACTCAATACCAATAAATT	chr1	59107349	59151744	NM_175200	-					e0	e0	e0	e0	1.35	2.69	1.34	2.0045	0.721824	1.28267	0.0471061	-0.062615	0.00169791	-0.0227688	0.522713	0.861644	0.498907	0.750751
Tmem237	381259	MGI:2138365|Ensembl:ENSMUSG00000038079	AI853305|Gm972	amyotrophic lateral sclerosis 2 (juvenile) chromosome region, candidate 4	CCGATTCTCGTGCCATGGATCATAGTGAATCTGGTGGTGGCTCTCCTGGT	chr1	59157440	59176650	NM_001037812	-	Y	Y			e2	e0	e0	e0	-0.31	2.67	2.98	1.41892	-1.24601	2.66493	-0.773188	-0.0175081	-0.320083	-0.237559	1.07087e-07	1.06738e-07	5.81731e-10	2.16949e-09
Mpp4	227157	MGI:2386681|Ensembl:ENSMUSG00000079550	Dlg6	membrane protein, palmitoylated 4 (MAGUK p55 subfamily member 4)	GCGCAGTGGCCTGACTCATGGGAAATGACTCAGCAGGCGGCAACTACTTT	chr1	59177778	59220233	NM_001164682	-	Y	Y			e1	e0	e1	e0	-3.15	0.38	3.53	0.202992	-2.33819	2.54118	0.675782	-0.302137	0.516676	-0.466393	5.84818e-05	0.0140296	2.98603e-08	0.170358
Als2	74018	MGI:1921268|Ensembl:ENSMUSG00000026024	3222402C23Rik|9430073A21Rik|Als2cr6|Alsin|MGC27807|mKIAA1563	amyotrophic lateral sclerosis 2 (juvenile) homolog (human)	TGGATACCACAGGTGCTCTTCCGTCTCATCTGCTGTACTCGGAGGCGAGC	chr1	59248466	59294075	NM_146109	-	Y				e1	e0	e1	e0	-1.78	-2.01	-0.23	-1.45627	-2.73785	1.28158	0.518098	-0.219263	0.540547	-0.39279	0.000231374	0.0233521	2.15753e-08	0.367578
Cdk15	271697	MGI:3583944|Ensembl:ENSMUSG00000026023	Als2cr7|Pftk2	cyclin-dependent kinase 15	CCACTGAGTACTCCTCTGAGCTAGACATATGGGGCGCAGGCTGCATCTTC	chr1	59313750	59409213	NM_001033373	+	Y	Y			e0	e0	e0	e0	-2.33	-2.09	0.24	-1.88736	-2.46494	0.577583	-0.141444	-0.00362049	-0.0157759	0.0375239	0.0998065	0.0908623	0.0622556	0.227341
Fzd7	14369	MGI:108570|Ensembl:ENSMUSG00000041075	Fz7	frizzled homolog 7 (Drosophila)	AGCATCATGGGAGTTGACCTTTACCCTACCTTTGACACTGACTGTCCTCC	chr1	59538990	59543799	NM_008057	+					e1	e0	e0	e2	-8.13	-8.69	-0.56	-4.28992	-4.98773	0.697815	0.808044	-0.281689	-0.24522	-0.682484	9.62395e-06	0.00120193	0.000551138	0.458331
Gm973	381260	MGI:2685819|Ensembl:ENSMUSG00000047361	AW554518	predicted gene 973	GGAAGCAGCAAAGCTAGCCCTGGAAGAAGCCACAAAACTAGCCCAGGAGC	chr1	59573107	59691353	NM_001013771	+	Y	Y			e0	e0	e0	e0	-4.19	-2.67	1.52	-2.67132	-3.83486	1.16354	-0.0526404	-0.0052031	-0.0202315	0.00740536	0.374533	0.322184	0.189239	0.433074
Sumo1	22218	MGI:1197010|Ensembl:ENSMUSG00000026021	GMP1|MGC103203|PIC1|SENTRIN|SMT3|SMT3H3|SMTP3|SUMO-1|Smt3C|Ubl1	SMT3 suppressor of mif two 3 homolog 1 (yeast)	GGCCTGGGACATGGGTTTTCAAGGGACATCGTCTGTACCAGCTTCATTAA	chr1	59696277	59727678	NM_009460	-					e0	e0	e0	e0	-4.92	-1.11	3.81	-2.33452	-5.15547	2.82095	-0.301929	0.164205	-0.215264	-0.283969	0.00347395	0.198689	1.18016e-05	2.51008e-06
Nop58	55989	MGI:1933184|Ensembl:ENSMUSG00000026020	MGC105209|MSSP|Nol5|SIK|nop5	NOP58 ribonucleoprotein homolog (yeast)	GAAGTGAAGACTTACGATCCCTCTGGTGACTCCACACTTCCAACTTGTTC	chr1	59741849	59768354	NM_018868	+					e2	e0	e0	e0	-5.39	-2.7	2.69	-1.85654	-4.76417	2.90764	-1.13658	0.287634	0.130214	-0.0448372	6.13094e-05	0.00139897	0.00022612	3.82662e-05
Bmpr2	12168	MGI:1095407|Ensembl:ENSMUSG00000067336	2610024H22Rik|AL117858|AW546137|BB189135|BMP-2|BMPR-2|BMPR-II|BMPRII|BRK-3	bone morphogenic protein receptor, type II (serine/threonine kinase)	TACACAAGGTGTTACAAGCACAGCTGCAGATCCTGGGCCATCAAAGCCCA	chr1	59821122	59934925	NM_007561	+					e0	e0	e0	e0	-3.95	-2.14	1.81	-1.95116	-3.56759	1.61643	0.370099	-0.246714	-0.0564879	0.026436	0.000120064	0.182027	0.000652641	5.36616e-05
Fam117b	72750	MGI:1920000|Ensembl:ENSMUSG00000041040	2810425F24Rik|6330416D14Rik|Als2cr13|MGC90831	family with sequence similarity 117, member B	CAGCATTTCCAGTGATGATAAGTATTGTTGTGGACTGTGTCCCTGAACCT	chr1	59969849	60042192	NM_001037725	+	Y	Y			e2	e0	e0	e0	-4.59	-0.99	3.6	-1.37827	-4.62083	3.24255	-0.732322	0.0411669	-0.280333	0.126111	5.91348e-06	1.5217e-05	6.74583e-08	5.78347e-05
Ica1l	70375	MGI:1917625|Ensembl:ENSMUSG00000026018	1700030B17Rik|Als2cr15	islet cell autoantigen 1-like	GCATTAAGATGGTAACTTAAGTGTGCTCTTGCTCTCTCTTGAGCATCTAT	chr1	60045911	60099931	NM_027407	-	Y	Y		Y	e0	e0	e0	e0	-3.69	-0.9	2.79	-0.817955	-2.94464	2.12668	-0.00637792	0.0437719	0.0379358	-0.0212576	0.933175	0.547843	0.612934	0.649337
Wdr12	57750	MGI:1927241|Ensembl:ENSMUSG00000026019	4933402C23Rik|Ytm1|Ytm1p	WD repeat domain 12	CACTAAAAGGTAGTGTGTATAAGAAAATAAGACTGTTGAGTGTTCAGAGC	chr1	60133711	60154978	NM_001199061	-				Y	e0	e0	e0	e0	-4.85	-1.9	2.95	0.931128	-2.50068	3.43181	0.00500875	0.104098	0.0470149	0.0856551	0.95277	0.0621412	0.41674	0.116568
Carf	241066	MGI:2182269|Ensembl:ENSMUSG00000026017	Als2cr8|ECBRC-FC1|ECBRC-FC2	calcium response factor	GTCTGAGATGGTGTATCAATCACTGGACCAGAAATGTATGATGGGCAGTT	chr1	60155090	60210797	NM_139150	+				Y	e0	e0	e0	e0	-1.62	2.07	3.69	0.341422	-2.91634	3.25776	0.101492	-0.069642	-0.131214	-0.151477	0.135688	0.70687	0.71806	0.489908
Nbeal1	269198	MGI:2444343|Ensembl:ENSMUSG00000073664	2310076G13Rik|A530050O19Rik|A530083I02Rik|AI662228|ALS2CR17	neurobeachin like 1	GCAGTCCCAGCCAGATGCAGCATACCAGATATCACAACAAGTGGGTTGGC	chr1	60237442	60391549	NM_173444	+	Y	Y		Y	e0	e0	e0	e0	-2.27	-0.64	1.63	0.0599834	-1.21353	1.27351	0.0876569	0.0124152	0.0218869	0.0657296	0.119713	0.0718222	0.0451405	0.00518571
Cyp20a1	77951	MGI:1925201|Ensembl:ENSMUSG00000049439	A930011N14Rik|Cypm	cytochrome P450, family 20, subfamily A, polypeptide 1	GGTCACATCAGCAAGGGAAGAAGCTTGGATCACTGTCTCCAAAAGACACT	chr1	60400215	60444231	NM_030013	+				Y	e2	e0	e0	e0	-3.21	0.28	3.49	-0.541701	-2.9976	2.4559	-0.583615	0.204155	0.278522	0.3018	0.00049527	0.0175911	0.0550027	0.0736813
Abi2	329165	MGI:106913|Ensembl:ENSMUSG00000026782	8430425M24Rik|AI839867|C130078H13|MGC90836|MGC90855	abl-interactor 2	TATGATCTGGCAGTTACACTAAGGGTTCCCAGAGAGTTGGTGGTACTGAG	chr1	60466462	60538007	NM_198127	+				Y	e1	e0	e2	e2	-2.87	-0.27	2.6	-0.337264	-2.68208	2.34481	0.765862	0.106067	-0.835099	-0.549493	1.27663e-05	3.12479e-06	0.712847	0.154182
Cd28	12487	MGI:88327|Ensembl:ENSMUSG00000026012	-	CD28 antigen	CAACTGCGACGGGGATTTCGACAACGAAACAGTGACGTTCCGTCTCTGGA	chr1	60803231	60830203	NM_007642	+					e1	e2	e0	e2	-2.88	-2.2	0.68	-1.69518	-1.70304	0.00786462	1.47782	-0.947483	0.112008	-1.02849	1.68238e-11	4.21476e-05	4.81404e-12	0.000219476
Ctla4	12477	MGI:88556|Ensembl:ENSMUSG00000026011	Cd152|Ctla-4|Ly-56	cytotoxic T-lymphocyte-associated protein 4	CCCCCTACAAGTACTATGGCTCCTCGAAAACACAAAGTTAATGCCACAGG	chr1	60965868	60972676	NM_009843	+	Y	Y			e0	e0	e0	e0	-0.45	1.45	1.9	-0.489315	-0.277258	-0.212057	0.0382784	-0.00878351	-0.0426837	-0.0548696	0.578328	0.689496	0.959069	0.819128
Icos	54167	MGI:1858745|Ensembl:ENSMUSG00000026009	AILIM|CCLP|CRP-1|H4|Ly115	inducible T-cell co-stimulator	GCTGCTGCTTTGGTCTCTGGGATCTGGGAAGTACAGTAGGGCCAAGACAG	chr1	61034757	61057164	NM_017480	+	Y	Y			e0	e0	e0	e0	2.51	1.53	-0.98	2.55741	2.69777	-0.140354	-0.175721	0.0949919	0.00141118	-0.025733	0.117823	0.5331	0.11727	0.0627535
Pard3b	72823	MGI:1919301|Ensembl:ENSMUSG00000052062	1810008K04Rik|2010002N16Rik|2810455B10Rik|Als2cr19|PAR3B|PAR3L|PAR3beta|RP23-20G7.1	par-3 partitioning defective 3 homolog B (C. elegans)	CAACGAGAGCTTCCGAGCAGCCATCGACAAATCGTACGATGGGCCAGAAG	chr1	61685397	62688858	NM_001081050	+	Y	Y		Y	e0	e0	e0	e0	3.68	4.94	1.26	5.98131	4.05624	1.92507	-0.0560283	0.0943993	-0.0196801	0.0118068	0.246661	0.461059	0.0990096	0.355615
Nrp2	18187	MGI:1100492|Ensembl:ENSMUSG00000025969	1110048P06Rik|Np-2|Np2|Npn-2|Npn2	neuropilin 2	CCCTTTGGGAAATCTAATTCACAGTATTGATCTCCTTTTTTGCCTTGTAC	chr1	62749890	62865266	NM_001077403	+				Y	e0	e1	e0	e0	-5.34	-3.34	2	-3.10807	-5.78239	2.67433	-0.324146	0.545285	0.0718095	0.195707	0.320113	0.531858	0.451022	0.718368
Ino80d	227195	MGI:3027003|Ensembl:ENSMUSG00000040865	7330405I11|A430093A21Rik|BC010584|OTTMUSG00000002594	INO80 complex subunit D	GACAGCAGTGCTCTGTGCCAGTGTTTGACATTACACACCAGACGCCCCTG	chr1	63094374	63160841	NM_001081436	-					e0	e0	e0	e0	-3.69	-0.73	2.96	-0.737148	-3.02817	2.29103	-0.187362	-0.0175348	0.0182556	0.0710926	0.119369	0.0855277	0.160584	0.345407
Ndufs1	227197	MGI:2443241|Ensembl:ENSMUSG00000025968	5830412M15Rik|9930026A05Rik|MGC19199|MGC7850	NADH dehydrogenase (ubiquinone) Fe-S protein 1	GTCAGGGCTGATATGAGAGAAAACACATAAGGGATGTGGGACACCTAACC	chr1	63190165	63223396	NM_001160039	-					e0	e0	e0	e0	-5.05	-2.55	2.5	-3.40738	-4.74662	1.33924	0.0250518	-0.0162509	-0.038677	-0.0157043	0.762908	0.926484	0.87716	0.911024
Eef1b2	55949	MGI:1929520|Ensembl:ENSMUSG00000025967	2810017J07Rik|Eef1b	eukaryotic translation elongation factor 1 beta 2	CTCAGCGCTGGCCGCGGCCTCCCGGCGCTCTCGTCCTCCGCTTTTGCACA	chr1	63223404	63227060	NM_018796	+					e2	e1	e0	e0	-6.14	-4.34	1.8	-2.95052	-3.75085	0.800333	-0.982813	0.588293	0.248168	0.294375	2.55737e-05	0.0565105	0.000598559	0.00109956
Gpr1	241070	MGI:2385324|Ensembl:ENSMUSG00000046856	MGC41704	G protein-coupled receptor 1	CTCAACTGGCTTAGCCTTCCTCAATAGCTGCTTGAATCCCATCCTTTACG	chr1	63229144	63260855	NM_146250	-					e0	e0	e0	e0	-3.09	-3.54	-0.45	-3.02631	-2.76433	-0.261981	-0.0604201	-0.0203968	-0.0111198	0.104794	0.485711	0.32863	0.388289	0.607452
Zdbf2	73884	MGI:1921134|Ensembl:ENSMUSG00000027520	4930431J08Rik|9330107J05Rik	zinc finger, DBF-type containing 2	GACTGGACAGCAGAGTTGCCTTTTAGAGTGTTCCTGTGGTTCACTTGAGT	chr1	63246931	63361149	NM_001285937	+	Y	Y			e0	e0	e0	e0	0.53	-0.91	-1.44	-1.02027	0.715526	-1.7358	0.0328484	0.0888389	0.117871	0.0180876	0.578234	0.015035	0.00281266	0.328957
Adam23	23792	MGI:1345162|Ensembl:ENSMUSG00000025964	AW046396|MDC3	a disintegrin and metallopeptidase domain 23	GCCTCAGATCTGAGAATTGGGATGGGGTACAAGACAAAGGTCCCTTTTGG	chr1	63492477	63643089	NM_011780	+	Y	Y		Y	e0	e0	e0	e0	3.23	4.01	0.78	3.4171	3.76765	-0.350553	-0.132717	0.0221706	-0.0386038	-0.0414121	0.0736673	0.145317	0.0186918	0.0161335
Mdh1b	76668	MGI:1923918|Ensembl:ENSMUSG00000025963	1700124B08Rik|AV255588	malate dehydrogenase 1B, NAD (soluble)	GCTGCCACATCCAATCCCGCTTTTGTCAATTGCTGTATGTCCTCAAAAAT	chr1	63745400	63776892	NM_029696	-		Y		Y	e0	e0	e0	e0	-3.26	2.64	5.9	2.42157	-1.53436	3.95593	-0.102815	0.046647	-0.0473141	-0.0216215	0.095479	0.409921	0.0126915	0.0370875
Fastkd2	75619	MGI:1922869|Ensembl:ENSMUSG00000025962	2810421I24Rik	FAST kinase domains 2	TGCACACAGCAGATGAGGATGCCGTGCACATATGTAGCAAGCACTGCAAG	chr1	63777198	63799959	NM_172422	+				Y	e0	e0	e0	e0	-1.78	2.45	4.23	1.49483	-2.21467	3.7095	-0.130726	-0.00910384	-0.00233982	0.0230792	0.0488746	0.0351486	0.043056	0.101362
Gm13749	433315	MGI:3649721	OTTMUSG00000013918	predicted gene 13749	GCGAGCAAGACCCATGTGCTCTGCGGCTCCAGGTATGAAAGACTTTTAGC	chr1	64011300	64015573	NR_027824	+	Y	Y		Y	e0	e0	e0	e0	-0.69	-2.58	-1.89	1.69811	-0.406729	2.10484	-0.0109211	-0.0327251	-0.0175364	0.0267016	0.889088	0.500288	0.675268	0.820243
Klf7	93691	MGI:1935151|Ensembl:ENSMUSG00000025959	9830124P08Rik	Kruppel-like factor 7 (ubiquitous)	GCCCTGAAAACAAGAAGAGGGTCCATCGCTGTCAGTTTAACGGGTGCCGG	chr1	64082246	64167963	NM_033563	-				Y	e2	e0	e0	e1	-4.84	-2.6	2.24	-2.69374	-5.26	2.56626	-0.504219	-0.00154541	0.39664	0.597549	0.000179439	0.000200634	0.439484	0.49626
Creb1	12912	MGI:88494|Ensembl:ENSMUSG00000025958	2310001E10Rik|3526402H21Rik|AV083133|Creb|Creb-1	cAMP responsive element binding protein 1	CACAGCCTGCTGAAGAAGCAGCACGGAAGAGAGAGGTCCGTCTAATGAAG	chr1	64579377	64651122	NM_001037726	+	Y	Y		Y	e0	e0	e0	e0	-4.83	-2.22	2.61	-2.48645	-5.02234	2.53589	-0.301353	0.119161	0.00417078	-0.0364325	7.0355e-05	0.00853865	7.87463e-05	1.79561e-05
Mettl21a	67099	MGI:1914349|Ensembl:ENSMUSG00000025956	2310038H17Rik|AI464204|Fam119a	methyltransferase like 21A	GCAGTTTAGAGCATAGCTATTATAACTGCACAGTGGCAGTGGGTGATAGA	chr1	64653053	64663742	NM_025964	-					e0	e0	e0	e0	-7	-5.29	1.71	-1.67532	-4.16714	2.49182	0.132184	0.340638	0.12511	0.307512	0.387188	0.0010172	0.0613468	0.00169592
Ccnyl1	227210	MGI:2138614|Ensembl:ENSMUSG00000070871	9630037P07Rik|AW554339	cyclin Y-like 1	TCTCACATCTAACCTTGGGAGTCTTACCTAAAAAGCCTTTTGTGGGCCAC	chr1	64737918	64772216	NM_001097644	+	Y				e2	e0	e0	e0	-6.8	-1.22	5.58	-1.46519	-5.7591	4.29391	-0.699612	0.105253	-0.0733595	-0.267509	1.50793e-05	0.000119837	3.99576e-06	2.09702e-07
Fzd5	14367	MGI:108571|Ensembl:ENSMUSG00000045005	5330434N09Rik|AI427138|Fz-5|Fz5|MGC141642|mFz5	frizzled homolog 5 (Drosophila)	GAATCACCACCGGCATGCCACATCCAGTACTCAGAACTCAGAGCCAGCAA	chr1	64777131	64784324	NM_022721	-	Y				e0	e0	e0	e0	-6.54	-7.11	-0.57	-1.52943	-4.94175	3.41232	-0.249948	0.394187	0.195404	0.308479	0.217168	0.522941	0.83108	0.805204
Plekhm3	241075	MGI:2443627|Ensembl:ENSMUSG00000051344	9430067K14Rik|A230102O09Rik|AI449570|DAPR|Plekhm1l	pleckstrin homology domain containing, family M, member 3	CGCAATAGCTAATGTGCTAGTTTACGTGGTCCCTGTTGTCTGGATCTGAT	chr1	64835694	65003398	NM_001039493	-				Y	e0	e0	e0	e0	-3.29	-1.98	1.31	-0.815319	-2.76519	1.94987	0.307274	0.216886	-0.351669	-0.15847	0.00737867	5.01822e-05	0.759895	0.199203
Akr1cl	70861	MGI:1918111|Ensembl:ENSMUSG00000025955	4921521F21Rik|AI451536|AI503553	aldo-keto reductase family 1, member C-like	GAGTTCCACTTGCCAGCAGAGGACATGGCAGTTATAGATAGGCTGAACAG	chr1	65059659	65079322	NM_027582	-				Y	e0	e0	e0	e0	-2.87	3.62	6.49	0.553934	-2.40652	2.96046	-0.0171096	0.0219718	0.0132659	0.0488767	0.849002	0.961407	0.967557	0.678135
Cryge	12968	MGI:88525|Ensembl:ENSMUSG00000070870	Cryg-2|Cryg-6|DGcry-2|Elo|MGC90717	crystallin, gamma E	TATTGAAATATTTTTACTCTACCATTTTCTCCATCTGGACAGTAATAAAA	chr1	65095130	65097737	NM_007777	-		Y		Y	e0	e0	e0	e0	-4.2	-3.64	0.56	0.14944	-2.09335	2.24279	0.0399592	-0.0700251	-0.106074	-0.0301763	0.645277	0.745908	0.395394	0.916243
Crygd	12967	MGI:88524|Ensembl:ENSMUSG00000067299	Aey4|Cryg-1|DGcry-1|Lop12	crystallin, gamma D	CCAGATGATAGAGTTCACGGAGGACTGCCCCTCTCTCCAGGACCGATTCC	chr1	65108411	65110014	NM_007776	-		Y		Y	e0	e0	e0	e0	0.07	-3.85	-3.92	0.44823	-2.03711	2.48534	-0.112437	0.0186259	-0.00720825	0.114477	0.0168959	0.0477628	0.0107075	0.97417
Crygc	12966	MGI:88523|Ensembl:ENSMUSG00000025952	Cryg-5	crystallin, gamma C	AGATCACAAAGGTGTCATGATGGAGCTGAGCGAGGATTGCTCCTGCATCC	chr1	65118098	65120106	NM_007775	-				Y	e0	e0	e0	e0	1.63	-0.57	-2.2	0.302645	-2.15674	2.45939	-0.0496946	0.00347531	0.0494881	0.0422599	0.43904	0.482026	0.997913	0.92093
Crygb	12965	MGI:88522|Ensembl:ENSMUSG00000073658	Cryg-3|DGcry-3|Nop	crystallin, gamma B	GCGAGTCATGGATTTTTACTGAGGCATTTTGAGACTCTACTTTCCTCCTC	chr1	65126795	65128864	NM_144761	-				Y	e0	e0	e0	e0	-1.41	-3.2	-1.79	0.0919214	-1.56687	1.65879	-0.0358533	0.0176935	0.00948158	0.0139706	0.683266	0.853845	0.770829	0.80186
Cryga	12964	MGI:88521|Ensembl:ENSMUSG00000044429	Cryg-4|DGcry-4	crystallin, gamma A	CCTCCTTTTGCTTGTTACAGCCCATATATGCAATAAATAATCAACCTGTG	chr1	65146962	65149937	NM_007774	-	Y	Y		Y	e0	e0	e0	e0	1.4	1.54	0.14	0.832311	-1.22074	2.05305	0.0365391	-0.000790627	0.0193383	0.0455588	0.566382	0.583617	0.338887	0.128914
D630023F18Rik	98303	MGI:2138198|Ensembl:ENSMUSG00000044816	AI314969	RIKEN cDNA D630023F18 gene	TCCCCTTCCAACAAGATGTCCTCCTGAAAACAGAAAGTCGGTTGGTGCTT	chr1	65151858	65169788	NM_001285882	-				Y	e0	e0	e0	e0	-4.35	-0.22	4.13	0.928371	-1.27618	2.20455	-0.0532826	0.0418433	0.142901	0.0594904	0.525852	0.914565	0.237591	0.948078
Idh1	15926	MGI:96413|Ensembl:ENSMUSG00000025950	AI314845|AI788952|E030024J03Rik|Id-1|Idh-1|Idpc|MGC115782	isocitrate dehydrogenase 1 (NADP+), soluble	GGTCAAACCTGGGCTTAGAATGAGTCTTTGCGGTAACTAGGTCCACAGGT	chr1	65205189	65225716	NM_010497	-				Y	e2	e1	e0	e0	-4.76	-2.79	1.97	-0.0522625	-2.43257	2.38031	-1.19406	1.23178	-0.360769	-0.367071	1.88824e-08	0.853473	3.3314e-10	3.58249e-10
Pikfyve	18711	MGI:1335106|Ensembl:ENSMUSG00000025949	5230400C17Rik|Pip5k|Pip5k3|Pipk5k3|p235	phosphoinositide kinase, FYVE finger containing	ATATGATTGACATGTTATTTAAAGATAACTACCATAGCTTCTTAGAGACT	chr1	65233258	65325270	NM_011086	+				Y	e0	e0	e0	e0	-1.58	0.16	1.74	0.101861	-1.79678	1.89864	-0.0327794	0.0480869	0.0418496	0.0225393	0.369352	0.719735	0.837135	0.80186
Pth2r	213527	MGI:2180917|Ensembl:ENSMUSG00000025946	Pthr2	parathyroid hormone 2 receptor	CCCCGAGGAGACTAAGGAAGGTCACAGGCGACAGGGAGATGATAGTCCAG	chr1	65357830	65435818	NM_139270	+	Y	Y		Y	e0	e0	e0	e0	1.89	3.61	1.72	3.66546	1.60133	2.06413	0.0298712	-0.0416094	-0.031015	-0.0289425	0.760628	0.915894	0.991724	0.992506
Crygf	12969	MGI:88526|Ensembl:ENSMUSG00000025945	3110001K11Rik|Cryg-2|DGcry-2|Len-2	crystallin, gamma F	TTCTATTGAATTTTCTTACTCTGCCCTTTCATCATTTGGAAGTTAATAAA	chr1	65973095	65974878	NM_027010	+	Y	Y			e0	e0	e0	e0	8.08	0.75	-7.33	4.58606	5.00799	-0.421934	-0.0132727	0.0188216	-0.0237727	-0.0183519	0.875848	0.952966	0.607763	0.654289
Map2	17756	MGI:97175|Ensembl:ENSMUSG00000015222	MAP-2|MAP2|Mtap-2	microtubule-associated protein 2	CTCTGTATGCTGGGATCCCAAGGTTTCAACACACCATCTGTGGGGGGTTC	chr1	66221902	66489157	NM_001039934	+	Y	Y		Y	e0	e0	e2	e0	4.25	4.02	-0.23	3.85811	4.38478	-0.526674	0.43373	-0.426847	-0.842984	-0.471538	0.00134473	0.972871	0.00218392	0.817804
Unc80	329178	MGI:2652882|Ensembl:ENSMUSG00000055567	C030018G13Rik|C230061B10Rik|UNC-80	unc-80 homolog (C. elegans)	CACCGTTCGGATTAGGACCTATTGGGAAAGAGGATTGCTTTCCCTTGCTG	chr1	66515020	66745722	NM_175510	+	Y	Y			e0	e0	e0	e0	4.97	4.56	-0.41	5.6434	5.80121	-0.157804	-0.121571	0.0360246	-0.0144904	0.0362462	0.015313	0.0939039	0.00667266	0.086011
Rpe	66646	MGI:1913896|Ensembl:ENSMUSG00000026005	2810429B02Rik|5730518J08Rik	ribulose-5-phosphate-3-epimerase	CTACTGAAAATCCTGGCCACTGAGCTTGGACTCTATGGGATTAGATATAT	chr1	66747466	66766379	NM_025683	+					e1	e0	e0	e0	-4.61	-1.7	2.91	1.11597	-0.247941	1.36391	0.715682	0.270997	0.00926299	-0.0809568	0.00187932	8.44758e-05	0.00161715	0.0047908
Kansl1l	68691	MGI:1915941|Ensembl:ENSMUSG00000026004	1190030G24|AI427598|C430010P07Rik|KIAA4189|MGC175997|mKIAA4189	RIKEN cDNA 1110028C15 gene	CAGCACATGGGAAAGGGAGGCAAGTGGATTTCTTTGAGTACAGGTCTCCC	chr1	66765816	66864169	NM_177645	-					e0	e0	e0	e0	-1.66	-2.02	-0.36	-2.02392	-1.69715	-0.326771	0.485214	0.0635336	0.151583	0.0477725	1.11527e-05	2.95982e-06	2.84583e-07	3.32028e-06
Acadl	11363	MGI:87866|Ensembl:ENSMUSG00000026003	AA960361|AU018452|C79855|LCAD	acyl-Coenzyme A dehydrogenase, long-chain	CAGGAGAATCTTTTCCTCGGAGCATGACATTTTCCGGGAGAGTGTAAGGA	chr1	66877412	66909883	NM_007381	-					e1	e0	e0	e0	-6.01	-4.23	1.78	-2.91265	-2.80419	-0.108467	1.44169	-0.105131	0.123425	0.0986886	6.82819e-08	2.66512e-07	1.89224e-08	2.65281e-08
Myl1	17901	MGI:97269|Ensembl:ENSMUSG00000061816	AI325107|MLC1f|MLC3f|Mylf	myosin, light polypeptide 1	GATAATCTCAAGTCCACACACCACCGTTATCATCTACTTGGGTCCACAAC	chr1	66970869	66981940	NM_001113387	-					e1	e0	e0	e0	-0.37	-5.85	-5.48	-1.52959	2.31716	-3.84675	4.8444	0.254652	0.0613734	0.179081	3.02384e-20	2.33425e-20	2.31078e-20	1.63357e-20
Lancl1	14768	MGI:1336997|Ensembl:ENSMUSG00000026000	AW124738|Gpr69|Gpr69a|p40	LanC (bacterial lantibiotic synthetase component C)-like 1	CCGGCTGAAGTTTCCTTCCGGCAATTACCCTCCATGTTTGGATGATACCA	chr1	67047090	67085446	NM_021295	-	Y				e1	e0	e0	e0	-0.05	-0.98	-0.93	-0.254926	1.51414	-1.76907	0.584414	-0.136807	-0.0984107	-0.126031	0.00087023	0.00866877	0.00425462	0.00645072
Cps1	227231	MGI:891996|Ensembl:ENSMUSG00000025991	4732433M03Rik|CPS|D1Ucla3	carbamoyl-phosphate synthetase 1	CGCACTGTGGACTCCAAGAGTCTGTTCCACTACAGGCAGTACAGTGCTGG	chr1	67169600	67277841	NM_001080809	+	Y	Y		Y	e0	e0	e0	e0	5.26	5.22	-0.04	5.33409	5.46223	-0.128139	-0.0454039	0.0559436	0.0840424	0.0675835	0.454969	0.891633	0.531188	0.728653
Erbb4	13869	MGI:104771|Ensembl:ENSMUSG00000062209	Her4|c-erbB-4	v-erb-a erythroblastic leukemia viral oncogene homolog 4 (avian)	GTTCAATGCAAAGTACACGTATGGAGCATTCTGTGTTAAGAAATGTCCTC	chr1	68086539	69154633	NM_010154	-	Y	Y		Y	e0	e0	e0	e0	6.1	6.15	0.05	5.32505	5.33392	-0.00886537	-0.0400311	0.0753775	0.0389395	0.0309881	0.503298	0.569338	0.988808	0.894464
Ikzf2	22779	MGI:1342541|Ensembl:ENSMUSG00000025997	A730095J18Rik|Helios|Zfpn1a2|Znfn1a2	IKAROS family zinc finger 2	CAGTGTTCTGTCCACAGTCCATTCCTCTTTGACTCTTGGAATAGAAGGTC	chr1	69577783	69732534	NM_011770	-	Y	Y		Y	e0	e0	e0	e0	2.31	3.71	1.4	3.35855	2.51688	0.84167	0.0686296	-0.0199923	-0.00384459	-0.0490229	0.29387	0.488022	0.319429	0.792294
Spag16	66722	MGI:1913972|Ensembl:ENSMUSG00000053153	4921511D23Rik|4930524F24Rik|4930585K05Rik|AV261009|Pf20|Wdr29	sperm associated antigen 16	CCGGTTGTGTATTGCTTAGAATCTCAGAAGGTCATTATGGCTGTGCTCAG	chr1	69998188	70771706	NM_025728	+	Y	Y		Y	e0	e0	e0	e0	4.02	5.35	1.33	6.64225	3.75748	2.88477	-0.116624	0.0433058	0.0577905	0.0319485	0.0453335	0.234237	0.349948	0.145881
Vwc2l	320460	MGI:2444069|Ensembl:ENSMUSG00000045648	A830006F12Rik|Brl	von Willebrand factor C domain-containing protein 2-like	GCAGCCACAGTTACCTCTGTTACCATTTCTCCTCTGCCTTTGGCTCTCGG	chr1	70772288	70931971	NM_177164	+	Y	Y		Y	e0	e0	e0	e0	3.5	4.24	0.74	4.07271	3.22957	0.843145	-0.0607665	0.0441202	-0.082963	0.00898049	0.449752	0.86765	0.0418978	0.508252
Bard1	12021	MGI:1328361|Ensembl:ENSMUSG00000026196	ENSMUSG00000060893|ENSMUSG00000073653	BRCA1 associated RING domain 1	GCCTGAGTCGGATCAGCGCTTCTGTACGCAGTACATCGTCTACGAAGACC	chr1	71074108	71149546	NM_007525	-	Y	Y		Y	e0	e0	e0	e0	-0.3	3.58	3.88	2.96804	-1.21708	4.18512	-0.36787	-0.0175438	0.0302221	0.031154	5.70154e-05	3.97302e-05	0.00014291	0.000149886
Abca12	74591	MGI:2676312|Ensembl:ENSMUSG00000050296	4832428G11Rik|4833417A11Rik|MGC189862|MGC189975	ATP-binding cassette, sub-family A (ABC1), member 12	GCACGGCAAGGGTACAGCGTAAGACTGACAAATGATAATGGACATCCGTG	chr1	71289663	71461484	NM_175210	-	Y	Y		Y	e0	e0	e0	e0	1.79	3.68	1.89	4.42662	2.5566	1.87002	-0.115675	0.0312477	0.0114567	0.0131029	0.115351	0.273845	0.156991	0.154568
Atic	108147	MGI:1351352|Ensembl:ENSMUSG00000026192	2610509C24Rik|AA536954|AW212393	5-aminoimidazole-4-carboxamide ribonucleotide formyltransferase/IMP cyclohydrolase	CCCCTGGGAACTGGGTCCTTAACTAGATCTAAATGCTGGGACTGCTCTTT	chr1	71603729	71625977	NM_026195	+				Y	e2	e0	e0	e0	-5.15	-0.02	5.13	-0.327735	-3.51739	3.18965	-0.634864	0.0404851	0.156157	0.0246279	0.000897008	0.00179196	0.00909915	0.00122774
Fn1	14268	MGI:95566|Ensembl:ENSMUSG00000026193	E330027I09|Fn|Fn-1|MGC117493	fibronectin 1	GGAAGACCTACCATGTAGGAGAACAGTGGCAGAAAGAATATCTCGGAGCC	chr1	71632046	71699808	NM_001276408	-				Y	e1	e1	e2	e1	-5.83	-3.42	2.41	-2.37419	-5.09783	2.72364	1.76191	0.518394	-1.95667	0.658322	2.15935e-05	1.01545e-06	0.657912	3.42616e-07
Mreg	381269	MGI:2151839|Ensembl:ENSMUSG00000039395	Gm974|MGC92980|Wdt2|dsu	melanoregulin	ATGCAGGCAGTGGTGTATGCTGACAGAGGTCGCTGCTGGGTCTTCACGCT	chr1	72205806	72258881	NM_001005423	-					e0	e0	e0	e0	-5.68	-2.75	2.93	-2.62101	-5.98498	3.36397	-0.490269	-0.422874	0.458254	0.231524	0.000149923	6.96853e-08	0.84141	0.0278196
Pecr	111175	MGI:2148199|Ensembl:ENSMUSG00000026189	2400003B18Rik|TERP	peroxisomal trans-2-enoyl-CoA reductase	GGGGGATCACTTTAATGTTAATAGCTTTATCTTTGCAAAGACTGCTCCCA	chr1	72305746	72330888	NM_023523	-					e0	e0	e0	e1	-3.96	-0.01	3.95	-2.14485	-5.08724	2.94239	0.0811354	0.305723	-0.0280403	0.504637	0.752961	0.0540481	0.842423	0.00346745
Tmem169	271711	MGI:2442781|Ensembl:ENSMUSG00000026188	A830020B06Rik	transmembrane protein 169	CCAGAGGGGTTGATCAAGCTCCCCCAAAACCAGCCAGGGACATTTATTTA	chr1	72330946	72349569	NM_175564	+					e0	e0	e0	e0	-5.88	-2.74	3.14	-1.28652	-4.14188	2.85536	-0.337117	0.149582	-0.00610268	0.0823074	0.000102297	0.0184899	7.98534e-05	0.00163088
Xrcc5	22596	MGI:104517|Ensembl:ENSMUSG00000026187	AI314015|Ku80|Ku86	X-ray repair complementing defective repair in Chinese hamster cells 5	CTCTACAGAGTGACCATAAGGACATATATTACAAGAAATAACTTAGACCC	chr1	72353994	72441527	NM_009533	+					e0	e0	e0	e0	-2.96	-0.91	2.05	-0.8708	-3.22363	2.35283	0.0232921	-0.0328715	-0.0593365	-0.0896798	0.788084	0.921889	0.649725	0.335502
2004-03-01	381270	MGI:2683550|Ensembl:ENSMUSG00000039372	BC056494|KIAA1399|mKIAA1399	membrane-associated ring finger (C3HC4) 4	GCCTTCAAAGCTGTCAGGCCAGGGATGATTTTCCTCATTACTGAGCCCCG	chr1	72473685	72583138	NM_001045533	-	Y	Y			e0	e0	e0	e0	-2.35	-0.18	2.17	0.10619	-1.99491	2.1011	0.114669	-0.0787244	-0.0192321	-0.0988737	0.244082	0.770089	0.340071	0.896699
Smarcal1	54380	MGI:1859183|Ensembl:ENSMUSG00000039354	6030401P21Rik|Mharp	SWI/SNF related matrix associated, actin dependent regulator of chromatin, subfamily a-like 1	CTGGGGGAAGCTGGGCTTTCTGAGACCAATTTCTCGGAAATGACGGAAGC	chr1	72629824	72683364	NM_018817	+	Y				e1	e0	e0	e0	-3.25	-2.04	1.21	-0.951054	-2.38718	1.43613	0.601872	-0.182303	0.0230362	-0.0660902	4.69865e-07	5.62773e-05	2.56696e-07	2.20999e-06
Ankar	319695	MGI:2442559|Ensembl:ENSMUSG00000039342	4932422E22Rik	ankyrin and armadillo repeat containing	TTTGAACAAACTTGGGAAAGATGAACAGAAAGCCAACCCAGACCCTCCAG	chr1	72689553	72747138	NM_176980	-	Y				e0	e0	e0	e0	1.42	1.01	-0.41	0.071268	-0.3772	0.448468	0.0618599	-0.0325212	-0.0738578	-0.0519219	0.363207	0.711085	0.88874	0.901903
Igfbp2	16008	MGI:96437|Ensembl:ENSMUSG00000039323	AI255832|Igfbp-2|mIGFBP-2	insulin-like growth factor binding protein 2	TGCTATCCCAACCCGGGCTCCGAGCTGCCCCTGAAGGCGCTTGTCACAGG	chr1	72871053	72899045	NM_008342	+					e2	e1	e0	e0	-7.15	-6.62	0.53	-5.42237	-6.49397	1.0716	-4.34106	0.913075	-0.191805	0.311314	1.91109e-14	1.11333e-12	8.27816e-15	5.80517e-14
Igfbp5	16011	MGI:96440|Ensembl:ENSMUSG00000026185	AI256729|AW208790|IGFBP-5|IGFBP-5P	insulin-like growth factor binding protein 5	ATTACTGTAGCTCTCTATAGTGTTACGTTCAGACACCGTAGCTCTGTCCT	chr1	72904638	72921439	NM_010518	-					e1	e0	e0	e2	-7.67	-6	1.67	-5.19604	-6.66234	1.4663	0.851382	0.221035	-0.0670223	-0.510525	2.59984e-06	1.52106e-07	7.02072e-06	0.0197498
Tnp1	21958	MGI:98784|Ensembl:ENSMUSG00000026182	Stp-1|TP1|Tp-1	transition protein 1	GCCAGTCGTGACGAAATTCGGAATGTATATGTTGGCTGTTTCTCCCCAAC	chr1	73061648	73062473	NM_009407	-	Y	Y			e0	e0	e0	e0	4.55	-3.45	-8	-4.05171	-4.33572	0.284015	-0.0842399	0.0459556	0.0274536	-0.0942194	0.298565	0.68768	0.505585	0.0157886
Tns1	21961	MGI:104552|Ensembl:ENSMUSG00000055322	1110018I21Rik|1200014E20Rik|AI648117|E030018G17Rik|E030037J05Rik|Tns	tensin 1	TTAGGCCAAAGGTCCTATGGTCCATTTGCAGGGTTGGAAAGGCCCTTGCC	chr1	73956804	74171021	NM_027884	-					e1	e0	e0	e0	-6.86	-6.21	0.65	-6.60841	-7.07506	0.466649	0.60789	-0.282548	-0.437672	-0.0352904	5.82673e-05	0.0172394	0.232667	0.000111742
Rufy4	435626	MGI:3588214|Ensembl:ENSMUSG00000061815	F930048N03Rik	RUN and FYVE domain containing 4	AGTCCCTTGAAGCACAGTGAGTCGTGACCATGAATAAGAGCAGCCCAGGG	chr1	74172114	74194804	NM_001170641	+					e0	e0	e0	e0	-6.47	-4.31	2.16	-3.4667	-5.21651	1.74981	-0.0308952	-0.0353701	0.0499684	0.00506672	0.711625	0.366926	0.828824	0.746247
Cxcr2	12765	MGI:105303|Ensembl:ENSMUSG00000026180	CD128|CDw128|Cmkar2|Gpcr16|IL-8Rh|IL-8rb|IL8RA|Il8rb|mIL-8RH	chemokine (C-X-C motif) receptor 2	TGCAGAACTATCTACCTTATAATTTCTTGTAAAGTGTGACTATTAAATGT	chr1	74200567	74207820	NM_009909	+					e0	e0	e0	e0	-2.69	-1.53	1.16	-3.6834	-4.20093	0.517522	-0.0602951	0.0126195	0.0727674	0.0825457	0.277838	0.412776	0.858931	0.717438
Cxcr1	227288	MGI:2448715|Ensembl:ENSMUSG00000048480	Il8ra	chemokine (C-X-C motif) receptor 1	GGAGGTTTTGACACACCGCCGTGTTGCCTTTCATACGTCTCTCACCGCTA	chr1	74238359	74241205	NM_178241	-					e0	e0	e0	e0	-2.06	-7.43	-5.37	-3.80998	-3.49458	-0.315392	0.0115312	0.004624	-0.0693551	-0.0382992	0.895635	0.852305	0.397223	0.717314
Arpc2	76709	MGI:1923959|Ensembl:ENSMUSG00000006304	2210023N03Rik|34kDa|MGC141099|p34-Arc	actin related protein 2/3 complex, subunit 2	GGTTCCATTTTGTACGAGTTTGGCAAATAACCTGCAGAAACGAGCTGTGC	chr1	74283123	74314787	NM_029711	+					e1	e0	e0	e0	-5.79	-4.12	1.67	-5.31492	-5.78707	0.472148	1.12589	0.410469	-0.115528	0.387056	0.010906	0.000909111	0.0212343	0.000905541
Gpbar1	227289	MGI:2653863|Ensembl:ENSMUSG00000064272	BG37|GPCR|GPR131|M-BAR|TGR5	G protein-coupled bile acid receptor 1	GAGCGTCGCCCACCACTAGGGCCTGGAACTCTGTTATCGCTCATCTCATT	chr1	74325173	74326163	NM_174985	+					e0	e0	e0	e0	-6.62	-10.92	-4.3	-5.84225	-6.26481	0.422563	0.00187821	0.036476	0.00777212	0.0315512	0.984754	0.621079	0.914026	0.648758
Aamp	227290	MGI:107809|Ensembl:ENSMUSG00000006299	AU040907|Aamp-rs|MGC30660	angio-associated migratory protein	GACTTTGATTCGCTGGTGTGAGCCATGGGGTGCGTCTTTGTATGTTGGGG	chr1	74326413	74331312	NM_146110	-					e0	e0	e0	e0	-8.7	-4.38	4.32	-6.01588	-6.27604	0.260164	0.26247	0.076552	-0.0239841	0.0840407	0.00738555	0.000914845	0.0138565	0.000640406
Pnkd	56695	MGI:1930773|Ensembl:ENSMUSG00000026179	2210013N15Rik|2810403H05Rik|AI854243|Brp17|MNCb-5687|MR-1|Tahccp2	paroxysmal nonkinesiogenic dyskinesia	AGGCTACCTCTGCACCTGTAAATGCTTCTCTCGTGGCACCTATCACACCG	chr1	74379183	74400266	NM_019999	+					e1	e0	e0	e0	-5.52	-4.93	0.59	-5.9718	-6.13319	0.161394	0.80279	-0.190499	0.0945536	-0.192043	3.33424e-08	1.89273e-06	6.01762e-09	1.49784e-06
Tmbim1	69660	MGI:1916910|Ensembl:ENSMUSG00000006301	2310061B02Rik|AA960455|AU024746|C78899|KIAA4161|RECS1|Tmbib1|mKIAA4161	transmembrane BAX inhibitor motif containing 1	ATCACAGAGGGACACAACTAGAAATGTAATAAAGTTTTATGTTTGGCAGG	chr1	74334820	74350910	NM_027154	-					e0	e0	e0	e0	-7.43	-8.94	-1.51	-5.77389	-6.18103	0.407137	0.174568	-0.0606067	-0.0564341	-0.0720271	0.00411816	0.0605427	0.0487532	0.0854271
Gm216	241112	MGI:2685062|Ensembl:ENSMUSG00000073650	-	predicted gene 216	GCTCCCTCCTAGGCTACCTAAACAACAATCTGGAGCTGATGGAACAGCAC	chr1	74408681	74415895	NM_001033345	+					e0	e0	e0	e0	-8.66	-6.09	2.57	-5.05951	-5.87344	0.813931	0.0551734	-0.0329759	-0.0281328	-0.0390807	0.360072	0.757903	0.686946	0.813301
Slc11a1	18173	MGI:1345275|Ensembl:ENSMUSG00000026177	Bcg|Ity|Lsh|MGC129156|MGC129157|Nramp|Nramp1|ity	solute carrier family 11 (proton-coupled divalent metal ion transporters), member 1	TGGGATCCCTCTTCTGGTGTGTCTGAAGACAACAACAGTGTCCTCACATA	chr1	74421776	74432625	NM_013612	+					e1	e1	e0	e0	-7.25	-4.98	2.27	-4.48682	-5.97137	1.48454	0.672431	0.608234	0.0692348	0.0278866	0.0225771	9.43321e-05	0.011521	0.0161293
Ctdsp1	227292	MGI:2654470|Ensembl:ENSMUSG00000026176	GIP|NLIIF|Nif3|SCP1	CTD (carboxy-terminal domain, RNA polymerase II, polypeptide A) small phosphatase 1	TTCATAACCCTGCTGGACAGGAGGAAGTTAGCCAAGAGGGACTGCCTGGG	chr1	74438182	74443859	NM_153088	+					e0	e0	e0	e0	-5.74	-4.88	0.86	-4.09686	-5.16794	1.07108	-0.492242	-0.220749	0.109192	-0.0965683	0.000290474	4.71706e-06	0.00299233	3.88284e-05
Vil1	22349	MGI:98930|Ensembl:ENSMUSG00000026175	MGC143974|Vil	villin 1	GCTTTGTGCCGCCATTACTGGTTTTAGTCCTGTGGCAGATGAAAATGTCC	chr1	74455957	74482134	NM_009509	+					e0	e0	e0	e0	-3.98	-2.66	1.32	-3.46054	-5.18621	1.72567	0.0853432	-0.0141287	0.00491239	-0.10015	0.261207	0.364955	0.224324	0.871692
Usp37	319651	MGI:2442483|Ensembl:ENSMUSG00000033364	4932415L06Rik|C330008N13Rik	ubiquitin specific peptidase 37	CCCAGGGTGATGATGGTGTGCTTTAGTGAGTTCTCTTGTCTCTACTGGAG	chr1	74482083	74590860	NM_176972	-					e0	e0	e0	e0	-4.07	-2.17	1.9	-2.33171	-4.48694	2.15522	-0.361642	0.225024	0.0516643	-0.145521	0.0438832	0.514586	0.0848971	0.00460856
Rqcd1	58184	MGI:1928902|Ensembl:ENSMUSG00000026174	2610007F23Rik|AI593551|Fl10	rcd1 (required for cell differentiation) homolog 1 (S. pombe)	ATGCCTTCCTGCTGAGCTGAAGTCTTTCATTCCACTTCACTGGGGGAGCA	chr1	74552633	74577416	NM_021383	+					e2	e0	e0	e0	-6.21	-3.25	2.96	-2.05469	-3.89995	1.84526	-0.570619	-0.0862874	-0.188396	-0.0980636	9.21516e-06	1.92515e-06	1.89623e-07	1.16726e-06
Plcd4	18802	MGI:107469|Ensembl:ENSMUSG00000026173	4921507K24Rik	phospholipase C, delta 4	GGTATTAATCCATACTGGGGGGAGACTTTCTATTTCCGGCTCCAGGTACC	chr1	74590933	74612551	NM_148937	+					e0	e0	e0	e0	-2.83	-2.7	0.13	-3.32194	-4.59382	1.27187	0.0312071	0.0380003	-0.0350978	0.00996498	0.775117	0.46971	0.97417	0.672344
Zfp142	77264	MGI:1924514|Ensembl:ENSMUSG00000026135	9330177B18Rik|BB154236|mKIAA0236	zinc finger protein 142	GCTGGTAGAGGCCACAGCTACTGAAGAGGGTCCAGGGAACATGGAGATCA	chr1	74611701	74634602	NM_029888	-					e0	e0	e0	e0	-4.05	-2.83	1.22	-2.98912	-3.65428	0.665164	-0.0689943	0.0484824	0.0524896	0.0337619	0.160963	0.740351	0.788261	0.499159
Bcs1l	66821	MGI:1914071|Ensembl:ENSMUSG00000026172	9130022O19Rik	BCS1-like (yeast)	GGGGCTGTTCACAACATTGAATCTCTGAGGTGACCCACCAGGCCATGATC	chr1	74634934	74639017	NM_025784	+					e0	e0	e0	e0	-6.08	-6.82	-0.74	-3.19276	-3.34492	0.152158	-0.220129	0.0733398	0.187159	0.0400228	0.184188	0.410891	0.880545	0.271076
Rnf25	57751	MGI:1890215|Ensembl:ENSMUSG00000026171	0610009H16Rik|AO7	ring finger protein 25	AAAAACCGTACACCGGGTTCTTGCTATCCCCACCTACCTCGGGGCCAGGG	chr1	74640325	74647971	NM_021313	-	Y				e0	e0	e0	e0	-7.58	-3.64	3.94	-3.15084	-3.35623	0.205392	-0.313593	0.0120988	0.0301912	-0.302193	0.161584	0.181745	0.207233	0.00439145
Stk36	269209	MGI:1920831|Ensembl:ENSMUSG00000033276	1700112N14Rik|B930045J24|FU|Fused|KIAA1278|MGC58023|mKIAA1278	serine/threonine kinase 36 (fused homolog, Drosophila)	CAGCCAAGAGCTGATGAGACTGAGAAAGAGTGCTGAGCTGCCAACTCCCC	chr1	74648028	74683467	NM_175031	+	Y				e0	e0	e0	e0	-1.99	-2.84	-0.85	-2.77369	-3.67392	0.900231	0.490751	-0.0104363	-0.274568	-0.394102	6.11431e-06	1.00229e-05	0.0172155	0.309762
Ttll4	67534	MGI:1914784|Ensembl:ENSMUSG00000033257	4632407P03Rik|AI451681|mKIAA0173	tubulin tyrosine ligase-like family, member 4	TCACTGACTCCCGCTTGACTGCTGTGAGCTCGTGACTGGTCCTGCACAGG	chr1	74708327	74744547	NM_001014974	+					e0	e0	e0	e0	-3.73	-2.7	1.03	-1.88045	-3.25151	1.37106	-0.335169	-0.0107608	0.139731	-0.110985	9.71926e-06	8.15628e-06	0.00284902	2.16984e-07
Cyp27a1	104086	MGI:88594|Ensembl:ENSMUSG00000026170	1300013A03Rik|Cyp27	cytochrome P450, family 27, subfamily a, polypeptide 1	GAGACAGTAGTACCGAGCTGGGCTCCCGCCTTCATGGAGCTCGTCCAGAA	chr1	74760147	74784464	NM_024264	+					e0	e0	e0	e0	-5.48	-2.97	2.51	-4.22255	-4.97127	0.748717	0.0265674	-0.0441175	0.0683375	0.0284478	0.704875	0.8172	0.0917362	0.348734
Prkag3	241113	MGI:1891343|Ensembl:ENSMUSG00000006542	AMPKg3L|AMPKg3S|Amkg3|Ampkg3	protein kinase, AMP-activated, gamma 3 non-catatlytic subunit	AGCGCCTGAGTCCTCACACCCAAGCCATCTTCTTCACCTGAAAACCAACG	chr1	74785495	74795529	NM_153744	-					e1	e0	e0	e2	-5.17	-8.51	-3.34	-5.12187	-5.42718	0.305314	3.02861	-0.441118	-0.227557	-0.877003	3.52596e-16	6.63216e-15	1.09055e-15	7.54245e-14
Wnt6	22420	MGI:98960|Ensembl:ENSMUSG00000033227	AA409270|Wnt-6	wingless-related MMTV integration site 6	GCAGGAGATCACTCCCCTTGGCCCCCCAGATGGAAATAAAAAAGCCAGAC	chr1	74818465	74831893	NM_009526	+					e0	e0	e0	e0	-5.27	-6.75	-1.48	-6.19516	-6.31445	0.119297	-0.0617508	-0.0763248	-0.154755	0.0328918	0.587289	0.165303	0.0224907	0.807371
Wnt10a	22409	MGI:108071|Ensembl:ENSMUSG00000026167	-	wingless related MMTV integration site 10a	CCAGACCTCTGCTCCTGTCTTTCACTTAACAGATATTTATTTTTGCGCTC	chr1	74838592	74850749	NM_009518	+					e1	e0	e2	e2	-7.32	-8.17	-0.85	-5.40505	-5.77856	0.373518	2.97686	-0.498777	-1.40005	-0.523392	2.87899e-13	7.82579e-12	4.68678e-09	6.0854e-12
Fev	260298	MGI:2449712|Ensembl:ENSMUSG00000055197	Pet-1|Pet1|mPet-1	FEV (ETS oncogene family)	CCCACAACCCACTCCAAAAGGTAGTACCTCAAGGCTTCTCGCACTCCCCT	chr1	74928082	74931982	NM_153111	-					e0	e0	e0	e0	-5.99	-6.63	-0.64	-1.95144	-4.89031	2.93887	0.0393915	-0.0602967	0.00345141	-0.0617449	0.540373	0.776522	0.493493	0.734715
Cryba2	12958	MGI:104336|Ensembl:ENSMUSG00000006546	E130107M19Rik	crystallin, beta A2	GTCCATTCGAAGAGTCCAGCATTAGGCTCCACATTCCCAGTCATCACCAG	chr1	74936507	74939717	NM_021541	-					e0	e0	e0	e0	-6.82	-2.77	4.05	-1.7671	-5.05773	3.29063	0.00254862	0.0642955	0.0918299	-0.00369838	0.976587	0.287049	0.108997	0.988061
Ccdc108	241116	MGI:2444274|Ensembl:ENSMUSG00000047021	A230051F10|B230363K08Rik	coiled-coil domain containing 108	GAACATCCTGGTAGAGGCAAGCCGTGGAGAGGTAGTGCTCACTTCGAGGC	chr1	74948653	74982173	NM_001039495	-					e0	e0	e0	e0	-4.74	-0.33	4.41	-2.24678	-5.80815	3.56137	0.0402322	-0.0905811	-0.0290186	0.0184576	0.446833	0.323854	0.859767	0.217848
Ihh	16147	MGI:96533|Ensembl:ENSMUSG00000006538	-	Indian hedgehog	GTTTCTCGGGGCCTGGGATTGTGACTTTACTGTTGGCAACTGATCACAGT	chr1	74991891	74998225	NM_010544	-					e0	e0	e0	e0	-9.35	-6.34	3.01	-1.86068	-4.97295	3.11226	-0.0356317	0.0751079	0.00590817	-0.0089309	0.676846	0.643976	0.730777	0.564794
Nhej1	75570	MGI:1922820|Ensembl:ENSMUSG00000026162	1700029B21Rik|MGC130191|MGC130192|XLF|cernunnos	nonhomologous end-joining factor 1	GCATAGAGCTCGGCTGGTGAAGTCCAAGAGGAAGAAGCCCAGGGGACTCT	chr1	75013919	75121800	NM_029342	-					e0	e0	e0	e0	-3.27	-3.3	-0.03	-3.24023	-3.04974	-0.190494	-0.157433	-0.23209	-0.0346243	-0.220745	0.340434	0.010366	0.22302	0.0113246
Slc23a3	22626	MGI:104516|Ensembl:ENSMUSG00000026205	MGC143681|MGC143682|SVCT3|Yspl1	solute carrier family 23 (nucleobase transporters), member 3	GCCTTTCCTCCTCTTAAGACTTGAGCAGAGGCCATGGTTTAGCGGGTTGG	chr1	75122115	75130464	NM_194333	-					e0	e0	e0	e0	-6.31	-6.37	-0.06	-4.16867	-5.88013	1.71146	-0.0639106	0.0510977	0.107484	0.0898334	0.606262	0.934488	0.736877	0.841775
Cnppd1	69171	MGI:1916421|Ensembl:ENSMUSG00000033159	AU043960|Cnppd1	RIKEN cDNA 1810031K17 gene	TCATCACTGGAAGAACCATCTTTGGTGTATGTGGACCTGTCGCCGGCTGC	chr1	75131788	75138942	NM_026977	-					e0	e0	e0	e0	-7.23	-6.75	0.48	-4.12	-6.44648	2.32648	-0.314807	0.0385476	-0.0913006	-0.0987948	0.000363618	0.0014246	1.95571e-05	1.63328e-05
Fam134a	227298	MGI:2388278|Ensembl:ENSMUSG00000049339	MGC47289	family with sequence similarity 134, member A	CCCTGCTAGGGTGTAAAGTGGATAGTAAGATCTGTGTAGGTGTTAACTGG	chr1	75139359	75144483	NM_170755	+					e0	e0	e0	e0	-6.19	-5.26	0.93	-3.98598	-6.63847	2.65249	0.446103	0.426487	0.329016	0.213186	0.0322535	0.000138628	0.000404433	0.00184494
Zfand2b	68818	MGI:1916068|Ensembl:ENSMUSG00000026197	1110060O18Rik|C81256	zinc finger, AN1 type domain 2B	TCTGCTGCTGCAGAAGAGGGTGGCCGGGAAGTGCTCTCTGGTTGGGGCCT	chr1	75165219	75168200	NM_001159905	+					e0	e0	e0	e0	-7.42	-5.43	1.99	-4.68932	-6.82743	2.13811	0.389492	-0.26383	-0.13631	0.0568464	0.0286643	0.552206	0.167017	0.0112835
Abcb6	74104	MGI:1921354|Ensembl:ENSMUSG00000026198	1200005B17Rik	ATP-binding cassette, sub-family B (MDR/TAP), member 6	AGGAAGGCACGAAGCCCTGCTGTCCCGAGGTGGCGTTTATGCCGAGATGT	chr1	75168214	75176857	NM_023732	-					e1	e0	e0	e0	-7.06	-3.87	3.19	-4.84485	-6.73419	1.88934	0.778828	-0.461523	0.141207	-0.278186	0.000512524	0.151184	8.24627e-05	0.0172933
Atg9a	245860	MGI:2138446|Ensembl:ENSMUSG00000033124	AU019532|Apg9l1|Atg9|Atg9l1|MGC105176	autophagy-related 9A (yeast)	CAGAAGTGTGACCTCAGTTATATATACATCCCAGCTCTGCCCAGTATCCC	chr1	75177434	75188584	NM_001288613	-					e1	e0	e0	e0	-7.57	-4.45	3.12	-5.12875	-6.96694	1.83819	0.545172	-0.239864	-0.129647	-0.275029	0.000227902	0.0275614	0.00294177	0.0472754
Ankzf1	52231	MGI:1098746	1300008P06Rik|2810025E10Rik|D1Ertd161e	ankyrin repeat and zinc finger domain containing 1	GTCCTAGGCCCTCACCAGGCAAGTAACAGTCCAGATTGTGTGCTCACTCC	chr1	75188733	75192113	NM_001267620	+					e0	e0	e0	e0	-6.15	-5.31	0.84	-5.04673	-6.91689	1.87016	0.188933	-0.0758739	0.0102467	0.182075	0.00248161	0.068114	0.00150083	1.2802e-06
Glb1l	74577	MGI:1921827|Ensembl:ENSMUSG00000026200	4833408P15Rik	galactosidase, beta 1-like	CTACAATCCCTCTGACTGTAAGTACACACACAGTTTTCTTGCCAAACTTT	chr1	75194809	75207353	NM_029010	-					e0	e0	e0	e0	-6.21	-3.38	2.83	-5.16473	-7.03022	1.86549	0.194637	-0.00434003	-0.114691	-0.0153761	0.00821427	0.0100403	0.309436	0.013402
Stk16	20872	MGI:1313271|Ensembl:ENSMUSG00000026201	EDPK|Krct|PKL12	serine/threonine kinase 16	GCATACAGCCACCTCACAAACTTGGGGGATGGGCAGGAACAAGGGCAATC	chr1	75207403	75212181	NM_001277992	+					e1	e0	e0	e0	-6.21	-9.63	-3.42	-5.45447	-7.02394	1.56947	1.05553	-0.429545	0.179521	-0.349366	2.08042e-05	0.00453029	2.63797e-06	0.00142928
Tuba4a	22145	MGI:1095410|Ensembl:ENSMUSG00000026202	M[a]4|Tuba4	tubulin, alpha 4A	GGCATACAGCCACCTCACAAACTTGGGGGATGGGCAGGAACAAGGGCAAT	chr1	75211548	75215828	NM_009447	-					e1	e2	e0	e0	-8.14	-9.44	-1.3	-5.28964	-6.91444	1.6248	0.981628	-0.542192	0.186144	-0.329035	0.000109746	0.0611586	1.34082e-05	0.0049935
A630095N17Rik	381272	MGI:2686470	Gm1624	RIKEN cDNA A630095N17 gene	TATCGGTGCCATCAGCCCTATGCTGACTTCTAACTGGAGGAGACCCTCTC	chr1	75216669	75220229	NM_001243091	-					e0	e0	e0	e0	-5.27	-6.35	-1.08	-5.03522	-6.6839	1.64868	0.0207218	-0.0263989	-0.020304	-0.0338499	0.728802	0.935991	0.995335	0.823203
Dnajb2	56812	MGI:1928739|Ensembl:ENSMUSG00000026203	2700059H22Rik|Dnajb10|Hsj1|MGC113758|mDj8	DnaJ (Hsp40) homolog, subfamily B, member 2	GGAGCAGGCTATGGCCGGCCTCTGTTAACACTGAGCCTTTGAGACCCATC	chr1	75232997	75242267	NM_001159884	+					e1	e0	e0	e0	-7.02	-5.73	1.29	-4.66891	-5.66261	0.993698	1.03505	-0.333636	0.274005	-0.309647	0.000880234	0.0195698	7.10485e-05	0.0142137
Ptprn	19275	MGI:102765|Ensembl:ENSMUSG00000026204	IA-2|KIAA4064|mIA-A|mKIAA4064	protein tyrosine phosphatase, receptor type, N	CGTCCCCACTCCCACCAGCCTACCACCTATAGACAAAGCAGAACGAGGAA	chr1	75243615	75260783	NM_008985	-					e0	e0	e0	e0	-5.85	-4.74	1.11	-4.74252	-5.34089	0.598374	-0.0632075	0.00800521	0.0234568	0.0281984	0.455842	0.531786	0.661845	0.691119
Resp18	19711	MGI:1098222|Ensembl:ENSMUSG00000033061	AI851012	regulated endocrine-specific protein 18	CCTCCTCAATGCCCTCCAATCCAAGGGGCAATTCTTGGATGACCCAAATA	chr1	75268776	75274955	NM_009049	-					e0	e0	e0	e0	-2.48	-4.03	-1.55	-4.15107	-5.32583	1.17476	-0.178813	0.0363322	-0.0114294	-0.0534069	0.0957814	0.198706	0.0718631	0.0253806
Dnpep	13437	MGI:1278328|Ensembl:ENSMUSG00000026209	AA407814	aspartyl aminopeptidase	CGCACCTGAACCAGAAGCCCCTGTTCACAAGGGACTTGACACCACTTGTC	chr1	75305139	75313592	NM_016878	-					e0	e0	e0	e0	-8.29	-5.52	2.77	-3.86076	-5.42844	1.56769	0.0166013	-0.0407144	-0.0383301	0.0220772	0.844369	0.768013	0.784955	0.578349
Des	13346	MGI:94885|Ensembl:ENSMUSG00000026208	-	desmin	CCCCTCCCACCGCAGGGGCCTGGACAGAAACAATAATAAAGAGACAAGCA	chr1	75356866	75365154	NM_010043	+					e1	e0	e0	e0	-8.04	-9	-0.96	-6.16916	-7.3264	1.15724	2.22002	-0.458772	-0.220006	0.0288365	1.15112e-17	6.82085e-16	5.58499e-17	9.35892e-18
Gmppa	69080	MGI:1916330|Ensembl:ENSMUSG00000033021	1810012N01Rik	GDP-mannose pyrophosphorylase A	GGAGCTAAGTCGAAGCTTCACCAACCAAATCATCCTGTGAGGATGCTGCC	chr1	75432517	75439751	NM_133708	+					e0	e0	e0	e0	-7.57	-4.85	2.72	-5.74925	-7.63724	1.888	0.264352	-0.416528	-0.0493132	0.0824617	0.0734765	0.342558	0.150706	0.016079
Asic4	241118	MGI:2652846|Ensembl:ENSMUSG00000033007	Asic4|BNAC4	amiloride-sensitive cation channel 4, pituitary	GGGGAAAGTACCCATGAAACTGGGCCTCTACGCTGACCCCACACATCTCC	chr1	75447084	75470915	NM_183022	+					e0	e0	e0	e0	-7.98	-5.05	2.93	-5.16466	-7.04906	1.88441	-0.021767	0.0457523	0.00810707	-0.0202856	0.789163	0.770089	0.872007	0.541394
Chpf	74241	MGI:106576|Ensembl:ENSMUSG00000032997	1700028N03Rik|AI414328|D1Bwg1363e	chondroitin polymerizing factor	GGCTGTAGATGGATTGTTGGAGGAGGTGAAGCTGAGAAAGGAGGGGTACG	chr1	75471143	75476046	NM_001001566	-					e1	e0	e0	e0	-9.49	-9.33	0.16	-5.24327	-6.87654	1.63327	0.68188	-0.177177	-0.214584	0.415266	0.000564667	0.00807257	0.0126996	2.14739e-06
Tmem198	319998	MGI:2443133|Ensembl:ENSMUSG00000051703	A230078I05Rik	transmembrane protein 198	GTGAGCCCCACTGGGAAGTGCTCAGGGTTGTGTGTTGCCCATACATGTGT	chr1	75476106	75482268	NM_177056	+					e0	e0	e0	e0	-6.18	-3.57	2.61	-5.35418	-6.78819	1.43402	0.0562157	0.0186007	-0.0159964	-0.000777114	0.398119	0.238081	0.563204	0.381499
Obsl1	98733	MGI:2138628|Ensembl:ENSMUSG00000026211	AW822216	obscurin-like 1	CTCCTGCTCAAACCAAAATCCTCTTTTTCTAATGTTTTCTAGTCCCTCAG	chr1	75482399	75503027	NM_178884	-					e1	e1	e0	e0	-5.22	-4.04	1.18	-5.23383	-6.38273	1.1489	0.847759	0.639449	0.279436	0.360977	2.69955e-05	1.90113e-08	6.39785e-07	2.63714e-07
Inha	16322	MGI:96569|Ensembl:ENSMUSG00000032968	AW555078	inhibin alpha	TGCAGAGGCCTCCCGAGGAACCCGCTGCGCATGCCTTCTGCCATCGAGCT	chr1	75503651	75506929	NM_010564	+					e0	e0	e0	e0	-7.14	-7.82	-0.68	-5.6062	-6.67003	1.06383	0.207548	-0.119633	0.244763	0.147007	0.00660807	0.283311	1.48757e-06	3.39578e-05
Stk11ip	71728	MGI:1918978|Ensembl:ENSMUSG00000026213	1200014D22Rik|BB131189|LIP1|LKB1IP	serine/threonine kinase 11 interacting protein	GGCTCTCAAAGTAATCTCACCTACTTCTGTTTTGTTCAACGCTGCCCTGA	chr1	75518103	75533910	NM_027886	+					e1	e0	e0	e0	-5.09	-5.54	-0.45	-5.46342	-5.64757	0.184157	0.853181	-0.427901	-0.378651	-0.146697	3.55409e-11	1.31537e-06	2.04716e-07	6.73711e-10
Slc4a3	20536	MGI:109350|Ensembl:ENSMUSG00000006576	A930038D23Rik|Ae3	solute carrier family 4 (anion exchanger), member 3	GCTGGACTCTGAAGATGCGGAGCCGAACTTTGACGAGGATGGTCAGGACG	chr1	75542840	75556006	NM_009208	+					e1	e2	e0	e0	-9.07	-8.39	0.68	-5.32488	-4.76049	-0.564387	3.08519	-0.673521	0.0035395	-0.119451	1.47089e-14	9.91865e-13	1.20165e-14	2.51946e-14
Epha4	13838	MGI:98277|Ensembl:ENSMUSG00000026235	2900005C20Rik|AI385584|Cek8|Hek8|Sek|Sek1|Tyro1|rb	Eph receptor A4	CATAACTATGCCAGAGTGACAAAGTTATTTCACCCCTTTTGAGGGGACCT	chr1	77363759	77511663	NM_007936	-	Y	Y		Y	e0	e0	e0	e0	-3.59	0.6	4.19	1.08011	-3.60106	4.68117	-0.161254	-0.0673969	0.0572009	-0.060323	0.0711885	0.0102592	0.266005	0.0113476
Pax3	18505	MGI:97487|Ensembl:ENSMUSG00000004872	Pax-3|Sp|splotch	paired box gene 3	CCAGCTGCAGTCAGAGACTGGAACATATGAAGAATGTGGACAGTCTGCCC	chr1	78097841	78193711	NM_001159520	-	Y	Y		Y	e0	e0	e0	e0	0.18	3.15	2.97	3.14978	0.275067	2.87471	-0.0533157	-0.00650552	-0.0120091	-0.00402944	0.374884	0.310938	0.253675	0.310392
Sgpp2	433323	MGI:3589109|Ensembl:ENSMUSG00000032908	MGC59240|SPPase2|Spp2	sphingosine-1-phosphate phosphotase 2	CATCGTGGCTGCTGGGGCTGGAGTGACCCTGGGATTCTGGATCAACCATT	chr1	78306920	78416861	NM_001004173	+				Y	e0	e0	e0	e0	-2.65	0.44	3.09	0.297407	-2.43534	2.73275	-0.0803364	0.0411204	-0.0205112	0.0316702	0.114291	0.497498	0.0412993	0.352063
Farsb	23874	MGI:1346035|Ensembl:ENSMUSG00000026245	C76708|Farsa|Farsl|Farslb|Frsb	phenylalanyl-tRNA synthetase, beta subunit	CTCCCGGGTTTGAGATCATCCATGGCTTGCTGGACAGAATTATGCAGCTG	chr1	78421319	78485472	NM_011811	-				Y	e2	e0	e0	e0	-3.28	-0.78	2.5	-0.203208	-3.1127	2.90949	-0.585322	-0.0453617	0.223861	-0.154881	1.99275e-06	9.64243e-07	0.000541518	7.94506e-08
Mogat1	68393	MGI:1915643|Ensembl:ENSMUSG00000012187	0610030A14Rik|1110064N14Rik|Dgat2l|Dgat2l1|MGAT1|MGC118035|mDC2	monoacylglycerol O-acyltransferase 1	CAACCCCAAAGGCTCCTGGCTACGAACTATACAAGACGCAATGTATGATT	chr1	78507634	78534748	NM_026713	+					e0	e0	e0	e0	-4.39	-2.49	1.9	-2.2953	-3.39277	1.09747	0.0904849	0.000905792	-0.0813599	-0.082337	0.244829	0.239921	0.929901	0.933092
Acsl3	74205	MGI:1921455|Ensembl:ENSMUSG00000032883	2610510B12Rik|Acs3|C85929|Facl3|Pro2194	acyl-CoA synthetase long-chain family member 3	GGGCCGAGGCAAACTCCATTCCTCATATTAAATCCCGGCTGTTACTTCTC	chr1	78654399	78704318	NM_028817	+					e1	e0	e2	e2	-5.99	-6.29	-0.3	-4.96676	-4.61488	-0.351887	2.0194	-0.49289	-0.591215	-0.963045	2.24548e-13	2.70041e-11	4.40754e-11	4.88289e-09
Utp14b	195434	MGI:2445092|Ensembl:ENSMUSG00000079470	4932411L21Rik|jsd	UTP14, U3 small nucleolar ribonucleoprotein, homolog B (yeast)	CTTACTGTTTACTCCTTGAACTTGCTGTGAGGCTCAGGTTGGCCTTGAAC	chr1	78655014	78664176	NM_001136226	+					e1	e0	e0	e0	-7.61	-6.74	0.87	-5.02034	-4.7831	-0.237241	0.706809	-0.367169	0.00401619	-0.292895	3.99834e-06	0.00824777	3.4613e-06	0.00145824
Kcne4	57814	MGI:1891125|Ensembl:ENSMUSG00000047330	AW487937|MiRP3	potassium voltage-gated channel, Isk-related subfamily, gene 4	GGGGCCCTCTGTTCACTTTAAGATTCAGAGTGTGGATCAACTCCAAAGGG	chr1	78813523	78816600	NM_021342	+	Y				e0	e0	e0	e0	4.11	-0.31	-4.42	1.47453	1.67777	-0.203235	0.0102887	-0.0351964	0.0249701	0.022477	0.914927	0.781307	0.666636	0.677261
Scg2	20254	MGI:103033|Ensembl:ENSMUSG00000050711	Chgc|SgII	secretogranin II	GTTTTACTTATAAGGCCTTTTCTATTGTGTGTTTTATTGTTGATTAATAA	chr1	79431243	79436665	NM_009129	-					e0	e0	e0	e0	1.43	2.92	1.49	2.87525	4.27002	-1.39477	0.0398493	-0.0597876	-0.0286876	-0.0111154	0.450707	0.744003	0.860162	0.586491
Ap1s3	252903	MGI:1891304|Ensembl:ENSMUSG00000054702	1190009B22|Jr2|[s]3A	adaptor-related protein complex AP-1, sigma 3	TGTGAGTAAATTCAGGGGATGTGGGGAACAGCTTACATGGCTTTTAGTGG	chr1	79603450	79668547	NM_183027	-	Y	Y			e0	e0	e0	e0	0.2	1.32	1.12	1.23767	0.315934	0.921737	-0.15215	0.137819	-0.0971908	-0.129619	0.153279	0.925725	0.0147097	0.00600626
Wdfy1	69368	MGI:1916618|Ensembl:ENSMUSG00000073643	1700013B03Rik|1700120F24Rik|FENS-1|Jr1|KIAA1435|WDF1|ZFYVE17|mKIAA1435	WD repeat and FYVE domain containing 1	ACCCTTCATGTAGCTCAACAGCCACTGTCGTGTAAATGGACATTAGACGC	chr1	79698836	79758344	NM_001111279	-	Y	Y			e0	e0	e0	e0	-3.3	-2.56	0.74	-1.74308	-2.83598	1.0929	-0.303974	-0.0980661	-0.0922014	0.42248	0.00313107	0.00024833	0.000243037	0.254948
Mrpl44	69163	MGI:1916413|Ensembl:ENSMUSG00000026248	1810030E18Rik|5730593H20Rik|AI463302	mitochondrial ribosomal protein L44	GAGTCTCGACTCACCAGGCAGTCTGGAAGCACAACTGCTCTGCCTTTATA	chr1	79772592	79778020	NM_001081210	+					e0	e0	e0	e0	-0.47	-1.4	-0.93	-0.296582	-1.38874	1.09216	0.234028	-0.198466	0.254884	0.0564221	0.200743	0.887088	0.00516397	0.0929289
Serpine2	20720	MGI:101780|Ensembl:ENSMUSG00000026249	B230326M24Rik|PAI-1|PI-7|PI7|PN-1|Spi4	serine (or cysteine) peptidase inhibitor, clade E, member 2	GCTGTCAAGCCGCGTACCTGTCACTACTGGTCTGTACTCTTTGGATTGGC	chr1	79790895	79855240	NM_009255	-	Y	Y			e0	e0	e0	e0	1.6	1.29	-0.31	1.1546	0.849889	0.304708	-0.0323819	-0.0407705	-0.0555954	-0.0087783	0.695708	0.309067	0.200975	0.5821
Fam124b	241128	MGI:3026880|Ensembl:ENSMUSG00000043230	A830043J08Rik	family with sequence similarity 124, member B	GCATGCCGAAAGGTTGTGTTGGCTGAGTTGCTAGACCAGGACTTGAGTTC	chr1	80195273	80210519	NM_173425	-	Y	Y			e0	e0	e0	e0	3.48	2.23	-1.25	0.231666	1.59463	-1.36296	0.108243	-0.00995964	0.0340272	0.0291103	0.167444	0.217346	0.0590443	0.0652234
Cul3	26554	MGI:1347360|Ensembl:ENSMUSG00000004364	AI467304|AW146203|mKIAA0617	cullin 3	GCAGTACGTGTTATAGACCACTCAGATCAAGCCTCTACTCCCTCTGAGAG	chr1	80263392	80337005	NM_016716	-					e1	e0	e0	e0	-5.16	-3.61	1.55	-2.66338	-4.4141	1.75072	0.816834	-0.241107	0.149185	-0.275762	8.04852e-05	0.00285155	1.02021e-05	0.00414894
1700016L21Rik	72208	MGI:1919458	Jr3	RIKEN cDNA 1700016L21 gene	GTGGGAATGAATGGGTTCAATCTGGGGTGTCTCATAGATGCTTAAGCAGC	chr1	80442506	80472235	NR_040460	+		Y			e0	e0	e0	e0	2.67	2.74	0.07	3.38877	3.5824	-0.19363	-0.0289285	-0.0651663	-0.00311135	-0.0470639	0.788571	0.287052	0.75784	0.381757
Dock10	210293	MGI:2146320|Ensembl:ENSMUSG00000038608	9330153B10Rik|A630054M16Rik|Jr4|Jr5|MGC183664|R75174|ZIZ3|Zizimin3|mKIAA0694	dedicator of cytokinesis 10	GGAGGCGAACAGTGAAGAGAGTGAACCCAGAAGGAATCCACAAGGCTGGT	chr1	80497642	80661927	NM_001285927	-	Y	Y			e0	e0	e0	e0	2.71	3.55	0.84	3.88769	2.75804	1.12965	-0.0404202	-0.0352642	0.0565074	0.0623034	0.589012	0.260342	0.849114	0.775656
Nyap2	241134	MGI:2443135|Ensembl:ENSMUSG00000054976	Jr6|Kiaa1486|MGC90544|NYAP2	RIKEN cDNA 9430031J16 gene	CTCTTTCTAGACCTTCACTGGATACATGGCGCTTGCTCACACTGGTGAGG	chr1	81073891	81268226	NM_172849	+	Y	Y			e0	e0	e0	e0	6.32	6.05	-0.27	6.21593	6.4969	-0.280971	0.0176556	-0.0468251	-0.0336136	-0.0284915	0.8426	0.729563	0.856103	0.899062
Irs1	16367	MGI:99454|Ensembl:ENSMUSG00000055980	G972R|IRS-1	insulin receptor substrate 1	ACTGGGGTGTTTTCAAGTGTCGGCTTAGAATTGGAAGTTGAATGGAAGCG	chr1	82229679	82288014	NM_010570	-					e0	e0	e0	e0	-6.47	-5.41	1.06	-3.57872	-4.49828	0.919555	0.0747224	-0.0297788	-0.0827668	-0.0815597	0.418113	0.662905	0.946192	0.949849
Rhbdd1	76867	MGI:1924117|Ensembl:ENSMUSG00000026142	4930418P06Rik|MGC7809	rhomboid domain containing 1	CTGCACCAAGTCATGTCTGTGGTTCTGAGTGACCCTAGACCACGGCCTGT	chr1	82313153	82441941	NM_029777	+	Y	Y			e2	e0	e0	e2	1.5	-0.12	-1.62	0.251325	1.95069	-1.69937	-0.555158	-0.075045	-0.139148	-0.520709	0.0025172	0.000875711	0.000287036	1.55535e-06
Col4a4	12829	MGI:104687|Ensembl:ENSMUSG00000067158	E130010M05Rik|[a]4(IV)	collagen, type IV, alpha 4	TCAAAACATGCCAACATGCCAACCCGCATCAAGGCAGACATCCAGTGGAA	chr1	82447297	82583424	NM_007735	-	Y	Y			e0	e0	e0	e0	4.07	2.74	-1.33	2.67734	4.06805	-1.39072	0.0410279	-0.0595332	-0.0620847	-0.0940763	0.684578	0.871214	0.846846	0.559339
Col4a3	12828	MGI:104688|Ensembl:ENSMUSG00000079465	[a]3(IV)|alpha3(IV)	collagen, type IV, alpha 3	GGCCAGTGTAGGAGTAGCAGCTGTGGCATTCAGGAGCTTGTCCTAATTGC	chr1	82583495	82718634	NM_007734	+	Y	Y			e0	e0	e0	e0	3.43	2.83	-0.6	3.02496	3.28221	-0.257243	-0.0975913	0.037814	0.0455349	0.084458	0.104032	0.356934	0.42507	0.861214
Mff	75734	MGI:1922984|Ensembl:ENSMUSG00000026150	5230400G24Rik|AI314724	mitochondrial fission factor	GCTCGGGTCTGTCCTCCCCATATGCTACCTGAAGATGGAGCTAATCTTTC	chr1	82721492	82748964	NM_029409	+		Y			e1	e2	e0	e0	-2.03	2.6	4.63	1.95851	-0.351733	2.31024	1.68292	-0.759777	0.246921	-0.313217	8.0681e-11	7.35126e-07	8.71766e-12	1.92773e-09
Tm4sf20	66261	MGI:1913511|Ensembl:ENSMUSG00000026149	1810018L02Rik|MGC143474	transmembrane 4 L six family member 20	GGGGGGAGAAGTTACCAGTGGGTGACACAGGGGAGAAGCATAGGAAAGCT	chr1	82753223	82765031	NM_025453	-	Y	Y			e0	e0	e0	e0	-1.95	0.64	2.59	0.687175	-2.50096	3.18814	-0.319191	0.044132	0.0797791	-0.0334342	6.65121e-05	0.000381904	0.00126641	2.00911e-05
Agfg1	15463	MGI:1333754|Ensembl:ENSMUSG00000026159	AU045498|C130049H11Rik|C85612|D730048C23Rik|Hrb|RAB|Rip	ArfGAP with FG repeats 1	GACAGTCTAGTGGTTCGAGTAATTTTGGAGGTTTCCCCACAGCAAGTCAC	chr1	82836057	82892850	NM_010472	+					e0	e2	e0	e0	-5.19	-2.45	2.74	-1.6236	-4.6842	3.06059	0.202515	-0.732033	0.158399	0.0289101	0.283588	0.00316852	0.0384331	0.193083
Slc19a3	80721	MGI:1931307|Ensembl:ENSMUSG00000038496	A230084E24Rik|AI788884|MGC129326|MGC129327|ThTr2	solute carrier family 19 (sodium/hydrogen exchanger), member 3	GCCCTGGTGTTCGGCATAGACACCTTTATCGCCTTGGTGATTCAGACCAT	chr1	83009097	83035023	NM_030556	-	Y	Y			e0	e0	e0	e0	4.14	4.79	0.65	3.88946	2.83007	1.05939	0.064289	-0.00835275	-0.0578686	-0.0233288	0.42343	0.502231	0.95091	0.616975
Ccl20	20297	MGI:1329031|Ensembl:ENSMUSG00000026166	CKb4|LARC|MIP-3A|MIP-3[a]|MIP3A|ST38|Scya20|exodus-1	chemokine (C-C motif) ligand 20	CCCACAATCCATGGGGGCGCTTAGTGGAAGGATTAATATTATGTTTAAGG	chr1	83113340	83115742	NM_016960	+	Y	Y			e0	e0	e0	e0	3.6	5.63	2.03	5.49884	6.03291	-0.534065	-0.0539222	-0.011818	-0.0079421	-0.000717106	0.339312	0.22924	0.255182	0.308935
Daw1	71227	MGI:1923089|Ensembl:ENSMUSG00000053161	4930563E19Rik|4933429D11Rik	WD repeat domain 69	GCGCCAGGATACTGACAAATGACGTCAGAGTGCCTTAACAGCACTTCTTC	chr1	83156336	83207147	NM_027725	+	Y	Y			e0	e0	e0	e0	6.48	6.07	-0.41	5.62372	6.42643	-0.802711	0.000655469	0.0361359	0.0632839	-0.00484492	0.99352	0.552692	0.243262	0.951155
Sphkap	77629	MGI:1924879|Ensembl:ENSMUSG00000026163	4930544G21Rik|A930009L15Rik|AI852220|mKIAA1678	SPHK1 interactor, AKAP domain containing	GCCACAACCTCCTTACCCCATGGTAGAAATCTTTTTCAGACCTCAGTGGG	chr1	83252355	83404775	NM_172430	-	Y	Y	Y		e0	e0	e0	e0	6.43	6.53	0.1	6.70351	6.23266	0.470843	0.0522783	-0.049692	0.024824	-0.00926837	0.485255	0.979121	0.265228	0.557396
Pid1	98496	MGI:2138391|Ensembl:ENSMUSG00000045658	5033414K04Rik|MGC90850|NYGGF4	phosphotyrosine interaction domain containing 1	CAGACAGCAATGGTGTTAGTATTTTTGGTCTGTGTACCCACGTGCCCATG	chr1	84032867	84281220	NM_001003948	-	Y	Y			e0	e1	e0	e0	4.88	4.19	-0.69	4.36431	5.0873	-0.722991	-0.0496678	0.506452	-0.125066	-0.0338668	0.642203	1.06564e-05	0.0444069	0.365635
Dner	227325	MGI:2152889|Ensembl:ENSMUSG00000036766	A930026D19Rik|BET|Bret|MGC39059	delta/notch-like EGF-related receptor	TGCAGGTGTTTCTTGCTAAGAGGTAGTGACATGTAAGAGGTGCCAGTCCC	chr1	84366413	84692796	NM_152915	-	Y	Y	Y		e0	e0	e0	e0	3.19	2.59	-0.6	3.53011	4.07517	-0.545063	-0.132921	0.0750816	0.0486462	0.0106056	0.0618902	0.477479	0.257984	0.080199
Trip12	14897	MGI:1309481|Ensembl:ENSMUSG00000026219	1110036I07Rik|6720416K24Rik|AA410158|Gtl6|MGC31615	thyroid hormone receptor interactor 12	TTTCAAAGGGATGTTTTTTCAGGCTGGAACAATAAATGTCGCTGTGCAGT	chr1	84717763	84835879	NM_133975	-					e1	e1	e0	e1	-3.77	-1.89	1.88	-1.80012	-3.79073	1.99061	1.20409	0.923501	0.240435	0.858698	0.0352456	0.000469335	0.0110407	0.000544893
Fbxo36	66153	MGI:1289192|Ensembl:ENSMUSG00000073633	0610008D19Rik|1110020F21Rik|2410002G19Rik|D1Ertd757e	F-box protein 36	GAGAAGCTTGCTTAGGGGATGGCTGTTTCCAACAGCGGAGCCACAGTGGT	chr1	84836415	84897061	NM_025386	+					e0	e0	e0	e0	-3.06	-2.14	0.92	-1.74173	-2.58167	0.839944	-0.288526	-0.293961	-0.162495	0.00199657	0.0348743	0.000114257	0.00129367	0.0331309
Slc16a14	71781	MGI:1919031|Ensembl:ENSMUSG00000026220	1110004H10Rik	solute carrier family 16 (monocarboxylic acid transporters), member 14	GATACAGATGCCCTTATGAAAACTTTCAAGCCAGGCATGTTGGCAAATGC	chr1	84903279	84931658	NM_027921	-	Y				e0	e0	e0	e0	0.48	1.17	0.69	1.10747	0.593751	0.51372	0.0534277	-0.0483236	-0.0267841	0.0485427	0.467213	0.959012	0.743709	0.113377
A530032D15Rik	381287	MGI:3037746|Ensembl:ENSMUSG00000079459|Ensembl:ENSMUSG00000089844	Gm1888|MGC130185|MGC130186	RIKEN cDNA A530032D15Rik gene	GCCTGGAACCCACAGAGATCTGCTTGCCTCTTGTTTCCTGAATAGTGGGA	chr1	85084713	85106428	NM_213615	-	Y	Y			e0	e0	e0	e0	3.68	3.54	-0.14	3.98337	4.01997	-0.0365997	0.0591508	-0.0671493	-0.0465065	-0.0142262	0.249001	0.909615	0.84494	0.379601
Gm7609	665378	MGI:3644536|Ensembl:ENSMUSG00000090158	EG665378	predicted pseudogene 7609	CGCAAACTTTATATGCCCCAGTACAGGGGAACACCAGGGCCATAAAAGGG	chr1	85196185	85210337	NM_001081746	+	Y	Y			e0	e0	e0	e0	5.34	3.47	-1.87	3.87789	4.40402	-0.526131	0.441741	0.216819	0.181	0.323245	0.00859912	0.000273259	0.000411288	4.39482e-05
C130026I21Rik	620078	MGI:3612702|Ensembl:ENSMUSG00000052477	4930565N07Rik|OTTMUSG00000029174	RIKEN cDNA C130026I21 gene	CTCAGCTAGACTCTGAATCCTTATCTCTGGTACTGTTGTTCTCTGCTAAA	chr1	85242918	85267141	NM_001037909	-	Y	Y			e0	e0	e0	e0	4.65	4.14	-0.51	3.50708	4.61153	-1.10445	0.038937	-0.0801204	-0.00458783	-0.0410685	0.604254	0.58548	0.649049	0.9801
Sp110	109032	MGI:1923364|Ensembl:ENSMUSG00000070034	5031415C07Rik|52kDa|5830484A20Rik|ENSMUSG00000075603|Ifi75|Ipr1|MGC118608	Sp110 nuclear body protein	GTGGTAAGGCCAAAGGGACTTTGTTCCAAGAGAAACTGAAGCAAGGAGCC	chr1	87473474	87500466	NM_175397	-	Y	Y			e0	e0	e0	e0	2.92	2.26	-0.66	3.36665	4.18781	-0.821165	-0.166765	0.0347857	0.000981467	0.020605	0.0140897	0.0538019	0.0140297	0.0288593
Sp140	434484	MGI:3702467|Ensembl:ENSMUSG00000070031	-	Sp140 nuclear body protein	TGCCCTCATCCCTGAGACAAGAAGCAGGAGCACAGCAACCCACACGTGAA	chr1	87497277	87541611	NM_001013817	+	Y	Y			e0	e0	e0	e0	4.16	3.29	-0.87	3.22023	4.24444	-1.0242	0.102155	0.0834722	0.0250319	-0.0276749	0.233262	0.0220628	0.121832	0.386255
Sp100	20684	MGI:109561|Ensembl:ENSMUSG00000026222	A430075G10Rik	nuclear antigen Sp100	GTCAGGTCTGAGCCTACTGAGAAGACCACTCTGGAAGCAGGATTGCCCCC	chr1	87546624	87606023	NM_013673	+	Y	Y			e0	e0	e0	e0	5.69	3.52	-2.17	3.16574	4.91371	-1.74796	0.0540042	-0.00148959	0.00312711	-0.0572317	0.384566	0.402693	0.345368	0.965116
A630001G21Rik	319997	MGI:2443131|Ensembl:ENSMUSG00000052760	-	RIKEN cDNA A630001G21 gene	CTGGACCAACCACTCTTGAAGGACATCGAGGAGTCCAGGGGCTCAGTCTC	chr1	87613657	87633181	NM_177055	-	Y				e0	e0	e0	e0	3.07	2.09	-0.98	0.760221	3.289	-2.52878	-0.137689	0.0395614	0.0486388	0.0393772	0.0086777	0.0632067	0.0911033	0.0568205
Cab39	12283	MGI:107438|Ensembl:ENSMUSG00000036707	AA408805|AA960512|C78372|MO25|MO25alpha	calcium binding protein 39	AATGAGTCCTAAGGTTGCCATATCTATGAATGATACAGATTATGCTAAAT	chr1	87690021	87748152	NM_133781	+					e0	e0	e0	e0	-5.46	-3.71	1.75	-1.86018	-3.50051	1.64033	0.030666	0.088883	-0.051151	0.0974301	0.723775	0.0849835	0.820412	0.0575167
4933407L21Rik	71141	MGI:1918391|Ensembl:ENSMUSG00000026224	-	RIKEN cDNA 4933407L21 gene	AGACGTTACTCTTGTATGCCCTATCAGGCTTGGGTGCCACCCTTATAGCC	chr1	87825057	87828331	NR_037692	+					e0	e0	e0	e0	1.44	4.55	3.11	-0.842757	0.352351	-1.19511	-0.00733824	0.00498607	0.038492	0.0439766	0.90154	0.97107	0.515503	0.413605
Gpr55	227326	MGI:2685064|Ensembl:ENSMUSG00000049608	Gm218	G protein-coupled receptor 55	CAAAGAATTTCGCATGCGCATCAAGGCCCACCGGCCCTCCACAATCAAGC	chr1	87836111	87857630	NM_001033290	-	Y				e0	e0	e0	e0	2.68	-0.57	-3.25	-0.0501081	0.96632	-1.01643	-0.0434975	-0.0234004	0.0420135	0.0474514	0.391085	0.157617	0.982377	0.947683
Spata3	70060	MGI:1917310|Ensembl:ENSMUSG00000026226	1700011N12Rik|1700029H01Rik|4930424D10Rik|Mtsarg1|Tsarg1	spermatogenesis associated 3	TGCCATAGCCGAATCTTTGATGTCCTCCTACCTCGGGACTGGTCATCCAT	chr1	87918516	87921244	NM_027029	+	Y				e0	e0	e0	e0	-0.18	-2.84	-2.66	-2.04381	-1.81746	-0.226357	0.0614278	-0.0534636	-0.0218231	-0.0459664	0.375618	0.93292	0.591778	0.844886
2810459M11Rik	72792	MGI:1920042|Ensembl:ENSMUSG00000026227	-	RIKEN cDNA 2810459M11 gene	GCAGCAGTGGCCCGTGGTTCCCAGCAGACAGAAAGACCTGGGTTTCACCA	chr1	87942437	87952031	NM_001144993	+					e0	e0	e0	e0	-4.73	-5.61	-0.88	-2.57344	-3.22846	0.655011	-0.0110858	-0.0259658	-0.0430659	0.00121196	0.87635	0.538977	0.323364	0.882101
Psmd1	70247	MGI:1917497|Ensembl:ENSMUSG00000026229	2410026J11Rik|P112|S1	proteasome (prosome, macropain) 26S subunit, non-ATPase, 1	CAAATTGTAAACCATCCACATTCGCATATCCTGCCCCTCTGGAAGTACCA	chr1	87961193	88035870	NM_027357	+					e0	e0	e0	e0	-4.46	-3.29	1.17	-3.93563	-5.1413	1.20567	0.445633	-0.191235	0.12784	-0.497515	0.011966	0.168207	0.00155225	0.814188
Htr2b	15559	MGI:109323|Ensembl:ENSMUSG00000026228	5-HT2B|AJ012488|AV377389	5-hydroxytryptamine (serotonin) receptor 2B	TCATCCTCCTCGATACCCTTCTCACTGAAAACGATGGCGACAAAGCGGAA	chr1	87995611	88008545	NM_008311	-					e1	e0	e2	e2	-2.76	-4.32	-1.56	-4.00653	-5.04273	1.0362	1.92449	-0.414031	-0.89801	-0.750782	8.13215e-16	5.60119e-14	1.34688e-11	1.89425e-12
Armc9	78795	MGI:1926045|Ensembl:ENSMUSG00000062590	3830422A13Rik|4831423D23Rik|4930438O05Rik|5730415N24Rik	armadillo repeat containing 9	GGGCCATGCCAGTCGCTCATCCAGATGACTACAAAGAGGGCAAGCCTGGT	chr1	88051354	88174859	NM_030184	+					e0	e0	e0	e0	-2.73	-2.33	0.4	-1.93268	-2.88604	0.953353	-0.193053	-0.00377624	-0.00757491	-0.00984733	0.140057	0.131774	0.119173	0.107925
B3gnt7	227327	MGI:2384394|Ensembl:ENSMUSG00000079445	C330001H22Rik|beta-3GnT7	UDP-GlcNAc:betaGal beta-1,3-N-acetylglucosaminyltransferase 7	GACTGGCCGCTCTGACTACCTCAGCACTCCTCTAAACCTCAGTGTGGGCT	chr1	88199795	88203880	NM_145222	+					e0	e0	e0	e0	-7.47	-5.85	1.62	-2.80633	-4.11017	1.30384	-0.00409385	-0.0110775	0.0756176	0.00128708	0.957493	0.834985	0.192042	0.968146
Ncl	17975	MGI:97286|Ensembl:ENSMUSG00000026234	B530004O11Rik|C23|D0Nds28|D1Nds28|Nucl	nucleolin	TGTCAGAGGTCCAGTTTAACTAGGGATAATACAGTGGCCCTTGGCCTGTG	chr1	88241293	88256030	NM_010880	-					e2	e0	e0	e0	-6.88	-4.46	2.42	-2.99043	-4.65871	1.66828	-1.26018	0.473312	0.323633	-0.246852	6.79973e-08	4.08524e-05	3.62626e-06	5.0423e-09
C130036L24Rik	319336	MGI:2441877	ENSMUSG00000073627	RIKEN cDNA C130036L24 gene	GAGTCGCGAACGGCTTCTTGGCTATGATGCGAGTCCCCGCTTTCCTGAGA	chr1	88256148	88264539	NR_015507	+					e0	e0	e0	e0	-6.19	-4.32	1.87	-2.48808	-4.23816	1.75008	-0.277515	-0.0800564	0.226332	0.223734	0.00327271	0.000343363	0.648291	0.613219
Nmur1	14767	MGI:1341898|Ensembl:ENSMUSG00000026237	FM-3|Gpr66|NMU1R|NmU-R	neuromedin U receptor 1	TGCTGACCGTATCATGTGGAGCCTGGTGTATGGACACTCAACGGAAGGCC	chr1	88282899	88284716	NM_010341	-					e0	e0	e0	e0	-3.35	-9.15	-5.8	-3.9056	-4.82845	0.922857	0.0334059	-0.0546462	-0.0363981	-0.0340102	0.712323	0.829894	0.977107	0.994982
1700019O17Rik	71863	MGI:1919113	MGC118337	RIKEN cDNA 1700019O17 gene	CCCCAACCCTGCACTAGGTAACTGTCCCCTGCCTTTCAGTAAATAACCAC	chr1	88322903	88324624	NM_027966	+					e0	e0	e0	e0	-7.84	-7.18	0.66	-4.69854	-5.0324	0.333857	0.0510812	-0.0202619	-0.0128123	-0.0044667	0.318324	0.587922	0.469828	0.345777
Pde6d	18582	MGI:1270843|Ensembl:ENSMUSG00000026239	AI841218|PrBP/delta	phosphodiesterase 6D, cGMP-specific, rod, delta	GTCAGCACATCCAAAGTGAGGCTTTTCTATGTTTGAGAGAATTTGTGTGC	chr1	88439589	88479076	NM_008801	-					e1	e0	e0	e0	-3.96	-3.47	0.49	-3.89636	-5.22305	1.32669	0.992851	0.107845	-0.0465965	0.30719	0.00677554	0.00317603	0.00921842	0.00061896
Cops7b	26895	MGI:1349388|Ensembl:ENSMUSG00000026240	D1Wsu66e|E130114M23	COP9 (constitutive photomorphogenic) homolog, subunit 7b (Arabidopsis thaliana)	CACTCCTGGCCAGAGAAAAGGACTTGACTAGACTTTCTGAACTTGAACAG	chr1	88483674	88503075	NM_172974	+					e0	e0	e0	e0	-6.07	-3.46	2.61	-3.41323	-4.57638	1.16315	0.378883	0.00851106	0.124727	0.0148298	0.0545384	0.0495467	0.00985889	0.0414667
Nppc	18159	MGI:97369|Ensembl:ENSMUSG00000026241	CNP|MGC130574|lbab	natriuretic peptide type C	GGCAATACACAACACCAGCTGTTTTATTATTATTTGGGGAGGGGAGGGTA	chr1	88562867	88567148	NM_010933	-					e0	e0	e0	e0	-8.97	-6.68	2.29	-4.20555	-4.55205	0.346502	-0.0284268	0.0180366	-0.0242613	0.0397173	0.710578	0.906408	0.436281	0.887101
Dis3l2	208718	MGI:2442555|Ensembl:ENSMUSG00000053333	4930429A22Rik|8030493P09Rik|MGC37640	DIS3 mitotic control homolog (S. cerevisiae)-like 2	CTGTGCCTGCCCTACCCTGCTGGCTTTTAGGAATAGGACCTTTTGACACC	chr1	88600378	88946672	NM_001172157	+	Y	Y			e0	e0	e0	e0	-0.84	-1.15	-0.31	0.0828324	1.09923	-1.0164	0.475551	-0.0472204	0.00418488	-0.0806628	0.000109061	0.000380692	9.45459e-05	0.000723594
Alppl2	11650	MGI:108009|Ensembl:ENSMUSG00000026246	Akp5|C77216|D1Ertd816e|EAP	alkaline phosphatase, placental-like 2	GTGCCTGTTGGCAGGGAAAATGTTGATGCTGATGGCGGCGGCTGAACCCT	chr1	88983265	88986503	NM_007433	-					e0	e0	e0	e0	-8.59	-5.15	3.44	-4.33898	-5.37324	1.03426	-0.0932242	0.0227425	0.00909388	-0.0127025	0.173744	0.326793	0.220695	0.105516
Alpi	76768	MGI:1924018|Ensembl:ENSMUSG00000079440	2010001C14Rik|Akp6|gIAP	alkaline phosphatase, intestinal	CTGAACAAAGAATATTATTAGGTTCTTGTCCCCAGTCCTAGAAGAGACAT	chr1	88994576	88998181	NM_001081082	-					e0	e0	e0	e0	-8.73	-5.46	3.27	-4.36073	-5.24381	0.883081	-0.0960992	0.152911	-0.043467	0.00815353	0.221158	0.514564	0.0604044	0.248814
Akp3	11648	MGI:87984|Ensembl:ENSMUSG00000036500	Akp-3|IAP|dIAP	alkaline phosphatase 3, intestine, not Mn requiring	GTATGGCAACGGCCCAGGCTATGTCGGTACAGGGGAAAGACCCAACGTCA	chr1	89021582	89024487	NM_007432	+	Y	Y			e0	e0	e0	e0	-6.07	-3.86	2.21	-4.25959	-5.65629	1.3967	-0.00524696	-0.0335842	-0.0101159	-0.0349327	0.951038	0.57765	0.843309	0.533551
Ecel1	13599	MGI:1343461|Ensembl:ENSMUSG00000026247	DINE|xce	endothelin converting enzyme-like 1	AGGACTCTCCCATGAACCCCGTCCATAAGTGCTCTGTGTGGTGAGCCTGG	chr1	89044229	89052711	NM_001277925	-					e0	e0	e0	e0	-7.91	-4.99	2.92	-5.29069	-6.09283	0.802136	0.07974	0.0529384	-0.03837	0.00907736	0.291621	0.0605566	0.620997	0.212864
Prss56	69453	MGI:1916703	Prss56	RIKEN cDNA 1700027L20 gene	GCCTCTGCAACAGAAGTTAGCGGCTATTCAGCGAGCGCATGCTTGGATCC	chr1	89080067	89084979	NM_027084	+					e0	e0	e0	e0	-10.29	-4.85	5.44	-5.62184	-6.99193	1.37008	0.103718	-0.0494037	0.0787348	-0.120815	0.0564622	0.363171	0.00105147	0.79694
Chrnd	11447	MGI:87893|Ensembl:ENSMUSG00000026251	Achr-4|Acrd|L10076	cholinergic receptor, nicotinic, delta polypeptide	TCAACATTCTGGTACCCTGCGTGCTCATCTCCTTCATGATCAACCTAGTC	chr1	89087171	89096645	NM_021600	+					e1	e0	e0	e2	-8.45	-7.93	0.52	-5.82959	-7.25051	1.42092	1.94305	-0.122928	-0.0619646	-0.683577	1.35601e-11	5.76946e-11	2.02142e-11	1.01235e-08
Chrng	11449	MGI:87895|Ensembl:ENSMUSG00000026253	Achr-3|Acrg	cholinergic receptor, nicotinic, gamma polypeptide	GGGCCATGCTGTTTGTAGAGCTGTATCCCGTGTTGATGCTGAGTGTGCTC	chr1	89102385	89108410	NM_009604	+					e1	e0	e2	e2	-10.45	-9.63	0.82	-6.09692	-6.95857	0.861646	5.81098	-0.261308	-0.532182	-0.553683	2.20177e-16	6.82085e-16	9.03113e-16	1.02537e-15
Eif4e2	26987	MGI:1914440|Ensembl:ENSMUSG00000026254	2700069E09Rik|AI036339|AV129531|D0H0S6743E|Eif4el3	eukaryotic translation initiation factor 4E member 2	CCGGTGCTGGGTCTGAGCTGAGCGTTATCAGTATTATGAATGCTTGCACA	chr1	89110488	89137063	NM_023314	+					e1	e0	e0	e0	-5.48	-4.89	0.59	-6.50056	-6.94785	0.44729	0.795461	-0.260474	0.130822	-0.441585	4.53625e-06	0.000505631	5.56256e-07	0.0132994
Efhd1	98363	MGI:1921607|Ensembl:ENSMUSG00000026255	4931430I01Rik|AI452351|MGC103094|PP3051|mitocalcin	EF hand domain containing 1	GGATAGCTGTCACCCGACCCCATTCAAATCAGAGTGGACCTGTGAAACTC	chr1	89160938	89207366	NM_028889	+					e0	e0	e2	e0	-5.63	-5.51	0.12	-5.15626	-5.79238	0.636118	0.238562	-0.301187	-0.962208	-0.0299526	0.00111529	0.436471	6.15842e-10	0.00340089
Gigyf2	227331	MGI:2138584|Ensembl:ENSMUSG00000048000	2610016F01Rik|A830080H02Rik|AI852361|AW259676|BC006835|MGC38689|Tnrc15|mKIAA0642	GRB10 interacting GYF protein 2	GCATCTTGTGTTGTTGAGGCTGAGGATTGACTTGGGTTCTGAGAGACTCC	chr1	89223572	89347385	NM_001110212	+					e0	e0	e0	e0	-4.43	-3.11	1.32	-2.97323	-4.10646	1.13323	0.206806	0.119117	-0.0228907	-0.0581849	0.0123269	0.000261357	0.0248697	0.0685996
3110079O15Rik	73234	MGI:1920484|Ensembl:ENSMUSG00000026258	-	RIKEN cDNA 3110079O15 gene	GTGGTGCTGGCACTCGTGGTCGTCGCGCTAAGGAAGTTTTCCGCTTCTTG	chr1	89366838	89372034	NM_028473	+	Y				e0	e0	e0	e0	-5.57	-2.48	3.09	-3.66116	-5.10834	1.44719	0.0354464	-0.0309492	-0.0728429	0.0713509	0.543618	0.953611	0.512277	0.0299636
Ngef	53972	MGI:1858414|Ensembl:ENSMUSG00000026259	Tims2|ephexin	neuronal guanine nucleotide exchange factor	CTGGCCCCTGATGGAGCCCAGGCGTTTTGCAGAATGAATTGGTCACTGCA	chr1	89373403	89406937	NM_019867	-					e1	e2	e2	e0	-6.66	-4.72	1.94	-3.10112	-5.3987	2.29757	0.555455	-1.6355	-2.33578	0.0313634	0.000175085	4.6076e-08	1.56499e-11	9.32513e-05
Neu2	23956	MGI:1344417|Ensembl:ENSMUSG00000079434	MBS|MSS|MTS	neuraminidase 2	CTGCATGTCGGTTGTCACTATGCTAGTTTAACCTGCCTGTTTCCCCATGC	chr1	89470601	89494415	NM_001160164	+	Y				e1	e2	e0	e1	-3.88	-3.34	0.54	-3.48627	-4.49155	1.00528	1.93999	-0.800182	-0.0670538	0.561047	7.86523e-12	3.5193e-08	1.2313e-11	1.49897e-13
Inpp5d	16331	MGI:107357|Ensembl:ENSMUSG00000026288	AI323613|MGC117680|SHIP|SHIP-1|SHIP1|s-SHIP	inositol polyphosphate-5-phosphatase D	CTGAGGAAGAGTCTCCACCATAGTCCCCAAGGGCTGAGTTCTCCAGCCTG	chr1	89516886	89617083	NM_001110193	+					e0	e0	e0	e0	-3.82	-3.71	0.11	-3.70714	-3.82313	0.115993	0.0567007	-0.0159604	0.0131576	-0.0940223	0.43674	0.604557	0.313707	0.613579
Atg16l1	77040	MGI:1924290|Ensembl:ENSMUSG00000026289	1500009K01Rik|Apg16l|Atg16l|WDR30	autophagy-related 16-like 1 (yeast)	CCGTGCACATGGTCTGAGCGCCACGTTTGTCTGTCACACTTACTTTGCAC	chr1	89652585	89689003	NM_029846	+					e1	e0	e0	e0	-5.45	-4.82	0.63	-3.89866	-4.266	0.367333	0.803225	-0.248771	-0.118235	-0.308885	7.50728e-07	9.27394e-05	5.71993e-06	0.00026655
Sag	20215	MGI:98227|Ensembl:ENSMUSG00000056055	A930001K18Rik|Arr1|Irbp|arrestin	retinal S-antigen	GAAGACTTAGCCTAGATGCCTAGAAACTGCTTGTAGTTCCGGGTGCCTTG	chr1	89700254	89741732	NM_009118	+	Y	Y			e0	e0	e0	e0	-4.23	-4.33	-0.1	-5.08523	-5.36451	0.279282	0.0142765	0.0475615	0.164837	-0.0632691	0.833356	0.245722	0.000596716	0.351996
Dgkd	227333	MGI:2138334|Ensembl:ENSMUSG00000070738	AI841987|D330025K09|DGKdelta|KIAA0145|dgkd-2	diacylglycerol kinase, delta	GACCATCTGGAGCAGATTCCTCTTGTATTGTTATGTACATAGTCTGCATC	chr1	89749861	89841064	NM_177646	+	Y	Y			e1	e0	e0	e0	-4.38	-4.46	-0.08	-4.70156	-4.69251	-0.00904383	2.02352	-0.113461	0.290107	-0.114621	6.66007e-12	2.54033e-11	7.37779e-13	1.71189e-11
Usp40	227334	MGI:2443184|Ensembl:ENSMUSG00000005501	B230215L03Rik|C730029K03	ubiquitin specific peptidase 40	GGTTTGGAGCCGCCTGCCCCTAGAGAATTCACCAATTTAAGTGGAATCAG	chr1	89841695	89905126	NM_001198573	-					e0	e0	e0	e0	-2.83	-1.63	1.2	-1.68879	-2.20625	0.517463	0.219755	-0.0792841	-0.0455652	0.0400363	0.000522578	0.0201779	0.00410975	8.53712e-05
Ugt1a10	394430	MGI:3580642|Ensembl:ENSMUSG00000090165	A13|MGC107546|Ugt1a13	UDP glycosyltransferase 1 family, polypeptide A10	CCCCTGGATTCTCAGACTGCCGTGGCCTTCTCCAGTGTTAGTCATTCTTC	chr1	89951985	90116577	NM_201641	+	Y	Y			e2	e0	e0	e0	-1.43	2.01	3.44	1.76202	-2.19264	3.95465	-1.0061	0.276091	0.285811	0.249224	2.33579e-06	0.000136057	0.000129534	7.61158e-05
Ugt1a9	394434	MGI:3576092|Ensembl:ENSMUSG00000090175	A12|UDPGT 1-9|Ugt1a12|mUGTBr/P	UDP glucuronosyltransferase 1 family, polypeptide A9	CATGCATTTTGCTCCTACTTTTTAAGAACTGCTGTTGAAGTTGCATCTGA	chr1	89967353	90116577	NM_201644	+	Y	Y			e0	e0	e0	e0	-1.61	1.82	3.43	1.70617	-2.26501	3.97118	0.076457	0.01838	0.0151539	-0.00840941	0.152553	0.0692863	0.0770811	0.193627
Ugt1a7c	394432	MGI:3032636|Ensembl:ENSMUSG00000090124	A10'|A13|Ugt1a10	UDP glucuronosyltransferase 1 family, polypeptide A7C	GAACTCGGAACCTTTTGGCCTACATGGGGGAGCGTGCATTTTGTCATAAG	chr1	89991575	90116577	NM_201642	+	Y	Y			e0	e0	e0	e0	-1.87	1.86	3.73	1.76472	-2.01753	3.78226	-0.154213	0.062084	0.0120091	-0.0287311	0.0095749	0.132176	0.0159216	0.00234619
Ugt1a6b	394435	MGI:3580629|Ensembl:ENSMUSG00000054545|Ensembl:ENSMUSG00000090145	A9'|MGC36247|Ugt1a9	UDP glucuronosyltransferase 1 family, polypeptide A6B	CTTCCAGATTTCTTACTCTTGCTCAAGGGCCCTCATCACGTGCTACCTAG	chr1	89999831	90115573	NM_201410	+	Y	Y			e0	e0	e0	e0	-1.87	1.88	3.75	1.65186	-1.56282	3.21469	-0.186889	0.189178	0.0514609	0.088944	0.0032603	0.980926	0.0294034	0.116716
Ugt1a6a	94284	MGI:2137698|Ensembl:ENSMUSG00000054545	UDPGT 1-6|UGT1.6|Ugt1a6|Ugt1a7	UDP glucuronosyltransferase 1 family, polypeptide A6A	CCGACTTCCAGATTTCTTACTCTTGCTCAAGGGCCCTCATCACGTGCTAC	chr1	90031383	90116577	NM_145079	+	Y	Y			e0	e0	e0	e0	-1.25	1.88	3.13	1.92894	-1.26378	3.19272	-0.247214	0.13412	0.0351753	0.0524574	0.00813287	0.255736	0.0217444	0.033568
Ugt1a5	394433	MGI:3032634|Ensembl:ENSMUSG00000089675|Ensembl:ENSMUSG00000089943	-	UDP glucuronosyltransferase 1 family, polypeptide A5	GTACTCGACTACCCCAGGCCCATCATGCCTAACATGGTCTTCATTGGGGG	chr1	90062586	90116577	NM_201643	+	Y	Y			e0	e0	e0	e0	-0.46	2.07	2.53	2.06159	-0.130973	2.19256	-0.0666874	0.0182845	0.0567193	0.000573598	0.446463	0.608134	0.927566	0.426986
Ugt1a2	22236	MGI:3576049|Ensembl:ENSMUSG00000090171	UDPGT 1-2|Ugt1	UDP glucuronosyltransferase 1 family, polypeptide A2	ATACTGAGCGACATTGAGAAGACCTTTAAAACACAACATTTTGTGAAGGC	chr1	90097185	90116577	NM_013701	+	Y	Y			e0	e0	e0	e0	-0.54	2.86	3.4	1.55479	0.0835962	1.47119	0.0993651	-0.0357519	-0.0465664	-0.0307773	0.108109	0.337778	0.432817	0.272185
Dnajb3	15504	MGI:1306822|Ensembl:ENSMUSG00000081984	Hsj3|MSJ-1|Msj1	DnaJ (Hsp40) homolog, subfamily B, member 3	TCTTCTTTCTCCATGTCTTGCGGCGGTGGGGCGGCAGGCAACTACAAGTC	chr1	90101306	90102323	NM_008299	-	Y	Y			e0	e0	e0	e0	1.62	7.99	6.37	2.10601	0.239394	1.86661	-0.0277741	0.0177749	0.0493748	0.00555576	0.79152	0.933926	0.839472	0.823489
Ugt1a1	394436	MGI:98898|Ensembl:ENSMUSG00000089960	Gnt1|UDPGT 1-1|UGT1A01|Udpgt-1a|UgtBr1	UDP glucuronosyltransferase 1 family, polypeptide A1	GTGAAAGATTACCCCAGGCCCATCATGCCCAACATGGTTTTTATTGGTGG	chr1	90108533	90116577	NM_201645	+	Y	Y			e0	e0	e0	e0	0.32	3.78	3.46	1.24293	-0.0213571	1.26429	-0.0753812	0.0336125	0.00629569	0.0253654	0.104039	0.414813	0.136291	0.287809
Hjurp	381280	MGI:2685821|Ensembl:ENSMUSG00000044783	C330011F01Rik|Gm975|MGC66590|Mfleg1	Holliday junction recognition protein	CAGTTGACCATCATCTGGCCACCAGCCAAGCTGCTGACAGCAAACTGCTA	chr1	90155430	90174154	NM_198652	-					e0	e0	e0	e0	-3.27	-2.75	0.52	0.465032	-0.331528	0.79656	-0.155392	-0.0706225	-0.14658	-0.175968	0.0452899	0.00412671	0.000245918	9.07076e-05
A730008H23Rik	212427	MGI:3612871	MGC117857|MGC117858|mFleg1	RIKEN cDNA A730008H23 gene	CACAGCATCATCTCTGTCCTTTCTTGTGGGATGTTGGTACCTTGGGCTTC	chr1	90161402	90174132	NM_172505	-					e0	e0	e2	e2	-3.85	-2.13	1.72	0.155228	-0.393615	0.548843	-0.314887	-0.36564	-0.509431	-0.877093	0.00109629	1.3457e-07	5.55215e-09	2.27349e-11
Trpm8	171382	MGI:2181435|Ensembl:ENSMUSG00000036251	CMR1|LTRPC6|LTrpC-6|MGC2849|TRPP8|Trp-p8	transient receptor potential cation channel, subfamily M, member 8	ACATCAAGTAAGGCTGGCGATGCTTGTGGGGAGAAACCAAATCACAATGA	chr1	90203286	90285426	NM_134252	+	Y	Y			e0	e0	e0	e0	-2.39	-1.91	0.48	-1.40543	-1.93527	0.529833	0.0430032	-0.0399782	-0.0470999	-0.0779728	0.581913	0.976147	0.965489	0.64607
Spp2	75396	MGI:1922646|Ensembl:ENSMUSG00000026295	0610038O04Rik|pp-24|spp24	secreted phosphoprotein 2	GTGATCCCTCCACCTGTGCCTTCCAAAGGGGCTACTCTGTGCCAACAGCT	chr1	90303593	90323013	NM_029269	+					e0	e0	e0	e0	-5.68	-0.77	4.91	-2.13742	-4.33144	2.19402	-0.0183293	-0.0419543	-0.00872379	0.0569457	0.88207	0.566596	0.815467	0.711853
Glrp1	14659	MGI:108038|Ensembl:ENSMUSG00000062310	GRP-1	glutamine repeat protein 1	CTTCTGTCTGTGGTAGGACGGGGAAGTAAGAGAGACCAAGATGGGGTGTG	chr1	90396445	90406641	NM_008132	-					e0	e0	e0	e0	-7.15	-1.13	6.02	-2.03954	-4.9065	2.86696	-0.117128	-0.0552901	0.00974666	-0.0612802	0.0645642	0.00669086	0.0896183	0.00454638
Arl4c	320982	MGI:2445172|Ensembl:ENSMUSG00000049866	A630084M22Rik|Arl7|LAK	ADP-ribosylation factor-like 4C	GGGTGCAGTTGACTGTTAGTAGTTGTGCAGTAAAGTCAAGCCCTGTGGTG	chr1	90594800	90598766	NM_177305	-					e2	e0	e0	e0	-9.67	-10.24	-0.57	-3.55766	-4.89201	1.33435	-1.76021	0.475155	0.0867037	0.339335	2.35459e-09	3.05572e-07	4.58682e-09	5.54624e-08
2410088K16Rik	78650	MGI:1925900	-	RIKEN cDNA 2410088K16 gene	CAACATGATGGGCTGACAGATAATGTCTTTCTCGCTGGAGGTCTTGGCCA	chr1	90651464	90652308	NR_040493	+					e0	e0	e0	e0	-0.19	-6.34	-6.15	-3.57085	-2.98391	-0.586945	0.120228	-0.0685798	-0.118571	-0.00297543	0.0758038	0.50888	0.987022	0.076544
Sh3bp4	98402	MGI:2138297|Ensembl:ENSMUSG00000036206	AI594717|AW227605|BOG25	SH3-domain binding protein 4	GACTTAGAAAGGACGTAAGAAAGGTGGTATCTAATTTTTTAATGGACTGT	chr1	90967036	91050368	NM_133816	+	Y	Y			e0	e0	e0	e0	-6.28	-5.8	0.48	-5.4904	-6.13551	0.645112	-0.00378069	0.0218236	0.0161053	0.0170936	0.966785	0.831968	0.885826	0.866556
Agap1	347722	MGI:2653690|Ensembl:ENSMUSG00000055013	Centg2|Ggap1|R75364|mKIAA1099	ArfGAP with GTPase domain, ankyrin repeat and PH domain 1	CCACCCACAGACATTTCGCTTTGCTTGTTCGTTCATACGACCTTGTTCGG	chr1	91351385	91791857	NM_178119	+					e0	e0	e0	e0	-5.02	-5.43	-0.41	-5.22561	-3.86554	-1.36008	0.373784	0.444195	0.253578	-0.0180693	0.0934952	0.000460281	0.00440987	0.102531
Gbx2	14472	MGI:95668|Ensembl:ENSMUSG00000034486	D130058E05Rik|Gbx-2|MMoxA|Stra7	gastrulation brain homeobox 2	CCTGGCCTTGTATATCCTATCTGAGCCATGTCGGAAGCACGTCTCCGTTG	chr1	91824536	91827751	NM_010262	-					e0	e0	e0	e0	-7.38	-8.97	-1.59	-3.44578	-4.50816	1.06237	-0.0622224	0.00714466	0.0523115	0.0660961	0.213983	0.281945	0.879972	0.950686
Asb18	208372	MGI:2655109|Ensembl:ENSMUSG00000067081	Asb-18	ankyrin repeat and SOCS box-containing 18	AGGAGAGCGTTCACCTTGTGCCCCAGCTACCATTACCTGAGACTCTGCAA	chr1	91849252	91911152	NM_139152	-					e0	e0	e0	e0	-5.99	-2.87	3.12	-2.82671	-5.45625	2.62954	-0.0363024	-0.0400835	-0.00413167	0.095617	0.664471	0.297625	0.61649	0.412989
Iqca	74918	MGI:1922168|Ensembl:ENSMUSG00000026301	4930465P12Rik|4930585L22Rik|BB288505|Iqca1	IQ motif containing with AAA domain	GCACATTCCCAGACTACCCCAATGAGGAAGACGGAGGTTCAGCTCTCATC	chr1	91938706	92049976	NM_029122	-	Y				e0	e0	e0	e0	-4.61	-2.57	2.04	-2.47864	-4.47343	1.99478	-0.209353	0.0247501	0.11844	0.0752397	0.0137663	0.0303748	0.319432	0.113273
Cops8	108679	MGI:1915363|Ensembl:ENSMUSG00000034432	9430009J09Rik|AA408242|Csn8|Sgn8	COP9 (constitutive photomorphogenic) homolog, subunit 8 (Arabidopsis thaliana)	GACAGTCTGCAGTGAGAACTCAACTTAGGTGTTCTCGGGGAAACTCCAAG	chr1	92499999	92509916	NM_133805	+					e0	e0	e0	e0	-4.11	-4.68	-0.57	-3.65655	-4.42906	0.772514	0.374568	0.397896	-0.20781	0.273246	0.206344	0.00676255	0.620182	0.0196817
Col6a3	12835	MGI:88461|Ensembl:ENSMUSG00000048126	AI507288|Col6a-3	collagen, type VI, alpha 3	TAGAAGAAATCAGACCTCTTTCCTGTGTGCATTGCTGGGACAAATGCCTC	chr1	92663434	92740548	NM_001243009	-					e2	e1	e2	e1	-5.87	-3.72	2.15	-3.81187	-5.62507	1.81321	-2.19562	1.27505	-1.65267	0.619249	1.09089e-09	0.000153285	1.6528e-13	1.4167e-07
Mlph	171531	MGI:2176380|Ensembl:ENSMUSG00000026303	2210418F23Rik|5031433I09Rik|AW228792|D1Wsu84e|Slac-2a|l(1)-3Rk|l1Rk3|ln	melanophilin	CCTCCAACACAGGCTTTTGGGGTACACTACATGGGGACCTCGCTTTCTAG	chr1	92811676	92847719	NM_053015	+					e0	e0	e0	e0	-5.06	-3.54	1.52	-3.35073	-4.79433	1.44359	-0.143539	-0.0630269	0.0580915	0.0239854	0.0755787	0.0101889	0.319083	0.13456
Rab17	19329	MGI:104640|Ensembl:ENSMUSG00000026304	AW413472	RAB17, member RAS oncogene family	TCTACTTCAGGGGTGCCAATGCTGCGCTCCTGGTTTATGACATCACTCGG	chr1	92854709	92864244	NM_001159725	-					e0	e0	e0	e0	-4.4	-3.26	1.14	-3.61979	-5.15182	1.53202	-0.0759928	-0.00422905	0.00573603	-0.00813029	0.322631	0.293218	0.359541	0.244353
Lrrfip1	16978	MGI:1342770|Ensembl:ENSMUSG00000026305	AU024550|Fliiap1	leucine rich repeat (in FLII) interacting protein 1	GGGACGATCCGTGGTGGAACCTACAGTCCCAATGACTCCAGTAGTGTCTC	chr1	92950020	93025521	NM_008515	+					e1	e0	e0	e0	-5.47	-5.51	-0.04	-4.94236	-5.53223	0.589867	1.43437	-0.152714	-0.187635	-0.00343105	1.5797e-07	9.74639e-07	9.9851e-07	1.62171e-07
Rbm44	329207	MGI:2685663|Ensembl:ENSMUSG00000070732	Gm817	RNA binding motif protein 44	TGCAGTGTGAGAGGTCACCATGTTCCGGCCTGGGGTTTGCTATGTTCTGT	chr1	93041679	93067372	NM_001033408	+					e0	e0	e0	e0	-1.3	-2.03	-0.73	-3.53763	-3.75666	0.219025	0.084064	-0.0351736	-0.0335139	-0.024178	0.147915	0.44506	0.415914	0.305652
Ramp1	51801	MGI:1858418|Ensembl:ENSMUSG00000034353	9130218E19Rik|MGC38240	receptor (calcitonin) activity modifying protein 1	TCGTGTAGGTATCCCAGGTGATGAGGGATTGGGGAACCATGGGCCTAGCC	chr1	93076398	93103367	NM_178401	+					e0	e0	e0	e0	-6.68	-5.4	1.28	-4.48691	-4.79197	0.305057	-0.0830359	-0.0757454	0.291689	0.245077	0.407589	0.0810107	0.0191525	0.0675602
Ube2f	67921	MGI:1915171|Ensembl:ENSMUSG00000034343	2510010F15Rik|AI851109	ubiquitin-conjugating enzyme E2F (putative)	TCTCAAAGGATCCCGGACATCAGCCTCCACATCTGACTCTACCCGGAGGG	chr1	93146895	93182602	NM_026454	+					e0	e0	e0	e0	-7.02	-5.44	1.58	-4.85788	-6.40848	1.5506	0.456952	-0.33476	0.22346	-0.275743	0.0204303	0.611978	0.000855926	0.38745
Scly	50880	MGI:1355310|Ensembl:ENSMUSG00000026307	9830169H08|A930015N15Rik|SCL|Scly1|Scly2	selenocysteine lyase	TGATGGTCCGCAGATGTCCCATGCCTTGTCCCCGGAAGTCGAAGCTTACC	chr1	93194914	93217657	NM_016717	+					e0	e0	e0	e0	-6.85	-4.45	2.4	-5.73089	-6.85804	1.12716	-0.0353923	-0.0817898	0.297279	0.0231695	0.845252	0.435338	0.0467492	0.944348
Espnl	227357	MGI:2685402|Ensembl:ENSMUSG00000049515	Gm556	espin-like	ATATCTCAGAATGAGCCACCTGTGCTGGGCAGCCCTATCTCATCCTATGG	chr1	93218651	93244880	NM_001033292	+					e0	e0	e0	e0	-7.37	-6.29	1.08	-6.34467	-6.89846	0.553794	0.062026	0.0356239	-0.0231241	-0.00741827	0.347113	0.112743	0.581345	0.393835
Klhl30	70788	MGI:1918038|Ensembl:ENSMUSG00000026308	4631423F02Rik|MGC143856	kelch-like 30 (Drosophila)	TTCGGGGTATCTCACACCTGATCCCTCACCCTGGTCTGCAGGGATTCTGG	chr1	93247649	93258981	NM_027551	+					e1	e0	e0	e0	-8.7	-9.58	-0.88	-6.30473	-7.07191	0.767185	1.57411	0.489838	-0.0249034	0.415355	1.12482e-08	2.88477e-10	1.3057e-08	3.48387e-10
Fam132b	227358	MGI:3606476|Ensembl:ENSMUSG00000047443	4832406C22|myonectin	family with sequence similarity 132, member B	GTGGGCACAGACATGTCAGTGACGTTATCTTCTACCCTTGAGAAAGCCAC	chr1	93263006	93270794	NM_173395	+					e2	e1	e0	e0	-6.94	-7.7	-0.76	-6.63254	-7.36337	0.730826	-2.28934	0.745559	-0.38206	0.129594	4.99836e-12	3.06633e-09	4.01032e-13	1.27972e-11
Ilkap	67444	MGI:1914694|Ensembl:ENSMUSG00000026309	0710007A14Rik|1600009O09Rik|PP2C-DELTA	integrin-linked kinase-associated serine/threonine phosphatase 2C	GCTGGCTTGCGACGGGCTTTTCAAGGTCTTTACCCCAGAAGAAGCTGTGA	chr1	93272407	93295360	NM_023343	-					e0	e0	e0	e2	-6.48	-4.77	1.71	-5.91948	-7.21635	1.29687	-0.056816	0.103268	0.0149949	-0.518009	0.686659	0.753931	0.772977	1.19018e-05
1700020N18Rik	67086	MGI:1914336	-	RIKEN cDNA 1700020N18 gene	GCCAGCACTCGACCCTTGCTCTTTCTCCTGTAGCTTTGCCTTGGCTCAAG	chr1	93301456	93302606	NR_026924	-					e0	e0	e0	e0	-6.17	-9.43	-3.26	-5.48585	-7.2671	1.78125	-0.0479009	0.0719548	0.00563973	0.0913342	0.52213	0.780149	0.576256	0.546787
Hes6	55927	MGI:1859852|Ensembl:ENSMUSG00000067071	AI326893|bHLHb41	hairy and enhancer of split 6 (Drosophila)	ATCTTGAGACTGAGCATTAGGGTCCTGGGCAGGGACACACAGGCCACAGC	chr1	93308059	93309799	NM_019479	-					e1	e0	e2	e2	-10.44	-8.65	1.79	-5.31999	-6.99539	1.67539	2.50002	-0.147426	-0.536533	-0.96941	7.56619e-09	2.60468e-08	2.25964e-07	6.76494e-06
Per2	18627	MGI:1195265|Ensembl:ENSMUSG00000055866	mKIAA0347|mPer2	period homolog 2 (Drosophila)	GCTCTCAGAGTTTGTGCGATGATGATTCGTGAGCCTTGCCGGACAAGAGG	chr1	93312558	93355905	NM_011066	-					e1	e0	e0	e2	-7	-3.86	3.14	-4.48758	-6.83033	2.34275	1.07483	-0.0257556	-0.184919	-0.586853	6.06943e-08	1.17702e-07	7.79288e-07	0.00090571
Traf3ip1	74019	MGI:1921269|Ensembl:ENSMUSG00000034292	3930402D05Rik|AU041749|MGC143957|MIP-T3	TRAF3 interacting protein 1	CAGCAGGCCCAGAGTTCTGCTTTTGAGTCTCCCAGGACTCCATACTAGCA	chr1	93391244	93425884	NM_028718	+					e0	e0	e0	e0	-6.46	-2.5	3.96	-2.74616	-6.0492	3.30305	-0.289571	0.037939	0.124088	-0.0205019	0.00197902	0.00664497	0.0713095	0.00100926
Asb1	65247	MGI:1929735|Ensembl:ENSMUSG00000026311	1700029O08Rik|1700054C17Rik|AI426616|AI851378|mKIAA1146	ankyrin repeat and SOCS box-containing 1	GAGTCTGTAGCTGTTCAGTGGATCTTGGGGTTGCAGGGAGAAATCTAGTC	chr1	93437141	93456167	NM_001039126	+					e1	e0	e2	e0	-4.58	-1.77	2.81	-2.84429	-5.15762	2.31333	0.880431	-0.312987	-1.14548	-0.47706	8.90376e-10	6.89479e-07	0.00282676	4.0259e-05
Twist2	13345	MGI:104685|Ensembl:ENSMUSG00000007805	Dermo1|bHLHa39	twist homolog 2 (Drosophila)	GCCTTCCTGCCAGTGACTTCTGTGCCCTCATCTCCTCACTGTTGGATTTT	chr1	93698053	93744604	NM_007855	+					e2	e1	e0	e0	-6.69	-5.18	1.51	-4.37345	-5.62225	1.2488	-3.03467	0.541736	-0.255129	0.343921	2.00015e-15	6.72778e-14	5.10715e-16	1.296e-14
Hdac4	208727	MGI:3036234|Ensembl:ENSMUSG00000026313	4932408F19Rik|AI047285	histone deacetylase 4	TGTGGCAGATCACATGGAACACAGGACAGCGCGCAACACACGGGCACACA	chr1	93829331	94044970	NM_207225	-	Y	Y			e0	e0	e0	e0	-5.08	-4.66	0.42	-4.25149	-5.09992	0.848428	0.124905	0.127151	-0.0648563	-0.441355	0.463796	0.0995217	0.75191	0.0321937
Ndufa10	67273	MGI:1914523|Ensembl:ENSMUSG00000026260	2900053E13Rik	NADH dehydrogenase (ubiquinone) 1 alpha subcomplex 10	GCCATGGAGATGCCTGCTCTGCCCAACTCTGTGAACTCCAGAGCTTTCCA	chr1	94336295	94370335	NM_024197	-					e0	e0	e1	e0	-5.11	-3.7	1.41	-2.52153	-3.18238	0.660846	0.0423293	-0.393773	0.599632	0.028323	0.88495	0.0979601	0.00239819	0.782435
Olfr1416	259040	MGI:3031250|Ensembl:ENSMUSG00000067064	MOR103-3	olfactory receptor 1416	CTGAATTTAAGGATGCTGTGAGAAGAACTTTGGGATTGGGAAATACTCCC	chr1	94376257	94377196	NM_147038	-					e0	e0	e0	e0	-1.92	-0.7	1.22	-2.09823	-3.23934	1.1411	-0.00109637	0.0717054	0.0726748	0.0398049	0.991199	0.308225	0.292261	0.592973
Olfr1415	258228	MGI:3031249|Ensembl:ENSMUSG00000057464	MOR103-12	olfactory receptor 1415	CAAAGAGTTTAAGGATGCTGTGAAAAGGACCCTGGGTTTGGGTCACACTC	chr1	94387394	94388330	NM_001011525	-					e0	e0	e0	e0	3.36	-1.49	-4.85	-1.75531	-2.75875	1.00344	-0.035069	-0.0183247	-0.025193	0.0147273	0.645303	0.451984	0.374159	0.789762
Olfr1414	259041	MGI:3031248|Ensembl:ENSMUSG00000042849	MOR103-2	olfactory receptor 1414	CCCGGAGCTCCAACAAACTCATCTCTGTTCTGTATACAGTTCTTACACCC	chr1	94407624	94415092	NM_147039	-					e0	e0	e0	e0	-5	-0.45	4.55	-0.466928	-1.60969	1.14276	-0.00630823	-0.0238543	-0.00832106	0.0490056	0.948999	0.730184	0.874546	0.573
Olfr1413	259039	MGI:3031247|Ensembl:ENSMUSG00000058904	MOR208-1	olfactory receptor 1413	TGTCATGTTTGGCATCTGTGGGCTCATCATCGTGTCTACCACTCTTGTGG	chr1	94469701	94470783	NM_147037	+	Y	Y			e0	e0	e0	e0	-7.35	0.45	7.8	0.518775	-0.856665	1.37544	-0.0889446	0.0226082	0.0247647	-0.022375	0.212657	0.378034	0.386843	0.098012
Olfr1412	258274	MGI:3031246|Ensembl:ENSMUSG00000046300	MOR208-4	olfactory receptor 1412	TGTTTGCCATCTGTGGTTTCATTCTAATGGGGGCAACATTAGTCATCCTG	chr1	94484908	94485874	NM_146277	+					e0	e0	e0	e0	0.93	0.91	-0.02	-0.14242	-1.49446	1.35204	-0.148306	0.0438323	0.00693491	0.00530385	0.0293538	0.136994	0.0365906	0.0328743
Olfr1411	258483	MGI:3031245|Ensembl:ENSMUSG00000062497	MGC157607|MOR208-3	olfactory receptor 1411	GGCTGTGTCCTTGTTTTATGGAACTGTGTTTGTCATGTATGCCCAGCCTG	chr1	94493097	94494069	NM_146490	+					e0	e0	e0	e0	-7.89	-2.02	5.87	-0.766991	-2.10129	1.33429	-0.0892609	0.0108977	0.0116127	0.0225651	0.0750479	0.123805	0.123206	0.183508
Olfr1410	258484	MGI:3031244	MGC129256|MGC129257|MOR208-2	olfactory receptor 1410	CATCTCTTATGGTTACATCACTGTCACCATCCTCAGAATGCGTTCAGGGT	chr1	94504415	94505384	NM_146491	+					e0	e0	e0	e0	-2.19	-7.01	-4.82	-2.05254	-3.33091	1.27836	-0.00955386	0.0252701	0.00875268	0.11891	0.910831	0.850032	0.992927	0.0638495
Olfr12	257890	MGI:107863|Ensembl:ENSMUSG00000061616	MOR208-5	olfactory receptor 12	GAGGTTAGGACAGAGACACAGCCTTGTGAAGGCAGTGAGAGGCTGCCCTG	chr1	94516457	94517578	NM_206896	+					e0	e0	e0	e0	-6.43	0.45	6.88	-3.05728	-4.37202	1.31473	-0.0265106	-0.0145741	0.00272034	0.0249824	0.795031	0.672571	0.814794	0.988061
Myeov2	66915	MGI:1914165|Ensembl:ENSMUSG00000073616	1110002M09Rik	myeloma overexpressed 2	CTCTCGGGACACGACCAGCTGATTGTAGACACCGTGTTGATATCACTAGA	chr1	94533721	94538562	NM_001163425	-					e0	e0	e0	e0	-6.62	-9.45	-2.83	-4.29077	-5.2119	0.921128	0.568805	-0.00210409	-0.124543	-0.12413	0.104849	0.106613	0.215082	0.202556
Otos	260301	MGI:2672814|Ensembl:ENSMUSG00000044055	OTOSP	otospiralin	GTGCAATATTTCCAGACCCAGGGCGCCTACCCACAGATCGAGGACATGGC	chr1	94540794	94545418	NM_153114	-					e0	e0	e0	e0	-5.73	-4.17	1.56	-4.67013	-5.50717	0.837036	0.16414	-0.0760662	-0.0756087	-0.018625	0.0533174	0.342402	0.331161	0.0819428
Gpc1	14733	MGI:1194891|Ensembl:ENSMUSG00000034220	AI462976	glypican 1	GGTACTGGGTCCTTTCTCTGTCACTCGGTGTCAGTGGATAATGTGTGTTC	chr1	94728262	94756773	NM_016696	+					e1	e0	e0	e0	-8.86	-8.4	0.46	-6.41835	-7.07701	0.65866	0.684916	-0.0810407	-0.202509	-0.334859	4.47042e-07	3.10439e-06	3.79981e-05	0.0011272
Ankmy1	241158	MGI:3045261|Ensembl:ENSMUSG00000034212	4930483I10Rik|MGC141406|ZMYND13	ankyrin repeat and MYND domain containing 1	GGTTGCACCCTGTGGTAGCCTGACACAAGAAGTGTCTGCACGATGACAGC	chr1	94766705	94799483	NM_172850	-					e1	e0	e0	e0	-6.16	-4.46	1.7	-6.21243	-6.70596	0.493535	0.90102	-0.208904	0.0950447	-0.293756	8.62646e-11	6.85417e-09	1.65296e-11	3.29205e-08
Dusp28	67446	MGI:1914696|Ensembl:ENSMUSG00000047067	0710001B24Rik|AV005521	dual specificity phosphatase 28	GGCTTTGGGTGTTGCCCCATCTTGATGGTAGTACAGGAACGTCTACTGAG	chr1	94803565	94805197	NM_175118	+					e1	e0	e0	e0	-6.42	-10.32	-3.9	-5.1059	-5.68734	0.581442	0.967459	-0.290945	0.344481	0.195745	8.27078e-06	0.00054985	1.29482e-07	7.35548e-07
Rnpepl1	108657	MGI:1914170|Ensembl:ENSMUSG00000026269	1110014H17Rik|AI894167	arginyl aminopeptidase (aminopeptidase B)-like 1	GCTCTCTGTGCCTGTCTGCTAGGAGAGACCCCAGGCTGTGACTTCAGCCT	chr1	94807401	94817162	NM_181405	+					e1	e0	e0	e0	-8.36	-6.29	2.07	-4.80476	-5.10401	0.299248	0.576416	-0.480989	0.0842055	-0.143772	2.45615e-05	0.493249	4.15144e-06	0.000553054
Capn10	23830	MGI:1344392|Ensembl:ENSMUSG00000026270	AW049679|Capn8|mKIAA1845	calpain 10	AGTGGGTGCTGCAGGGCGGGGCTAGAACTCCCAAGTGGTATCTTCATTCC	chr1	94830984	94844525	NM_011796	+					e0	e0	e0	e0	-6	-5.57	0.43	-3.31409	-4.11984	0.805749	-0.0922591	-0.230955	-0.0809371	-0.150798	0.514342	0.0088739	0.169801	0.044037
Gpr35	64095	MGI:1929509|Ensembl:ENSMUSG00000026271	KPG_007	G protein-coupled receptor 35	CCTTCCTCTGGTAACCTCAGCTTTAGGGGAAAATCCCACGCCCCCACAGG	chr1	94871923	94882968	NM_001271766	+	Y	Y			e0	e0	e0	e0	-3.59	-3.78	-0.19	-2.33781	-3.12131	0.783502	-0.137097	-0.00255508	0.0256032	0.0887962	0.0743783	0.0690058	0.152133	0.572229
Aqp12	208760	MGI:2664636|Ensembl:ENSMUSG00000045091	AB084104|MGC130119|MGC130120|mAQP12	aquaporin 12	CCATCAGGGCCACCTTCCCCGCCTTTTCCAGAGAAATCTGTTCTACCGGC	chr1	94902910	94908846	NM_001159658	+					e0	e0	e0	e0	-4.23	-4.55	-0.32	-2.36415	-2.9212	0.557051	-0.0597054	0.0309266	0.0926766	0.0660866	0.271041	0.646903	0.578161	0.923786
Kif1a	16560	MGI:108391|Ensembl:ENSMUSG00000014602	ATSV|C630002N23Rik|Gm1626|Kns1	kinesin family member 1A	CACCCGAGTGTTAGCTGTAGGCTCCTGTACTGTTTGTGTGCACTTAGGGC	chr1	94912032	94998442	NM_001110315	-					e2	e0	e0	e0	-3.53	-4.07	-0.54	-3.80093	-3.55872	-0.242212	-0.707837	-0.484553	0.314319	0.0737396	0.00373396	2.10622e-05	0.106994	0.0081
Agxt	11611	MGI:1329033|Ensembl:ENSMUSG00000026272	Agt1|Agxt1	alanine-glyoxylate aminotransferase	GCCCTGCAGCATTGTCCTAAGAACAAGTTGTGAGCATCCTCTCACCAGAC	chr1	95031816	95041998	NM_016702	+					e0	e0	e0	e0	-4.21	-3.56	0.65	-4.04112	-5.52553	1.48441	0.11346	-0.100371	-0.0854064	-0.0371449	0.0844592	0.888401	0.729978	0.251118
2310007B03Rik	71874	MGI:1919124|Ensembl:ENSMUSG00000034159	MGC107226	RIKEN cDNA 2310007B03 gene	CCCACCGATCCATCCATTTGATAGCCGAACAGGTACAGCCACGAGACAAC	chr1	95047931	95057447	NM_001159940	-					e0	e0	e0	e0	-6.91	-2.54	4.37	-3.82423	-5.55465	1.73042	-0.0584692	0.0650492	0.21231	-0.0126	0.321955	0.935785	0.00473805	0.196358
Sned1	208777	MGI:3045960|Ensembl:ENSMUSG00000047793	6720455I24Rik|AI197264|AI642697|D430044C15Rik|SST3|Snep	sushi, nidogen and EGF-like domains 1	AAATTATTTGGTTTTAAAATATTTATATGGTAATAAGTCACTTGAAATAT	chr1	95132473	95193025	NM_172463	+					e0	e0	e0	e0	-5.3	-3.76	1.54	-3.74796	-5.42847	1.68051	-0.0307087	0.0090352	0.0237883	0.070048	0.69233	0.794883	0.938207	0.573727
Mterfd2	69821	MGI:1918355|Ensembl:ENSMUSG00000026273	1810059A23Rik|4933412H03Rik	MTERF domain containing 2	ATGAGGGGTGCTTTGTTGTGGGTTCTTTGGGAGGCCCTACTCCATCCTAA	chr1	95195787	95202447	NM_178051	-					e0	e0	e0	e0	-4.3	-5.74	-1.44	-3.41456	-4.67854	1.26398	0.120069	0.129418	0.131723	-0.0698935	0.479057	0.0993293	0.0923605	0.783141
Pask	269224	MGI:2155936|Ensembl:ENSMUSG00000026274	mKIAA0135	PAS domain containing serine/threonine kinase	GAGCCTGCGATGCTAGTTTTCTTAGGTTTATGATATAGACTTGTAATTCA	chr1	95206013	95239365	NM_080850	-					e0	e0	e0	e0	-3.65	-2.55	1.1	-3.20594	-4.2484	1.04246	-0.145197	0.0654628	-0.0378587	0.0096926	0.208971	0.539327	0.0987315	0.226397
Ppp1r7	66385	MGI:1913635|Ensembl:ENSMUSG00000026275	2310014J01Rik|SDS22	protein phosphatase 1, regulatory (inhibitor) subunit 7	AATACCAATTAATGTTATAAAGATTCAATTGTATATATTCCTGGATTTCT	chr1	95240221	95264195	NM_023200	+					e0	e0	e0	e0	-4.24	-3.62	0.62	-2.9755	-4.18312	1.20762	-0.0527258	-0.00236732	0.0110018	0.0929371	0.512247	0.496502	0.61508	0.613724
Ano7	404545	MGI:3052714|Ensembl:ENSMUSG00000034107	IPCA-5|NGEP|NGEP-L|Pcanap5|Tmem16g	anoctamin 7	GAGGTCACAGTAGGGGTTACCGGAGGCTGACACACTTGCCTGGAAGACTG	chr1	95270472	95300881	NM_207031	+					e0	e0	e0	e0	-4.47	-3.08	1.39	-2.80535	-5.18533	2.37998	-0.00327697	-0.0212863	0.0443449	0.0302075	0.968682	0.738279	0.526285	0.684302
Hdlbp	110611	MGI:99256|Ensembl:ENSMUSG00000034088	1110005P14Rik|AA960365|AI118566|D1Ertd101e	high density lipoprotein (HDL) binding protein	GTTCCTGTTTCGCCACAGTTCCTACCTTATGAGCTTGGATTCCTCACGCT	chr1	95302516	95375385	NM_133808	-					e1	e0	e0	e0	-6.27	-3.66	2.61	-3.81362	-6.41204	2.59843	0.816029	-0.103948	0.114683	-0.290016	0.0035907	0.0105868	0.00108788	0.0539178
2002-09-01	18000	MGI:97298|Ensembl:ENSMUSG00000026276	AW208991|Nedd-5|Nedd5|mKIAA0158	septin 2	TGGCAGTGTGGATTGTGAGGTCTTGCAGCCACAATTCTAACCCCCTTCAG	chr1	95375569	95406309	NM_001159717	+					e0	e0	e0	e0	-6.34	-4.73	1.61	-4.61816	-5.93018	1.31202	0.292248	-0.238423	-0.0613903	-0.252642	0.00314703	0.658806	0.0171342	0.733943
Farp2	227377	MGI:2385126|Ensembl:ENSMUSG00000034066	AI465173|BC009153|D030026M03Rik|Fir|KIAA0793|mKIAA0793	FERM, RhoGEF and pleckstrin domain protein 2	TCTCCAGATCAGCAAAAGCTGCTCTGGTTCCCATCGCACATGCCCATGTG	chr1	95408680	95518553	NM_145519	+	Y				e1	e0	e1	e0	-2.99	-2.85	0.14	-2.33259	-2.49561	0.163016	1.43894	-0.379411	0.554696	0.158328	5.04921e-11	7.70418e-09	2.89817e-13	1.0508e-11
Stk25	59041	MGI:1891699|Ensembl:ENSMUSG00000026277	1500019J11Rik|AU018434|C86992|Ste20-like|Ysk1	serine/threonine kinase 25 (yeast)	TCTCCAGATCAGCAAAAGCTGCTCTGGTTCCCATCGCACATGCCCATGTG	chr1	95517327	95532304	NM_021537	-					e1	e0	e1	e0	-5.12	-5.76	-0.64	-3.31612	-4.32644	1.01032	1.43894	-0.379411	0.554696	0.158328	5.04921e-11	7.70418e-09	2.89817e-13	1.0508e-11
Bok	51800	MGI:1858494|Ensembl:ENSMUSG00000026278	AI847676|AU021146|matador|mtd	BCL2-related ovarian killer protein	TCTAGACCGCCGGAGACGGCAGCGAGCGGGTCCTGAAACCAGAACTCCAC	chr1	95582270	95592339	NM_016778	+					e2	e0	e0	e1	-8.27	-5.97	2.3	-3.37678	-5.64574	2.26896	-1.15831	-0.27303	-0.0964015	0.515355	8.31798e-08	5.35769e-09	2.39758e-08	0.000148686
Thap4	67026	MGI:1914276|Ensembl:ENSMUSG00000026279	2010320B01Rik	THAP domain containing 4	CTGCTGACACTGAAGTGTTGTCCAGGTGTTCTTGTAATGGCATAGAAAAC	chr1	95601967	95651415	NM_025920	-					e0	e0	e0	e1	-5.93	-3.46	2.47	-3.7085	-6.13048	2.42198	0.548824	0.407562	0.0443694	0.685503	0.148015	0.00970298	0.110625	0.0010711
Atg4b	66615	MGI:1913865|Ensembl:ENSMUSG00000026280	2510009N07Rik|AW048066|Apg4b|Atg4bl|Autl1	autophagy-related 4B (yeast)	GGGGTGGACATATGGAACACTACAACCTGAGGGAACTCTCAGGGCTTGAG	chr1	95651609	95686106	NM_174874	+					e0	e0	e0	e0	-6.09	-2.51	3.58	-3.24736	-5.9522	2.70484	0.27041	0.0509071	-0.365567	-0.105056	0.0112996	0.00321964	0.42026	0.120047
Dtymk	21915	MGI:108396|Ensembl:ENSMUSG00000026281	AU044245|CDC8|D10Ertd203e|TMPK|TYPK|Tmk|mtmk	deoxythymidylate kinase	ATCTAACATTGGCGGGAACCTGGCAAGTTGACCGGTGCTGTGCGGGCGAT	chr1	95689152	95698511	NM_001105667	-					e2	e0	e0	e0	-5.58	-2.34	3.24	-2.2136	-4.94265	2.72905	-1.45757	0.144533	0.0883263	0.184117	2.33809e-08	1.44817e-07	5.3949e-08	1.6315e-07
Ing5	66262	MGI:1922816|Ensembl:ENSMUSG00000026283	1700001C14Rik|1700027H23Rik|1810018M11Rik|AI225768	inhibitor of growth family, member 5	TGTGCACCACCTTTTCCTGTGAACTTACGGCCCTCCCTGGAGATTGAGCT	chr1	95700541	95718677	NM_025454	+					e0	e0	e0	e0	-5.42	-1.86	3.56	-1.4817	-3.64554	2.16384	-0.147026	0.080907	0.0645297	0.0709668	0.00660319	0.249283	0.132618	0.159713
D2hgdh	98314	MGI:2138209|Ensembl:ENSMUSG00000073609	AA408776|AA408778|AI325464	D-2-hydroxyglutarate dehydrogenase	TCTGTGGCCGTGACGCTTATGCAACAGCTCAAGGCCATGCTGGACCCCAA	chr1	95721816	95748751	NM_178882	+	Y	Y			e0	e0	e0	e0	-0.56	-0.41	0.15	-0.366115	-2.25256	1.88645	0.229512	-0.234531	-0.250735	-0.189767	0.00541265	0.968149	0.84706	0.67856
Gal3st2	381334	MGI:2685834|Ensembl:ENSMUSG00000034005	GP3ST|Gm988	galactose-3-O-sulfotransferase 2	CACACATAGATGACCAGAATCTGCGTCCTTACCAGGGTGGGAAGGCCAAT	chr1	95757920	95773071	NM_199366	+	Y				e0	e0	e0	e0	-0.42	1.9	2.32	0.615743	-0.20659	0.822333	-0.0582288	0.00374474	-0.0379936	-0.0125942	0.337026	0.376469	0.0845941	0.20927
Gm9994	100041596	MGI:3711964|Ensembl:ENSMUSG00000056307	ENSMUSG00000056307|Gal3ST-2|Gal3st2	predicted gene 9994	CAGGTTCTCTCTACGTAATTCTTACTGTTCTGGAACTTATGATGTAGACC	chr1	95815013	95837816	NM_001205249	+			Y		e0	e0	e0	e0	-0.01	1.16	1.17	0.722405	0.593191	0.129213	0.1603	0.0116269	-0.097406	0.114044	0.085518	0.0639144	0.555731	0.00303913
Gm6086	619597	MGI:3646771|Ensembl:ENSMUSG00000073608	EG619597|Gm219	predicted gene 6086	CCTGACACTGAGCCGTGACCCCAACCTTCCTGAAACCTTCATTTCTAGGG	chr1	95887085	95908116	NM_001039219	+	Y		Y		e0	e0	e0	e0	2.98	0.54	-2.44	0.49816	2.01052	-1.51236	0.0882575	0.0247348	0.0313704	-0.0405753	0.239788	0.119521	0.0932644	0.545846
Neu4	241159	MGI:2661364|Ensembl:ENSMUSG00000034000	9330166I04	sialidase 4	GGGTAGGTCAGCATGATGCTAGGATGGAGAGAGCTCTGTCCCCTCGTGGA	chr1	95917069	95924907	NM_173772	+	Y		Y		e0	e0	e0	e0	3.01	1.12	-1.89	0.988054	2.70396	-1.71591	-0.100461	0.0577408	0.0472206	0.0218668	0.167694	0.618476	0.504004	0.277308
Pdcd1	18566	MGI:104879|Ensembl:ENSMUSG00000026285	Ly101|PD-1|Pdc1	programmed cell death 1	CAGCAGGGAAGGAAAGGGGGATATAACCTTGACGCAAACCAACACTGGGG	chr1	95934881	95949130	NM_008798	-	Y		Y		e0	e0	e0	e0	2.28	-2.22	-4.5	1.89821	3.68905	-1.79084	-0.158775	0.0449007	-0.00796509	0.018787	0.0804859	0.231021	0.062758	0.117249
Fam174a	67698	MGI:1914948|Ensembl:ENSMUSG00000051185	2310044D20Rik|Fam174|Naa6|Tmem157	family with sequence similarity 174, member A	CAGGATTTTATCTAGAGACTAGCATTATCTTGCAACAAATCCATTCCCAC	chr1	97210204	97231861	NM_026321	+	Y	Y			e0	e0	e0	e0	1.87	0.93	-0.94	4.90117	4.60442	0.296746	0.0800597	0.00622975	-0.0562819	0.0402392	0.279437	0.238096	0.789874	0.0773357
St8sia4	20452	MGI:106018|Ensembl:ENSMUSG00000040710	PST|PST-1|ST8SiaIV|Siat8d	ST8 alpha-N-acetyl-neuraminide alpha-2,8-sialyltransferase 4	GCGGTTTTTTGATTGTTGGTCTAGGTTGTGTGTTTCTCTTTTATGTAGCG	chr1	97523819	97564171	NM_001159745	-	Y	Y			e0	e0	e0	e0	6.48	5.88	-0.6	6.22166	5.85683	0.364825	0.0780747	0.136249	0.202208	-0.181311	0.492832	0.0311875	0.00486785	0.318507
Slco4c1	227394	MGI:2442784|Ensembl:ENSMUSG00000040693	9530051F04|C330017E21Rik|OATP-H|OATP-M1|OATP4C1|OATPX|PRO2176|SLC21A20	solute carrier organic anion transporter family, member 4C1	AAGAACCAGCTTCAATGACAAAAAGTGCCAAGTAGACATGACAAGATGTC	chr1	98715360	98768748	NM_172658	-	Y	Y		Y	e0	e0	e0	e0	6.15	6.21	0.06	6.50844	5.4854	1.02304	-0.0519238	0.0330294	0.0406768	0.0346847	0.50568	0.839892	0.906072	0.839767
Slco6b1	67854	MGI:1915104|Ensembl:ENSMUSG00000045463	1700022M03Rik	solute carrier organic anion transporter family, member 6b1	GGCAATGCTATAATTTCATAAGAGAAAATTATCATAAAAGTATCTATTCA	chr1	98802752	98894137	NM_001039475	-	Y	Y			e0	e0	e0	e0	6.36	4.89	-1.47	4.94177	6.40373	-1.46196	0.0102663	0.00518447	0.0366258	0.00422186	0.890442	0.831973	0.424074	0.826653
Slco6c1	74441	MGI:1921691|Ensembl:ENSMUSG00000026331	4933404A18Rik|C79179	solute carrier organic anion transporter family, member 6c1	AATTTCAGAAGAGAAAAAGAATATTAAATCATCTATGTGCAATCTTTATT	chr1	98956025	99024880	NM_028942	-	Y	Y			e0	e0	e0	e0	6.09	4.76	-1.33	5.17224	6.28011	-1.10787	0.109158	-0.0563644	-0.0895363	-0.112948	0.0623291	0.421316	0.795253	0.959972
D1Ertd622e	52392	MGI:1277184|Ensembl:ENSMUSG00000044768	AI987691|AW047450	DNA segment, Chr 1, ERATO Doi 622, expressed	GTTATTTATTGATGATTTTCCCTCTGGAACTGTATTATTTCTAACTGAAA	chr1	99540478	99558595	NM_133825	-				Y	e0	e0	e0	e0	-4.49	1.25	5.74	3.7261	1.29588	2.43022	0.00538072	-0.064456	-0.00613053	-0.0236704	0.953716	0.409543	0.993604	0.818227
Ppip5k2	227399	MGI:2142810|Ensembl:ENSMUSG00000040648	AW555814|D330021B20|Hisppd1|Vip2|mKIAA0433	diphosphoinositol pentakisphosphate kinase 2	GAAATAGAAAATCCCCAGCAGCATTTTACATTAAGTACTATTCAATAAAA	chr1	99602619	99666669	NM_173760	-	Y	Y		Y	e0	e0	e0	e0	2.84	4.21	1.37	4.50541	2.84293	1.66248	-0.00391132	0.0412382	0.000576075	0.0297964	0.972466	0.709395	0.976455	0.78703
Gin1	252876	MGI:2182036|Ensembl:ENSMUSG00000026333	4930429M06Rik|8430411H10Rik|Gin-1|MGC29171|Zh2c2	gypsy retrotransposon integrase 1	CAGACAAAATACGTTGTTAGAAAATAAATTCTCGTGGAGAAGTCTCACCT	chr1	99666755	99689548	NM_026250	+	Y	Y		Y	e0	e0	e0	e0	1.85	3.09	1.24	4.06049	1.97983	2.08066	-0.032315	0.028334	0.0569876	0.0228005	0.593739	0.95927	0.692382	0.886108
Pam	18484	MGI:97475|Ensembl:ENSMUSG00000026335	PHM	peptidylglycine alpha-amidating monooxygenase	TGGTGTGTTTCCGGATGTCTTATTTTTAGATGGTTACACTGTTAGACACT	chr1	99717670	99992209	NM_013626	-	Y	Y		Y	e0	e0	e0	e1	-0.07	2.26	2.33	1.42869	-0.590709	2.0194	0.629806	0.435468	-0.116318	0.606177	0.0536169	0.00154879	0.119319	0.000320739
Slco6d1	70866	MGI:1918116|Ensembl:ENSMUSG00000026336	4921511I05Rik|MGC132957|MGC132958	solute carrier organic anion transporter family, member 6d1	GGGTATTAATGAATGTGGAGAAAAAGTACGGTGTTGGATCTATAATACAG	chr1	100317700	100405957	NM_027584	+	Y	Y			e0	e0	e0	e0	6.67	6.48	-0.19	6.37142	6.50432	-0.132898	0.0108914	0.00171738	0.0318025	-0.0181916	0.882585	0.864187	0.470099	0.915795
Cntnap5b	241175	MGI:3664583|Ensembl:ENSMUSG00000067028	C230078M14Rik|Caspr5-2	contactin associated protein-like 5B	GGAGGTTTCAAGAAAGATATGATGAAGTAGCTGTTCCTGTACCTTGCCAC	chr1	101669341	102382519	NM_172851	+	Y	Y			e0	e0	e0	e0	5.66	5.51	-0.15	5.63761	5.97387	-0.336261	-0.0788193	0.0173429	0.0417065	-0.00644232	0.194144	0.332072	0.585335	0.141793
Cdh20	23836	MGI:1346069|Ensembl:ENSMUSG00000050840	Cdh7|MGC141415	cadherin 20	CCTTCGTAAAAGCCAGAAGGAAAGCAGAAAAGCTGCCTCGTGCACTGTAG	chr1	106665395	106892058	NM_011800	+	Y	Y			e0	e0	e0	e0	5.76	5.94	0.18	5.49323	6.34107	-0.847841	-0.113389	-0.031302	0.00229217	0.0706483	0.116759	0.0413345	0.121264	0.593725
Rnf152	320311	MGI:2443787|Ensembl:ENSMUSG00000047496	A930029B02Rik	ring finger protein 152	CCAAACGACTTACTGTTTCCAGCTTGATAGTCAACACGCAGAAGGGGGTG	chr1	107173493	107253287	NM_178779	-	Y	Y			e0	e0	e0	e0	6.72	4.96	-1.76	5.21747	6.32751	-1.11004	-0.129526	-0.0147741	0.130629	0.00250138	0.151301	0.10531	0.993228	0.146529
Pign	27392	MGI:1351629|Ensembl:ENSMUSG00000056536	-	phosphatidylinositol glycan anchor biosynthesis, class N	TTTTGGGAGACTCTGTGGCTTTGTTGATTATTGTTTCAGTGTCAGTCCCC	chr1	107414998	107560253	NM_013784	-	Y	Y			e0	e0	e0	e0	2.94	4.47	1.53	4.42714	3.249	1.17813	-0.446599	-0.143927	-0.0572986	-0.278193	4.48488e-07	1.16448e-08	7.64275e-08	3.8956e-10
2310035C23Rik	227446	MGI:1922832|Ensembl:ENSMUSG00000026319	6430401N10|Kiaa1468|mKIAA1468	RIKEN cDNA 2310035C23 gene	GTGGTAATAGAAACTTGATTTAATGGTCTGTACCAAGTCCCTATTCTATG	chr1	107560437	107651708	NM_173187	+					e0	e0	e0	e0	-2.46	1.67	4.13	1.48545	-2.53538	4.02083	0.0775939	0.144685	0.0365111	0.187994	0.377776	0.00579287	0.162321	0.00113176
Tnfrsf11a	21934	MGI:1314891|Ensembl:ENSMUSG00000026321	Ly109|ODFR|OFE|Rank|TRANCE-R|mRANK	tumor necrosis factor receptor superfamily, member 11a	GTGAAAGGGATGCACGGCCACTACCACTAAGGCTTTGAGTTTGTGTGGAT	chr1	107677299	107744558	NM_009399	+	Y	Y			e0	e0	e0	e0	0.23	3.18	2.95	3.14855	0.609738	2.53882	-0.0488566	0.0249444	0.0725802	-0.0206201	0.397478	0.721013	0.712877	0.18523
Zcchc2	227449	MGI:2444114|Ensembl:ENSMUSG00000038866	9930114B20Rik|AW212015	zinc finger, CCHC domain containing 2	CGGAAAACATTGATGTGTGCTTTTTTACACTGACTACTTGCTGTGTGCAA	chr1	107886982	107930654	NM_001122676	+	Y				e0	e0	e0	e0	-2.46	0.06	2.52	-0.228932	-2.86514	2.63621	-0.0387413	0.0289859	-0.0179463	0.0475869	0.588509	0.911963	0.38974	0.910643
Phlpp1	98432	MGI:2138327|Ensembl:ENSMUSG00000044340	AI836256|Phlpp|Plekhe1|SCOP|mKIAA0606	PH domain and leucine rich repeat protein phosphatase 1	AAGGACACAGCCTAAATAACTGACCCCTTACTCGCTCTGAAGAGCCTCCC	chr1	108068445	108290822	NM_133821	+	Y				e0	e0	e0	e0	-0.88	0.22	1.1	0.951197	-0.096791	1.04799	-0.0219271	-0.0399675	-0.0455882	-0.0907776	0.868658	0.591681	0.54	0.249085
Bcl2	12043	MGI:88138|Ensembl:ENSMUSG00000057329	AW986256|Bcl-2|C430015F12Rik|D630044D05Rik|D830018M01Rik	B-cell leukemia/lymphoma 2	ATGAGTCTGGGCTTTGATCTCAAGGCCAAGATGCGCAGGTTGGGGTGTGA	chr1	108608349	108610867	NM_177410	-	Y				e0	e0	e0	e0	-8.59	-9.44	-0.85	-0.0914325	-1.37283	1.28139	-0.0673438	-0.0394476	-0.0829621	0.0467375	0.567628	0.328355	0.141053	0.873174
Kdsr	70750	MGI:1918000|Ensembl:ENSMUSG00000009905	6330410P18Rik|9430079B08Rik|Fvt1	3-ketodihydrosphingosine reductase	ACCTGAAGTTCACATTCCATTTCAGCTCAGTTCCTAGTGCTTATCGCTCT	chr1	108616986	108656319	NM_027534	-	Y				e2	e1	e0	e0	-0.86	1.35	2.21	-0.328801	-3.25345	2.92465	-1.64222	0.531583	0.101061	0.127189	9.76145e-13	6.36258e-10	2.36164e-12	3.60713e-12
Vps4b	20479	MGI:1100499|Ensembl:ENSMUSG00000009907	8030489C12Rik|Skd1	vacuolar protein sorting 4b (yeast)	TGATTGCCTTTGGGTTTTGTGTACAGACTATTTTTGTTGATATTCAATGA	chr1	108667364	108693302	NM_009190	-					e0	e1	e0	e0	-4.51	-0.78	3.73	0.79617	-1.13429	1.93046	0.25413	0.633588	0.0173885	0.394674	0.5081	0.00824693	0.467836	0.0479498
Serpinb5	20724	MGI:109579|Ensembl:ENSMUSG00000067006	1110036M19Rik|AI462524|AI646751|Maspin|PI-5|Spi7|ovalbumin	serine (or cysteine) peptidase inhibitor, clade B, member 5	AGTCTACATAAATAATTTATAAAATGGTTCTGGTAAGTCAGTTATGTTGC	chr1	108757756	108779925	NM_009257	+	Y	Y			e0	e0	e0	e0	6.53	6.46	-0.07	5.82773	6.23287	-0.405138	-0.0596449	0.100536	0.00961972	0.110681	0.374817	0.574455	0.46282	0.435754
Serpinb12	71869	MGI:1919119|Ensembl:ENSMUSG00000059956	2300003F07Rik|4833409F13Rik	serine (or cysteine) peptidase inhibitor, clade B (ovalbumin), member 12	GTGGCAGAGTCTATTGCCCTTGAATCTACTCTGGCTTTTGAGGGGTTTAG	chr1	108835533	108853657	NM_001199213	+	Y	Y	Y		e0	e0	e0	e0	8.69	7.1	-1.59	5.97713	6.9425	-0.965378	0.00190341	-0.0645616	0.0470181	-0.0477651	0.987989	0.518689	0.620182	0.629765
Serpinb13	241196	MGI:3042250|Ensembl:ENSMUSG00000048775	5430417G24|HUR7|HURPIN|PI13|headpin	serine (or cysteine) peptidase inhibitor, clade B (ovalbumin), member 13	CTGAAACATTAGAGCACTAAGTAGCACTCAAGAGTTGACAGACCATGGGG	chr1	108877560	108897772	NM_172852	+	Y	Y	Y		e0	e0	e0	e0	8.38	6.59	-1.79	5.35247	6.97733	-1.62486	0.0052759	0.0143736	0.0216228	0.0257288	0.951378	0.805034	0.713913	0.650253
Serpinb3a	20248	MGI:3573933|Ensembl:ENSMUSG00000044594	1110001H02Rik|1110013A16Rik|Scca2|Serpinb4|Sqn5	serine (or cysteine) peptidase inhibitor, clade B (ovalbumin), member 3A	GCTGCAACAGGTGTGGAAGTCAGTTTAACATCAGCACAGATAGCAGAAGA	chr1	108942163	108948880	NM_009126	-	Y	Y	Y		e0	e0	e0	e0	9.34	4.22	-5.12	4.71626	5.90852	-1.19226	0.0631772	-0.0363271	-0.0505178	-0.0511065	0.438638	0.780739	0.901194	0.899018
Serpinb3d	394252	MGI:2683295|Ensembl:ENSMUSG00000058017	Serpinb3l1	serine (or cysteine) peptidase inhibitor, clade B (ovalbumin), member 3D	CCAAGCTAACGTGGAATCACTTGATTTTGCACATGCAGCTGAGGAAAGCC	chr1	108974769	108980057	NM_201376	-	Y	Y	Y		e0	e0	e0	e0	7.68	6.28	-1.4	4.67409	5.82474	-1.15065	0.0541801	-0.0949192	-0.0308619	-0.0307957	0.481876	0.621329	0.789338	0.776456
Serpinb3b	383548	MGI:2683293|Ensembl:ENSMUSG00000073602	MGC118408|Scca2-rs|Scca2-rs1	serine (or cysteine) peptidase inhibitor, clade B (ovalbumin), member 3B	GCATGCATCTGTGCCCTGTGTGAAGCAAGCTAGAGAAAATCAGACCTTCC	chr1	109050537	109057691	NM_198680	-	Y	Y	Y		e0	e0	e0	e0	8.74	7.18	-1.56	5.93343	6.49409	-0.56066	-0.0661174	0.022895	0.0942066	0.0181443	0.38236	0.602048	0.744016	0.525611
Serpinb3c	381286	MGI:1277952|Ensembl:ENSMUSG00000073601	1110001H02Rik|1110013A16Rik|Scca2|Serpinb4	serine (or cysteine) peptidase inhibitor, clade B, member 3C	GCCTCGGGGGAGGAAGTCATTTTAAGATTAGCACAGGTAGCAGATTTCCG	chr1	109167777	109174948	NM_201363	-	Y	Y	Y		e0	e0	e0	e0	8.72	5.65	-3.07	5.10952	6.93571	-1.82619	-0.058665	-0.0116211	0.0725301	0.0242262	0.493674	0.400715	0.894697	0.695911
Serpinb11	66957	MGI:1914207|Ensembl:ENSMUSG00000026327	2310046M08Rik|AU015399	serine (or cysteine) peptidase inhibitor, clade B (ovalbumin), member 11	GCCTCAGACTTATCCTGTGAGTTAGTGAGCCCAAGACTCTAGCAGCTGTG	chr1	109258890	109277052	NM_025867	+	Y	Y	Y		e0	e0	e0	e0	6.35	2.98	-3.37	4.27444	6.32088	-2.04644	0.0543159	-0.034991	-0.0692566	-0.0717288	0.464724	0.829827	0.866967	0.831475
Serpinb7	116872	MGI:2151053|Ensembl:ENSMUSG00000067001	4631416M05Rik|megsin|ovalbumin	serine (or cysteine) peptidase inhibitor, clade B, member 7	CTCAGAAACCAGAATGAAGGCTAACTCATTCTTGAGAAACAAGATGATGC	chr1	109319265	109349266	NM_027548	+	Y	Y	Y		e0	e0	e0	e0	4.07	6.06	1.99	4.81841	4.91986	-0.101456	0.0881754	-0.0283454	0.0276985	-0.0376631	0.219915	0.439499	0.0912181	0.499766
Serpinb2	18788	MGI:97609|Ensembl:ENSMUSG00000062345	PAI-2|Planh2|ovalbumin	serine (or cysteine) peptidase inhibitor, clade B, member 2	TTCTTTCTGAGGTGTTCCATCAAGCCAGCGTGGATGTCACCGAGGAGGGC	chr1	109408086	109422177	NM_011111	+	Y	Y			e2	e0	e0	e0	2.32	7.9	5.58	4.86228	3.34432	1.51796	-1.01467	-0.0289167	-0.0613299	0.0789574	1.21829e-13	1.20316e-13	4.17526e-14	4.25404e-13
Serpinb10	241197	MGI:2138648|Ensembl:ENSMUSG00000091143	9830131G07|BB233602|Serpinb10	serine (or cysteine) peptidase inhibitor, clade B (ovalbumin), member 10, pseudogene	CTGGAAGTGAAATCAGTGTTCGAATTAAGGCACCTTCCATTGAATTAAAT	chr1	109425579	109445848	NM_198028	+	Y	Y			e0	e0	e0	e0	5.55	5.13	-0.42	4.64674	3.1446	1.50214	-0.0436566	0.0532644	0.0540829	0.117995	0.586065	0.92385	0.912613	0.286559
Serpinb8	20725	MGI:894657|Ensembl:ENSMUSG00000026315	CAP-2|CAP2|NK10|Spi8|ovalbumin	serine (or cysteine) peptidase inhibitor, clade B, member 8	GTTACAGGGCCACAGGAGGGGACAGGTGAGGAGTGAGGGATGGGAATATA	chr1	109486582	109502727	NM_001159748	+	Y	Y			e0	e0	e0	e0	-0.44	0.32	0.76	4.0317	3.96673	0.0649703	-0.125761	0.0220307	0.0690931	0.0188448	0.175361	0.279456	0.588653	0.240532
Cdh7	241201	MGI:2442792|Ensembl:ENSMUSG00000026312	9330156F07Rik|CDH7L1|MGC118246	cadherin 7, type 2	GTTGTCAGGGAGCCAAAGGCACCTGGATCTAACTTTCATGGTACCCTCTG	chr1	111880313	112035578	NM_172853	+	Y	Y			e0	e0	e0	e0	6.03	5.38	-0.65	4.76996	5.95653	-1.18657	-0.0177942	0.00398189	0.00324488	-0.0116591	0.809334	0.858091	0.844113	0.644883
Cdh19	227485	MGI:3588198|Ensembl:ENSMUSG00000047216	-	cadherin 19, type 2	TGAGGGAACAGGGTCATCAGCTGGCTCTCTGAGCTCCTTGGCATCCAGAG	chr1	112785771	112873949	NM_001081386	-	Y	Y			e0	e0	e0	e0	5.55	5.91	0.36	5.94062	5.49509	0.445533	0.0196098	-0.0591967	-0.0384303	-0.0546139	0.817779	0.60813	0.822167	0.630994
Dsel	319901	MGI:2442948|Ensembl:ENSMUSG00000038702	9330132E09Rik	dermatan sulfate epimerase-like	AATGCTATTTGCCACTTCCACAAACCTTTTTTATCTTCCATATGAGGGGG	chr1	113755278	113761495	NM_001081316	-	Y	Y			e0	e0	e0	e0	-3.29	0.29	3.58	5.19668	4.00845	1.18824	-0.130653	0.118645	0.0246828	-0.00370076	0.077807	0.910914	0.158315	0.0629013
Cntnap5a	636808	MGI:3643623|Ensembl:ENSMUSG00000070695	Caspr5-1|EG636808	contactin associated protein-like 5A	CCACTGTAGGAGATCCCGTCTGCTTAACACACCAGATGGAGCCCCATTCA	chr1	117581713	118477251	NM_001077425	+	Y	Y	Y		e0	e0	e0	e0	6.12	5.29	-0.83	4.86623	6.58342	-1.71718	0.021923	0.0180846	0.0630162	0.020863	0.759765	0.539676	0.130526	0.477135
Tsn	22099	MGI:109263|Ensembl:ENSMUSG00000026374	2610034C24Rik|AU040286|TB-RBP	translin	CCAGATCGGGAAAAAGGGTTTCATCTGGATGTGGAAGATTATCTCTCAGG	chr1	120195094	120207709	NM_011650	-		Y			e0	e0	e0	e0	-1.61	0.37	1.98	1.95147	0.651502	1.29997	0.5216	0.387191	0.126523	0.381771	0.344599	0.0746935	0.217458	0.0695089
Nifk	67949	MGI:1915199|Ensembl:ENSMUSG00000026377	AI852665|C130020J04Rik|NIFK	Mki67 (FHA domain) interacting nucleolar phosphoprotein	GGTGTGTAGTTGTGTATCTAAACCCCTCCAAAATATGTCAGGCTTCAGCC	chr1	120218419	120230408	NM_026472	+					e2	e0	e0	e0	-5.28	-0.7	4.58	-0.192643	-1.48005	1.28741	-0.597074	0.198779	0.386997	-0.0964616	0.000129458	0.00617704	0.153531	2.24155e-05
Clasp1	76707	MGI:1923957|Ensembl:ENSMUSG00000064302	1700030C23Rik|5730583A19Rik|B130045P17Rik|KIAA0622|mKIAA0622	CLIP associating protein 1	GTTTCACTTCCCAAGTGTATCATGGCAAATGTACAGATTTTTTGTTGTTG	chr1	120285634	120506039	NM_029709	+	Y	Y			e1	e0	e0	e1	-2.41	-3.52	-1.11	-3.53276	-2.3962	-1.13657	1.77493	0.634321	-0.0570562	0.793869	8.38807e-05	2.49587e-06	0.000115934	8.15143e-07
2900060B14Rik	68204	MGI:1915454	-	RIKEN cDNA 2900060B14 gene	CAGTACTGCTAACGCCTGACAACACACCTGCATCGGTTAGAGCTCTGCTT	chr1	120355245	120355842	NR_027901	-					e0	e1	e0	e0	-8.25	-9.26	-1.01	-4.5898	-4.06753	-0.522274	0.221147	0.558049	-0.0846622	0.0185198	0.36383	0.000795562	0.60153	0.295648
Tfcp2l1	81879	MGI:2444691|Ensembl:ENSMUSG00000026380	1810030F05Rik|4932442M07Rik|AA575098|Cp2l1|Crtr-1|D930018N21Rik|LBP-9	transcription factor CP2-like 1	GGTAGTCCAGACTGGTCAAATATGTGTGGCAGGTCACGGGAAAGGGAGTC	chr1	120524521	120581745	NM_023755	+	Y	Y			e0	e0	e0	e0	3.67	2.49	-1.18	1.2402	2.48058	-1.24039	0.0331936	0.0148217	-0.00350055	-0.0138407	0.543415	0.351457	0.589971	0.728653
Gli2	14633	MGI:95728|Ensembl:ENSMUSG00000048402	AW546128	GLI-Kruppel family member GLI2	CTGGCTCTTGTGGTGTGGACTCATTGCCTGACATAGACCCTAGCTTCCCA	chr1	120730637	120950196	NM_001081125	-	Y	Y			e0	e0	e0	e0	1.32	0.14	-1.18	0.699078	1.5746	-0.875527	0.0755374	0.0595119	-0.0857462	0.0883653	0.229099	0.0231879	0.90297	0.00562952
Inhbb	16324	MGI:96571|Ensembl:ENSMUSG00000037035	-	inhibin beta-B	GCTTTCAATGTTTGCACTGATCTAGTTGCATGGTTAGTCAGAAACTGCCA	chr1	121312041	121318825	NM_008381	-					e0	e0	e2	e1	-6.01	-6.13	-0.12	-3.40351	-3.95196	0.548444	0.488416	-0.12863	-1.53586	0.684996	0.141019	0.302125	0.00146219	0.000492079
Ralb	64143	MGI:1927244|Ensembl:ENSMUSG00000004451	5730472O18Rik	v-ral simian leukemia viral oncogene homolog B (ras related)	TGTTTAGGTGCCGAATGTGAATCTGGGTGGGGAGAGCGGGAGCCCTTCGA	chr1	121366881	121401359	NM_022327	-					e2	e1	e0	e0	-5.31	-3.37	1.94	-3.25125	-5.03375	1.78251	-1.52015	0.75036	0.215748	0.176693	1.49371e-13	7.60124e-09	1.43263e-12	1.03404e-12
Tmem185b	226351	MGI:1917634	2500001K11Rik|MGC25511	transmembrane protein 185B	AGTGCTCCTACTGTTCAAATAGTTGTTTTCTGTGGGCTTTGCGGACACAG	chr1	121422730	121425560	NM_146103	+					e2	e0	e0	e0	-6.47	-0.72	5.75	-1.91301	-3.64673	1.73371	-0.813385	0.134369	0.290454	0.0547909	3.13669e-07	4.51285e-06	8.13994e-05	8.04224e-07
Epb4.1l5	226352	MGI:103006|Ensembl:ENSMUSG00000026383	1700030C16Rik|AL022914|BE37|E230025E14Rik|Epb41l5|Lulu1|NBL5	erythrocyte protein band 4.1-like 5	GATGTTGCTGTGTTGAAAGGGTGTGCATAGCACTGTGTCCTCGGGAAGGG	chr1	121491400	121545577	NM_001113416	-	Y	Y		Y	e1	e0	e0	e0	1.71	1.64	-0.07	2.07691	1.37209	0.704827	0.519378	-0.240663	0.121538	-0.302159	1.89864e-06	0.0021947	9.8224e-08	0.0128923
Ptpn4	19258	MGI:1099792|Ensembl:ENSMUSG00000026384	PTPMEG|Ptn4|TEP|TEP/mPTPMEG|hPTP-MEG	protein tyrosine phosphatase, non-receptor type 4	TATGTGAAGCTATTCTGAAAGTTTATGAAGAAGGATTTGTTAAACCATTA	chr1	121554669	121733648	NM_019933	-	Y	Y		Y	e0	e0	e0	e0	-0.68	2.26	2.94	3.27977	0.725908	2.55386	0.0392481	-0.0232655	-0.00611967	-0.00296679	0.545031	0.834744	0.616851	0.559986
Tmem177	66343	MGI:1913593|Ensembl:ENSMUSG00000036975	2300008B03Rik	transmembrane protein 177	GAGATTGTGAGCCTGAGGGCCTGGTAGAACGCAGCATAAATAAACAGGGC	chr1	121804477	121809745	NM_175106	-				Y	e1	e0	e0	e0	-4.25	-4.19	0.06	0.328235	-0.663727	0.991962	0.695684	-0.361558	0.342951	-0.438294	8.95984e-05	0.0399778	5.40298e-07	0.110402
Sctr	319229	MGI:2441720|Ensembl:ENSMUSG00000026387	6530402O03Rik|MGC102218	secretin receptor	CGGTAGGATGGACATCGGCCAGGTAGCCATTTTGTGTTCGAGTGGCTGCA	chr1	121903556	121960109	NM_001012322	+				Y	e1	e2	e1	e0	-3.81	-3.59	0.22	-3.15574	-3.70818	0.552446	1.47749	-0.622725	1.62207	0.248601	1.50853e-12	9.66339e-09	1.28535e-17	1.33869e-13
Tmem37	170706	MGI:2157899|Ensembl:ENSMUSG00000050777	AI173373|AW540203|Pr|Pr1	transmembrane protein 37	CTGGAATAGGGTTTGAAAGAGACCAAAAGTCAGTTCCAGAATGGCTGCCC	chr1	121963953	121970357	NM_019432	-					e0	e0	e0	e0	-6.42	-7.58	-1.16	-3.84414	-4.27454	0.430406	0.114582	-0.0324037	-0.0385303	-0.0848416	0.0655524	0.205724	0.240206	0.680915
Dbi	13167	MGI:94865|Ensembl:ENSMUSG00000026385	ACBD1|Acbp|EP|endozepine	diazepam binding inhibitor	GGGCAAAGCCAAGTGGGACTCGTGGAACAAGCTGAAAGGGACTTCCAAGG	chr1	122009856	122017496	NM_001037999	-					e1	e0	e0	e0	-3.33	-6.61	-3.28	-2.87531	-3.26635	0.391037	0.76109	-0.395465	-0.0904092	-0.13845	0.000797677	0.100293	0.00243571	0.00436593
3110009E18Rik	73103	MGI:1920353|Ensembl:ENSMUSG00000026388	-	RIKEN cDNA 3110009E18 gene	CCATCTCGTCCTGGTGAAAGCGGCTGCGGACCTTTGTTCCACAAGTTTTG	chr1	122017763	122084766	NM_001172074	+					e2	e0	e0	e0	-0.54	-1.03	-0.49	-1.43693	-0.894689	-0.542245	-0.598089	0.068484	-0.0168808	-0.157469	0.00680681	0.0163446	0.00527957	0.00087567
Steap3	68428	MGI:1915678|Ensembl:ENSMUSG00000026389	1010001D01Rik|Tsap6|pHyde	STEAP family member 3	AAGTCACCGCCTCTCCAGAGCCATTAATGAACCTGGTCTTCGGGAGGAGG	chr1	122122992	122167659	NM_001085409	-					e0	e0	e0	e0	-5.96	-5.05	0.91	-3.22054	-3.56086	0.340316	-0.10781	-0.272393	0.127108	-0.168323	0.271433	0.000150543	0.878656	0.00276909
C1ql2	226359	MGI:3032521|Ensembl:ENSMUSG00000036907	BC040774|CTRP10|MGC49730	complement component 1, q subcomponent-like 2	CCAACAAACAGAAAGTTCACCTTGTCATGCACACTCTCCATATCCTCCTC	chr1	122237158	122239751	NM_207233	+	Y	Y			e0	e0	e0	e0	-7.07	-4.87	2.2	0.499177	-0.254335	0.753512	-0.011649	0.0264572	0.000303801	0.0520012	0.898459	0.870478	0.900827	0.579784
Marco	17167	MGI:1309998|Ensembl:ENSMUSG00000026390	AI323439|Ly112|Scara2	macrophage receptor with collagenous structure	GAACTCCTGGGGCAATCACAATTGCGTACATAATGAAGATGCGGGTGTGG	chr1	122371114	122401661	NM_010766	-	Y				e0	e0	e0	e0	4.6	3.28	-1.32	3.0211	4.06664	-1.04554	-0.0169785	-0.105476	-0.096487	-0.0798562	0.849063	0.0614818	0.0818096	0.136042
En1	13798	MGI:95389|Ensembl:ENSMUSG00000058665	En-1|Mo-en.1	engrailed 1	GAATGTTTTTGCTTCTCTGGGTACCTCCTGCACCCCCAACGCTGGCCCTG	chr1	122499063	122504568	NM_010133	+					e2	e0	e0	e0	-8.15	-8.55	-0.4	0.568679	-0.832528	1.40121	-0.691453	0.00552356	-0.0779297	-0.0827785	1.8914e-07	2.83559e-07	3.79461e-08	3.79323e-08
Insig2	72999	MGI:1920249|Ensembl:ENSMUSG00000003721	2900053I11Rik|C730043J18Rik|Insig-2	insulin induced gene 2	GTCCGTTCTTGGTTGCCATGTATATTTTTTGCTGGAGGCATAACGATGGG	chr1	123200929	123229166	NM_178082	-					e1	e0	e2	e0	-5.1	-2.45	2.65	-0.224614	-2.94961	2.72499	1.10443	-0.366228	-0.770372	0.16634	3.46951e-08	1.04343e-05	0.0169776	4.52498e-09
Ccdc93	70829	MGI:1918079|Ensembl:ENSMUSG00000026339	4633402D15Rik|9230102M16Rik	coiled-coil domain containing 93	GGTGCCCTGACCTCCACCATGACTCACAATGAGGACCTGGACAGACGGTA	chr1	123327643	123403037	NM_029955	+	Y				e0	e0	e0	e0	-0.77	-0.47	0.3	-0.213422	-0.757542	0.544119	-0.212183	-0.0477818	0.0947633	-0.0461928	0.059136	0.0201838	0.328973	0.0188526
Htr5b	15564	MGI:96284|Ensembl:ENSMUSG00000050534	5-Ht5b|MGC141198	5-hydroxytryptamine (serotonin) receptor 5B	GCGGGCCTCACCTGAAGCTTTGATAAAACGTGTTCCACGCAGGTGTCTTC	chr1	123406349	123425042	NM_010483	-	Y	Y			e0	e0	e0	e0	1.85	3.02	1.17	1.26299	0.660359	0.602629	-0.0126458	-0.0837399	-0.0235534	0.0385631	0.903492	0.213828	0.687936	0.77246
Dpp10	269109	MGI:2442409|Ensembl:ENSMUSG00000036815	6430601K09Rik|DPP X|Dprp3	dipeptidylpeptidase 10	TCACAGCCTAAATCTGATCTTTGGGAAAGCTGGGTTTCTCTGTCCTCTGA	chr1	125228714	125942136	NM_199021	-	Y	Y			e0	e0	e0	e0	6.3	6.16	-0.14	6.42474	6.507	-0.082265	0.0756652	-0.0710109	0.00683569	0.0361237	0.157791	0.953521	0.115608	0.0279749
Actr3	74117	MGI:1921367|Ensembl:ENSMUSG00000026341	1200003A09Rik|Arp3|MGC118188	ARP3 actin-related protein 3 homolog (yeast)	GATTCTGCAGTAGCTCTTTAAAAGCACAGCGGTTGGATAGCAAGCTGACT	chr1	127289481	127332304	NM_001205385	-					e0	e1	e0	e0	-4.66	-2.56	2.1	-2.07727	-2.63656	0.559295	-0.329173	0.545776	-0.0245259	0.497739	0.422212	0.630143	0.375174	0.696047
Slc35f5	74150	MGI:1921400|Ensembl:ENSMUSG00000026342	1300003P13Rik|AI646727	solute carrier family 35, member F5	TGTGCTAAATTACTCTAAAACTGGGTGCTGCTTCCTTAAGTAATCTTACT	chr1	127457592	127492261	NM_028787	+					e0	e0	e0	e1	-1.38	-2.52	-1.14	-0.622831	-0.750867	0.128036	0.379626	0.226722	0.192329	0.997209	0.0524142	0.00245154	0.0035881	1.52156e-07
Gpr39	71111	MGI:1918361|Ensembl:ENSMUSG00000026343	4933415E13Rik	G protein-coupled receptor 39	GGAGGGTCTGGACTTTCTGCTCCATGCTTTTTTCTTCAACTACACACAGA	chr1	127573572	127770438	NM_027677	+	Y	Y			e2	e0	e0	e0	1.62	1.59	-0.03	1.29718	2.79895	-1.50177	-0.771029	0.0321957	0.0151234	0.0449848	7.10487e-09	1.87565e-08	8.7547e-09	1.74735e-08
Lypd1	72585	MGI:1919835|Ensembl:ENSMUSG00000026344	2700050C12Rik|AI853408|C530008O16Rik|Lynx2|Lypdc1	Ly6/Plaur domain containing 1	GGAGGGTCTGGACTTTCTGCTCCATGCTTTTTTCTTCAACTACACACAGA	chr1	127768618	127808791	NM_145100	-	Y	Y			e2	e0	e0	e0	3.54	3.59	0.05	3.77813	3.47522	0.302905	-0.771029	0.0321957	0.0151234	0.0449848	7.10487e-09	1.87565e-08	8.7547e-09	1.74735e-08
Nckap5	210356	MGI:2686394|Ensembl:ENSMUSG00000049690	8430408F21|D130011D22Rik|E030049G20Rik|Erih1|Erih2|Gm1548|MGC90557|Nap5	NCK-associated protein 5	GGTCATGTTGTGCATTCAGGAGAATGTGGAAAAGGGCCAAGTGCAGACAA	chr1	127810212	128727209	NM_001081756	-	Y	Y	Y		e0	e0	e0	e0	5.41	4.37	-1.04	4.84023	6.49063	-1.6504	0.0492914	0.0260884	0.0552845	-0.0600716	0.420497	0.187214	0.0547225	0.879449
Mgat5	107895	MGI:894701|Ensembl:ENSMUSG00000036155	4930471A21Rik|5330407H02Rik|AI480971|GlcNAc-TV	mannoside acetylglucosaminyltransferase 5	CCGCTCCAGCCACAGCCAGTGCATCCCAGTTTACACCAAAACCACAAGGG	chr1	129101562	129379549	NM_145128	+	Y	Y			e0	e0	e0	e0	1.99	0.56	-1.43	0.0328635	3.79496	-3.7621	-0.0734547	0.0798571	0.0629525	0.00859887	0.159313	0.93287	0.879953	0.204189
Tmem163	72160	MGI:1919410|Ensembl:ENSMUSG00000026347	2610024A01Rik|SV31	transmembrane protein 163	CATTTGTACGATGTGGGGAGGTTGTATTTGAGAGCTGGTAGTGTGTGTGC	chr1	129386918	129574598	NM_028135	-	Y	Y		Y	e0	e0	e0	e0	2.49	3.7	1.21	3.96904	3.49774	0.471301	0.0539528	-0.0765314	0.065329	-0.144112	0.439611	0.785223	0.0532647	0.146221
Acmsd	266645	MGI:2386323|Ensembl:ENSMUSG00000026348	-	amino carboxymuconate semialdehyde decarboxylase	ACCTAGCTGCCACCGTTGCCAGATACCCTCGAAGGTTTGTGGGTTTGGGG	chr1	129625989	129664141	NM_001033041	+	Y	Y		Y	e0	e0	e0	e0	3.04	3.06	0.02	1.65026	1.30132	0.348935	-0.0385106	-0.0152145	0.0188525	-0.0309635	0.551421	0.381734	0.782534	0.216461
Ccnt2	72949	MGI:1920199|Ensembl:ENSMUSG00000026349	2900041I18Rik|C81304|CycT2	cyclin T2	TTTGTATGTTTAGATATTACCATAAATACTCAGGATTGGAGCTGCTTGTA	chr1	129670740	129701414	NM_028399	+					e0	e0	e0	e0	-4.91	-4.72	0.19	-1.56893	-1.39055	-0.178382	-0.00516271	-0.0250595	0.0642129	-0.0316889	0.952746	0.690114	0.362853	0.585274
Rab3gap1	226407	MGI:2445001|Ensembl:ENSMUSG00000036104	1700003B17Rik|4732493F09Rik|AL117896|Rab3gap|p130	RAB3 GTPase activating protein subunit 1	GGACAGTGTTTGCTTTCCTGGGTATTGATGACAGAACTCTACAGTGTGGG	chr1	129765349	129840453	NM_178690	+	Y	Y		Y	e1	e0	e0	e0	-2.15	-1.28	0.87	-1.42321	-2.78014	1.35694	1.48324	-0.199588	-0.220576	-0.188932	3.88729e-09	4.56148e-08	3.82043e-08	2.94439e-08
Zranb3	226409	MGI:1918362|Ensembl:ENSMUSG00000036086	4933425L19Rik|AI316834|C730006D09	zinc finger, RAN-binding domain containing 3	GGCTAATTGTCAAAACAGATTTTGTCTCCTGGTCCTCGTTTCCTGGTTTT	chr1	129850755	129999624	NM_001285945	-	Y	Y		Y	e2	e0	e0	e0	0.05	1.87	1.82	2.78079	0.379273	2.40152	-0.91541	0.190839	0.0150333	0.00394565	8.52905e-09	3.31439e-07	9.98408e-09	9.2918e-09
R3hdm1	226412	MGI:2448514|Ensembl:ENSMUSG00000056211	R3hdm	R3H domain 1 (binds single-stranded nucleic acids)	TAGGTAGTGTGGCCGTTAAGTGTAAGGTAAATTATGTTCTCGATGCCTCC	chr1	129999882	130134312	NM_181750	+				Y	e1	e0	e0	e0	-1.12	-0.61	0.51	-0.597021	-0.380381	-0.21664	0.788902	0.0733925	-0.169947	0.0981204	2.46623e-05	1.01714e-05	0.000356348	5.65673e-06
Ubxn4	67812	MGI:1915062|Ensembl:ENSMUSG00000026353	1300013G12Rik|KIAA0242|Ubxd2|mKIAA0242	UBX domain protein 4	CGAGGGGAAGACTTTAAAAAAGAAGGGAAAATATACAGACTGAGGACTCA	chr1	130140757	130175954	NM_026390	+					e0	e0	e0	e0	-3.31	-3.42	-0.11	-1.51673	-2.10341	0.58668	-0.165408	0.0347408	0.0396511	0.0275976	0.029659	0.0912377	0.101838	0.0666441
Lct	226413	MGI:104576|Ensembl:ENSMUSG00000026354	Gm100|LAC|LPH|Lphl	lactase	GACAAGTCACCACCTCAAGTTGCAGAGAAGCCTGGCTGGCCACCATACTA	chr1	130181340	130224895	NM_001081078	-	Y	Y			e0	e0	e0	e0	-0.5	0.5	1	-0.72871	-1.69637	0.967658	-0.0465042	0.0306931	-0.00247638	-0.047933	0.431392	0.82591	0.396015	0.0688186
Mcm6	17219	MGI:1298227|Ensembl:ENSMUSG00000026355	ASP-l1|D1Wsu22e|Mcmd6	minichromosome maintenance deficient 6 (MIS5 homolog, S. pombe) (S. cerevisiae)	GCCCCTGTGAATAGGTTCAACGGCTCCAGTGAAGATGCCAGCCAGGAGAC	chr1	130228167	130256233	NM_008567	-					e2	e1	e0	e1	-3.29	-1.28	2.01	-0.558122	-3.44748	2.88936	-3.14814	0.653603	0.232109	0.709099	4.62101e-16	2.88981e-14	1.35157e-15	2.55167e-14
Dars	226414	MGI:2442544|Ensembl:ENSMUSG00000026356	5730439G15Rik	aspartyl-tRNA synthetase	CGCCAGACCTCAATGTTCCCTCGTGACCCCAAACGACTCACGCCTTAAAG	chr1	130260283	130313993	NM_177445	-					e0	e0	e0	e0	-6.08	-1.91	4.17	-1.99294	-5.74524	3.7523	-0.42675	0.0565071	-0.0227088	-0.168655	5.51945e-05	0.00030208	2.83662e-05	8.12811e-07
Cxcr4	12767	MGI:109563|Ensembl:ENSMUSG00000045382	CD184|Cmkar4|LESTR|PB-CKR|PBSF/SDF-1|Sdf1r	chemokine (C-X-C motif) receptor 4	TGTGTGGTAAATTGAATAAAGCTAGCCGTGATCCTCAGCTGTTGCTGCAT	chr1	130484775	130488876	NM_009911	-					e2	e1	e0	e0	-8.32	-7.44	0.88	-2.10412	-2.40843	0.304312	-1.12323	1.17124	-0.428828	-0.418771	6.24415e-06	0.870723	7.27557e-08	8.67181e-08
Thsd7b	210417	MGI:2443925|Ensembl:ENSMUSG00000042581	1700074E13Rik|B930082A18|D130067I03Rik	thrombospondin, type I, domain containing 7B	GCTAATCCTTTGTAATCCCAGATGTTGGAAGTAAGAAGGTGCCATTGTGT	chr1	131169880	132115855	NM_172485	+	Y	Y		Y	e0	e0	e0	e0	4.68	5.5	0.82	5.41104	4.21717	1.19387	-0.0477684	-0.00565076	0.0136873	0.0949272	0.479462	0.424246	0.630405	0.462928
Daf2	13137	MGI:104849|Ensembl:ENSMUSG00000026401	AI323748|Cd55b|Daf|Daf-TM|MGC156369|TM-DAF	decay accelerating factor 2	CCCAGCATGAACCTGATACCACGACAAGAACATCTACAGACAAAGGAGAG	chr1	132285104	132319576	NM_007827	-	Y	Y			e0	e0	e0	e0	5.78	5.28	-0.5	5.6409	5.88635	-0.245456	-0.0242316	0.0272562	-0.0137232	0.0654781	0.784603	0.97664	0.639475	0.589267
Cd55	13136	MGI:104850|Ensembl:ENSMUSG00000026399	Daf|Daf-GPI|Daf1|GPI-DAF	CD55 antigen	CCCAGCATGTACCTGTTACCAAGACAACAGTACGTCATCCAATAAGAACA	chr1	132335606	132359317	NM_010016	-	Y	Y			e1	e0	e2	e0	4.23	4.07	-0.16	5.00199	4.42342	0.57857	1.41839	-0.00585025	-0.837812	-0.220842	8.3187e-08	1.20637e-07	0.00283387	8.60029e-07
Zp3r	22789	MGI:104965|Ensembl:ENSMUSG00000042554	AV264399|SP56	zona pellucida 3 receptor	ATTAATAGGTCATTTAGACTTTGCAATTAGTGGACAGAGTCTCCACGCAG	chr1	132473282	132526183	NM_009581	-	Y	Y			e0	e0	e0	e0	5.23	5.75	0.52	5.28626	5.12843	0.15783	-0.0528786	-0.000907679	0.108671	0.0629252	0.2833	0.274785	0.246296	0.863989
C4bp	12269	MGI:88229|Ensembl:ENSMUSG00000026405	AI195242|C4bpa	complement component 4 binding protein	GCCTGCGCTTACAGGCAACAAGACCATGCAGTATGTGCCAAATTCACACG	chr1	132532497	132558195	NM_007576	-	Y	Y			e0	e0	e0	e0	5.94	4.64	-1.3	4.99077	4.75327	0.237502	-0.00920175	0.0367373	0.0790332	0.0226694	0.898432	0.666703	0.185104	0.83281
C4bp-ps1	12270	MGI:99594	C4bpb	complement component 4 binding protein, pseudogene 1	TTGAAGGCTGATATTTTACTGAAAGATAGAATGGTCACTGACATTCCACC	chr1	132566778	132578148	NR_028304	-	Y	Y			e0	e0	e0	e0	3.62	4.32	0.7	3.49058	2.83601	0.654575	0.00895796	0.00416415	0.0290242	0.00183134	0.895391	0.84403	0.485393	0.860662
Pfkfb2	18640	MGI:107815|Ensembl:ENSMUSG00000026409	4930568D07Rik	6-phosphofructo-2-kinase/fructose-2,6-biphosphatase 2	CTGTGTTCTGCTAGCAATGTAGGTGGCTTGAACCTTGAGCCTAATGTCCA	chr1	132585619	132625830	NM_001162415	-	Y				e0	e0	e0	e0	-1.84	0.9	2.74	2.50139	1.31913	1.18227	0.497491	-0.0589212	0.328696	0.0834194	4.54208e-06	2.67911e-05	3.36974e-09	5.78739e-07
Yod1	226418	MGI:2442596|Ensembl:ENSMUSG00000046404	9930028C20Rik|Hshin7	YOD1 OTU deubiquitinating enzyme 1 homologue (S. cerevisiae)	GGGTTATGCACCGTATTTATAGAGCTTACCTTTACCACTTGAGCATCCAA	chr1	132613903	132618634	NM_178691	+					e0	e0	e0	e0	-6.63	-1.59	5.04	1.81754	0.656868	1.16067	0.25604	0.151225	0.141086	-0.223364	0.0376327	0.00142495	0.00158063	0.831865
AA986860	212439	MGI:2138143|Ensembl:ENSMUSG00000042510	E030025M07|MGC156398|Sarg	expressed sequence AA986860	GCAGAGTGGCCAAACCTGAGAAGCAAAGTCAAAGGACACAAAGGATGCAG	chr1	132628552	132641199	NM_177604	+	Y	Y			e0	e0	e0	e0	-2.37	-1.1	1.27	1.43199	0.761179	0.670807	-0.0541528	0.0582165	0.0257487	0.0722416	0.435925	0.965975	0.711216	0.813862
Fcamr	64435	MGI:1927803|Ensembl:ENSMUSG00000026415	MGC129330|MGC129331	Fc receptor, IgA, IgM, high affinity	CCCAGGATCACTCTAATTCAGATGACACATTTCCTACCAGATAAGCTCCC	chr1	132697478	132711317	NM_144960	+	Y	Y			e0	e0	e0	e0	3.94	3.47	-0.47	3.14995	4.26609	-1.11614	-0.0230642	-0.0644636	-0.093606	-0.0524907	0.789294	0.204168	0.0758349	0.262385
Pigr	18703	MGI:103080|Ensembl:ENSMUSG00000026417	-	polymeric immunoglobulin receptor	CTGTCTTCAAGACCTCTGCTCTTATTAGAGGGAGAACTTTAGCATGGGGG	chr1	132723260	132748826	NM_011082	+	Y	Y			e0	e0	e0	e0	4.25	4.96	0.71	3.21163	3.24884	-0.037216	-0.0287645	-0.0169676	-0.0428943	0.00659495	0.708167	0.5245	0.267509	0.76474
Faim3	69169	MGI:1916419|Ensembl:ENSMUSG00000042474	1810037B05Rik|MGC144825|MGC144826|Toso	Fas apoptotic inhibitory molecule 3	CTAGCACGTTTTCCTTATAGGATCCCTGTCATGGCGTATGTCCTATACCC	chr1	132762353	132777367	NM_026976	+	Y	Y			e0	e0	e0	e0	1.41	1.46	0.05	3.35809	3.14931	0.208787	-0.00715855	-0.000685264	-0.0351812	-0.0275474	0.93131	0.927136	0.518673	0.593513
Il24	93672	MGI:2135548|Ensembl:ENSMUSG00000026420	FISP|Mda-7|Mda7|St16	interleukin 24	GATGGCACCTTTGGATGCTCCGACTGACCCACAAAGTAGATTTGCATATT	chr1	132778650	132783988	NM_053095	-	Y				e0	e0	e0	e0	-0.51	1.91	2.42	3.32263	2.93958	0.383051	0.0649388	-0.0114643	-0.039469	-0.00312477	0.486415	0.586815	0.811918	0.488919
Il20	58181	MGI:1890473|Ensembl:ENSMUSG00000026416	MGC130536|Zcyto10	interleukin 20	GGAGAGGCTGCTGAGAACACTCCTGTCCAAGAATCTCAGACCTCAGCACC	chr1	132803768	132807873	NM_021380	-	Y				e0	e0	e0	e0	0.99	7.9	6.91	2.81079	2.72423	0.0865579	-0.0184295	0.0175299	0.113849	-0.000775671	0.782803	0.990793	0.059745	0.753797
Il19	329244	MGI:1890472|Ensembl:ENSMUSG00000016524	-	interleukin 19	GAGCAATAGACAGCCCCTCTAACTTATTGTAAAGCGGCTTCTTCCAGGCC	chr1	132829232	132835818	NM_001009940	-	Y	Y			e0	e0	e0	e0	2.13	1.81	-0.32	3.0625	3.79776	-0.735266	0.0822481	-0.0340345	0.0524537	0.0797902	0.260624	0.553213	0.0480666	0.0163634
Il10	16153	MGI:96537|Ensembl:ENSMUSG00000016529	CSIF|Il-10	interleukin 10	AGGCTGGCCACACTTGAGAGCTGCAGGGCCCTTTGCTATGGTGTCCTTTC	chr1	132916421	132921547	NM_010548	+	Y				e0	e0	e0	e0	-0.04	1.1	1.14	0.31851	1.83719	-1.51868	0.0251322	-0.00888831	-0.0116504	-0.0705358	0.805207	0.881716	0.900605	0.602148
Mapkapk2	17164	MGI:109298|Ensembl:ENSMUSG00000016528	AA960234|MK2|Rps6kc1	MAP kinase-activated protein kinase 2	CTTCCTGGATTTCCACCATGTGGTCTGGTGGATGGGACAGTCTTCGCACC	chr1	132950280	132994120	NM_008551	-					e0	e0	e1	e0	-5.84	-5.8	0.04	-4.11176	-4.66615	0.554389	-0.052004	-0.397961	0.585199	0.237649	0.826376	0.0108225	0.00268572	0.309352
Dyrk3	226419	MGI:1330300|Ensembl:ENSMUSG00000016526	BC006704	dual-specificity tyrosine-(Y)-phosphorylation regulated kinase 3	GTCCGAAACCAGTGGTAGTATACCTCTGTGCAGTGTATTGCCAAAGCTGA	chr1	133025017	133034811	NM_145508	-	Y				e2	e0	e0	e0	-3.57	-4.57	-1	-4.02328	-5.05443	1.03116	-0.609406	0.0463618	0.116412	-0.0687858	6.94528e-07	2.57802e-06	1.04e-05	1.58952e-07
Eif2d	16865	MGI:109342|Ensembl:ENSMUSG00000026427	D1Ertd5e|Lgtn	eukaryotic translation initiation factor 2D	TGTCAGGCAAGCACCATCGTCTCTCCTGCCCCTGGGGCCAAAGACAGTCT	chr1	133049783	133068811	NM_010709	+	Y	Y			e0	e0	e0	e0	-1.74	-1.41	0.33	-4.22457	-4.2508	0.0262318	-0.457114	-0.175886	0.138818	-0.163963	0.0113635	0.00083763	0.0789495	0.000862678
Rassf5	54354	MGI:1926375|Ensembl:ENSMUSG00000026430	1300019G20Rik|AU042887|MGC107647|Maxp1|Nore1|Nore1A|Nore1B|Rapl	Ras association (RalGDS/AF-6) domain family member 5	CTGCAAACACTGTGAATGCTGCTGAGAACGTCCCCCCATGGATGGCTTTT	chr1	133072986	133141755	NM_018750	-					e2	e0	e0	e0	-5.44	-5.48	-0.04	-4.4792	-5.20825	0.72905	-0.907467	0.406343	-0.155378	0.206475	1.12283e-07	0.000233232	1.03467e-08	3.67462e-06
Ikbke	56489	MGI:1929612|Ensembl:ENSMUSG00000042349	AW558201|IKK-i|IKKepsilon|Ikki	inhibitor of kappaB kinase epsilon	GGCTACCACAGCCTTATCAAGACACCAAGACTGTTCTTCCTCACCCAGGC	chr1	133151178	133176140	NM_019777	-					e0	e0	e0	e0	-5.87	-3.27	2.6	-3.91528	-5.68576	1.77048	0.0225947	-0.13903	-0.120113	0.0456064	0.867745	0.2655	0.357071	0.528351
Srgap2	14270	MGI:109605|Ensembl:ENSMUSG00000026425	9930124L22Rik|AI448945|FBP2|Fnbp2|srGAP3	SLIT-ROBO Rho GTPase activating protein 2	GCCTGCGCCTTCCGGCCTGTAAAGTCTGTCAAGATGGCTGCTCCAGTCAA	chr1	133181827	133423938	NM_001081011	-	Y	Y			e0	e0	e0	e0	-2.1	-3.1	-1	-2.68617	-1.11099	-1.57518	0.101803	-0.0139921	-0.0640692	-0.0440992	0.029244	0.0624899	0.47298	0.22578
Fam72a	108900	MGI:1919669|Ensembl:ENSMUSG00000055184	2700049P18Rik|MGC117955|P17	family with sequence similarity 72, member A	TGTACAATCCTTTGCCTCAGGAGCTAACACCACAGACCTATAACCAGGCC	chr1	133424565	133436449	NM_175382	+					e0	e0	e0	e0	-6.65	-6.09	0.56	-2.92434	-3.49604	0.571708	-0.0294526	0.050626	0.0401339	0.0029538	0.755705	0.833393	0.917643	0.76503
Avpr1b	26361	MGI:1347010|Ensembl:ENSMUSG00000026432	AVPR3|V3/V1b|VIBR|VPR3	arginine vasopressin receptor 1B	GGGACGAGAATGCCCCTAATGAAGATTCTACCAATGTGGCTTTCACCATC	chr1	133495690	133508577	NM_011924	+					e0	e0	e0	e0	-1.84	-1.9	-0.06	-1.39864	-0.860475	-0.538163	-0.0128841	0.0236552	0.0898619	0.0207664	0.85519	0.882934	0.141401	0.906047
Ctse	13034	MGI:107361|Ensembl:ENSMUSG00000004552	A430072O03Rik|C920004C08Rik|CE|CatE	cathepsin E	GATGGCAAGATAAATACCCACACACCTCTGCCTCAGGTCACAACCCATCC	chr1	133534890	133572084	NM_007799	+		Y			e0	e0	e0	e0	-1.96	-2.12	-0.16	-2.46616	-2.00902	-0.457145	0.0665013	-0.0472208	-0.0481098	-0.060896	0.157874	0.745974	0.748541	0.925658
5430435G22Rik	226421	MGI:2442295|Ensembl:ENSMUSG00000052688	Rab7b	RIKEN cDNA 5430435G22 gene	GCATTCGGCAGCACGATGAACATAAGGACCATATCTAAGGGTACGCAGCA	chr1	133585271	133610041	NM_145509	+					e2	e1	e0	e0	-4.16	-5.13	-0.97	-4.27771	-3.14861	-1.1291	-1.33526	0.52287	-0.0969957	0.34859	1.58846e-07	0.000107099	5.3964e-08	8.91375e-06
Slc26a9	320718	MGI:2444594|Ensembl:ENSMUSG00000042268	E030002L01Rik	solute carrier family 26, member 9	TGCCCTACGGTGTCGCAGTGGGTGTAGCCTTCTCCATCCTGGTTGTGATC	chr1	133640598	133666982	NM_177243	+					e0	e0	e0	e0	-3.95	-4.53	-0.58	-3.81314	-1.93577	-1.87737	-0.125006	-0.0165072	-0.0636914	0.0360662	0.122249	0.0763085	0.0159143	0.274327
Pm20d1	212933	MGI:2442939|Ensembl:ENSMUSG00000042251	4732466D17Rik|AI098026|MGC159098	peptidase M20 domain containing 1	CCGGCTGGGGCTTGCTTTTGTAGGGTTATTAGGATTAGACAAGGAATGGG	chr1	133693971	133714692	NM_178079	+					e0	e0	e0	e0	-0.99	-3.32	-2.33	-2.68915	-2.32151	-0.36764	-0.00152394	-0.0497373	0.065295	-0.117209	0.993211	0.728074	0.640507	0.316021
Slc41a1	98396	MGI:2444823|Ensembl:ENSMUSG00000013275	AI573938|B230315F01Rik	solute carrier family 41, member 1	ACTTCTCCATCCCATACTTGACTGCTTTGGGGGACCTGCTTGGCACCGGA	chr1	133724588	133745440	NM_173865	+					e0	e0	e0	e0	-5.14	-2.55	2.59	-3.22887	-2.81588	-0.412991	-0.104326	-0.113126	-0.0571411	-0.116065	0.343619	0.0311018	0.113273	0.026013
Rab7l1	226422	MGI:2385107|Ensembl:ENSMUSG00000026433	MGC28972|MGC36539	RAB7, member RAS oncogene family-like 1	CCTCTGGCTGGACATGCTGCTAGTTCTGTTTGGCTCCTTTTCTATCCAGG	chr1	133763853	133769464	NM_144875	+	Y	Y			e0	e0	e0	e0	-2.38	-5.49	-3.11	-3.05545	-3.41524	0.359791	0.0489044	-0.228068	0.0974123	-0.156114	0.738864	0.128317	0.221106	0.377359
Nucks1	98415	MGI:1934811|Ensembl:ENSMUSG00000026434	2700010L10Rik|8430423A01Rik|AI647518|C78391|Nucks	nuclear casein kinase and cyclin-dependent kinase substrate 1	CTGCTTCCATACTGTGGAGTTGTTTGCTTCTTAGTTGGTCTGACCCCTCC	chr1	133807034	133832898	NM_175294	+		Y			e2	e0	e0	e0	-6.52	-3.05	3.47	-2.94601	-4.71993	1.77392	-1.23383	0.12972	0.210181	-0.312911	4.15241e-09	3.01589e-08	5.96498e-08	1.42082e-10
Slc45a3	212980	MGI:1922082|Ensembl:ENSMUSG00000026435	2210413P12Rik|AU023994|AU043764|IPCA-6|MGC32471|PRST|Pcanap6|Prostein	solute carrier family 45, member 3	GTTCCTGCTCAAGGATTGGGACCCAAGGTCTCCACAGCATACCAAATCCC	chr1	133867185	133879549	NM_145977	+					e0	e0	e0	e0	-7.28	-5.04	2.24	-3.83848	-6.5351	2.69662	-0.0250868	0.0775444	-0.0721136	-0.0783453	0.778426	0.507866	0.163302	0.126826
Elk4	13714	MGI:102853|Ensembl:ENSMUSG00000026436	2310011G17Rik|A130026I01Rik|BB162516|Sap1	ELK4, member of ETS oncogene family	CGCAAGAACAAGCCTAATATGAATTATGATAAACTCAGCCGAGCCCTGCG	chr1	133904181	133922261	NM_007923	+					e0	e0	e0	e0	-7	-3.74	3.26	-3.37329	-5.69126	2.31798	0.0249648	0.0111323	-0.049869	-0.0340085	0.765933	0.651962	0.760799	0.914769
Mfsd4	213006	MGI:2442786|Ensembl:ENSMUSG00000059149	A230072B04|A930031D07Rik|AI850289	major facilitator superfamily domain containing 4	ACTGCTTATACCTACATTGGTGATGATTGATGTGTTAATATAGAAAACTC	chr1	133933359	133964639	NM_001114662	-					e0	e0	e0	e0	-4.13	-3.82	0.31	-3.2034	-5.3012	2.0978	-0.16847	-0.00838206	0.0585368	0.0235349	0.0195735	0.014757	0.135707	0.0417656
Cdk18	18557	MGI:97518|Ensembl:ENSMUSG00000026437	AA682070|Ctk18|Pctk3	cyclin-dependent kinase 18	AGTCCGCCGCGGCGGCCAGAGAGGGGCACCGCGCCGGGCAAGCTGAGCAA	chr1	134010123	134036262	NM_008795	-					e0	e0	e0	e0	-7.83	-7.29	0.54	-4.73918	-5.82655	1.08737	-0.034892	-0.0271193	0.107115	-0.0106498	0.667346	0.398914	0.303795	0.532363
Lemd1	213409	MGI:1922403	4930540I23Rik|6430514M23Rik|AI428128|LEMP-1	LEM domain containing 1	GCGGCGTCTGCTGTGTCCCGACCTTTAACAGGAACCTTAGAGCTGTGCAG	chr1	134088012	134153959	NM_001033250	+					e0	e0	e0	e0	-5.2	-3.91	1.29	-4.36884	-5.18258	0.813741	0.0799288	-0.0668871	0.0126637	0.0479055	0.140543	0.859281	0.0793732	0.0137803
Klhdc8a	213417	MGI:2442630|Ensembl:ENSMUSG00000042115	A630065K24Rik|MGC19056	kelch domain containing 8A	TCAGTGAGGGGTGAGGGAAGCCCTTGATGTCTGTGTTAAAACGTGTGGTT	chr1	134195202	134203934	NM_144810	+					e0	e0	e0	e0	-8.45	-9.56	-1.11	-6.26134	-6.59715	0.335802	0.0709236	-0.0707518	-0.0256953	-0.128836	0.407589	0.998547	0.621078	0.49074
Nuak2	74137	MGI:1921387|Ensembl:ENSMUSG00000009772	1200013B22Rik|Omphk2|Snark|mKIAA0537	NUAK family, SNF1-like kinase, 2	GAGCACTGTCTGGATTGAGTCTCCAGTCCCTTCACACCCAAGGCTGGCCA	chr1	134212701	134230065	NM_028778	+					e2	e0	e0	e0	-7.45	-6.08	1.37	-6.40227	-7.04686	0.644588	-1.30398	-0.101041	0.233146	-0.0553909	4.21491e-10	2.01397e-10	7.48958e-09	2.33274e-10
Tmcc2	68875	MGI:1916125|Ensembl:ENSMUSG00000042066	1110063G11Rik|KIAA0481	transmembrane and coiled-coil domains 2	CCAGGACTTATTCTTGGTTCATCATACTCCAGACCATGTATCCTCTGGTG	chr1	134252891	134287858	NM_178874	-					e0	e0	e0	e0	-7.47	-5.3	2.17	-5.63812	-6.51346	0.875335	0.474358	-0.178438	-0.257564	-0.1086	0.000125223	0.00980316	0.0561647	0.0016042
Dstyk	213452	MGI:1925064|Ensembl:ENSMUSG00000042046	A930019K20Rik|C430014H23Rik|C820013G01|Ripk5	dual serine/threonine and tyrosine protein kinase	GGGATCCTTTTTTGGTATATCTGCTCCGGCTCTATCAAGCTCCCTGAGGC	chr1	134314029	134363536	NM_172516	+					e0	e0	e0	e0	-4.29	-4.07	0.22	-3.82949	-4.46424	0.634751	0.105664	-0.024885	-0.0243583	-0.0657492	0.115079	0.247022	0.236743	0.591347
Rbbp5	213464	MGI:1918367|Ensembl:ENSMUSG00000026439	4933411J24Rik|C330016J05	retinoblastoma binding protein 5	GAGAACCTGTCCCCGGCAGCCATAGTTTGTCCTTTCCTGGAGCTACGCCC	chr1	134373943	134402242	NM_172517	+					e2	e0	e0	e2	-2.71	-0.83	1.88	-2.16634	-3.83928	1.67294	-0.557836	-0.161617	-0.139031	-0.569441	0.000574819	4.29549e-05	4.95334e-05	9.87063e-08
Tmem81	74626	MGI:1921876|Ensembl:ENSMUSG00000048174	4930429O20Rik|AI465369	transmembrane protein 81	CTCCACCTCTCTGAACAGTGTATTGACCAGAATGTACTAATCGCAGCCTT	chr1	134402806	134405216	NM_029025	+					e0	e0	e0	e0	-7.86	0.1	7.96	-2.28171	-3.79399	1.51228	0.185729	-0.0585087	-0.176765	-0.229593	0.0216277	0.126324	0.938666	0.638674
Cntn2	21367	MGI:104518|Ensembl:ENSMUSG00000053024	D130012K04Rik|TAG-1|Tax	contactin 2	GGTCAGCATCAATGTGGCCCTGCCTGCTTCCAGGAATACCCTCCATCACC	chr1	134406001	134439517	NM_177129	-					e0	e0	e0	e0	-4.93	-3.59	1.34	-2.12231	-3.40193	1.27962	0.172551	-0.056329	-0.118547	-0.0464115	0.000301303	0.0101601	0.2537	0.00494664
Nfasc	269116	MGI:104753|Ensembl:ENSMUSG00000026442	AA387016|D430023G06Rik|NF|mKIAA0756	neurofascin	GGGCTGCGCCCACTGAAGTTAAAATCCGAGTCCTGAACAGCACAGCCATC	chr1	134461266	134638374	NM_001160317	-	Y				e0	e0	e0	e0	0.71	-0.86	-1.57	-0.159603	1.00363	-1.16324	-0.180465	0.075004	0.106733	0.0961614	0.00136874	0.056064	0.194785	0.123079
Lrrn2	16980	MGI:106037|Ensembl:ENSMUSG00000026443	5730406J09Rik|NLRR-2	leucine rich repeat protein 2, neuronal	CCTGGGCTCTGAAGTTGACTTTCTATAGGCAATTTTGTATCTTTGTGGAG	chr1	134776931	134836582	NM_010732	+	Y				e0	e0	e0	e0	-1.15	-4.39	-3.24	-3.59644	-1.14754	-2.4489	-0.0956543	0.0122202	0.0229866	0.0150674	0.107797	0.169105	0.233586	0.169935
Mdm4	17248	MGI:107934|Ensembl:ENSMUSG00000054387	4933417N07Rik|AA414968|AL023055|AU018793|AU021806|C85810|Mdmx	transformed mouse 3T3 cell double minute 4	TATGTCCCTGCTGGACTGGGACCACTGGGGCTCCTCTAATTACTACTAAG	chr1	134886421	134921925	NM_008575	-					e0	e0	e0	e0	-5.75	-3.54	2.21	-3.79608	-4.59294	0.79686	-0.0829472	-0.0428349	0.106663	-0.0322612	0.302265	0.0965143	0.807443	0.119996
Pik3c2b	240752	MGI:2685045|Ensembl:ENSMUSG00000026447	C330011J12Rik|Gm199|PI3K-C2beta	phosphoinositide-3-kinase, class 2, beta polypeptide	CACGGTGGCAAGGAACTTTGCAGCCCCCTGCAGACCCGGCGGGCTCACTT	chr1	134942588	135005265	NM_001099276	+					e0	e0	e0	e0	-5.04	-5.61	-0.57	-4.79334	-5.10604	0.312701	0.0981671	-0.0707649	-0.0966114	-0.0135295	0.0640035	0.679998	0.984261	0.105416
Ppp1r15b	108954	MGI:2444211|Ensembl:ENSMUSG00000046062	1810033K10Rik|AI606441|C530022L24Rik|CReP	protein phosphatase 1, regulatory (inhibitor) subunit 15b	ACCATTTATTAAAGGCATAAGTAAATTTGTATACTAGTAAAATGAAGGGC	chr1	135027742	135036377	NM_133819	+					e0	e0	e0	e0	-7.3	-5.09	2.21	-3.66214	-5.98691	2.32477	0.0358617	-0.0604621	0.00327446	-0.065046	0.551975	0.709656	0.503787	0.620649
Plekha6	240753	MGI:2388662|Ensembl:ENSMUSG00000041757	9530028L01Rik|AU042621|Pepp3	pleckstrin homology domain containing, family A member 6	GGGACTCTGGATCGGGAGGATTCCACCTGTTTTTGCCTCTCTCTGGCTTC	chr1	135142673	135200012	NM_182930	+					e0	e0	e0	e0	-5.83	-5.7	0.13	-4.94134	-5.78178	0.840443	0.141624	-0.114263	-0.130776	-0.097939	0.0798482	0.798963	0.923885	0.634897
Golt1a	68338	MGI:1915588|Ensembl:ENSMUSG00000041717	0610012C01Rik|Kiss1|metastatin	golgi transport 1 homolog A (S. cerevisiae)	TTCCTGGGGGGTGTCGCCATTGTGCTGCTGCGATGGCCCCTGCTGGGCAT	chr1	135206399	135219603	NM_026680	+	Y	Y			e0	e0	e0	e0	-4.58	-3.51	1.07	-3.83944	-4.55448	0.715042	-0.1865	0.0482771	0.165568	0.041713	0.0543001	0.168675	0.874726	0.133174
Kiss1	280287	MGI:2663985	metastatin	KiSS-1 metastasis-suppressor	AGAAGGACCTGTCGACCTACAACTGGAACTCCTTCGGCCTGCGCTACGGC	chr1	135223788	135226299	NM_178260	+					e0	e0	e0	e0	-3.26	-5.07	-1.81	-3.36892	-4.59564	1.22671	0.0724172	-0.0378406	0.0245835	-0.00140391	0.390882	0.725271	0.220785	0.377441
Ren1	19701	MGI:97898|Ensembl:ENSMUSG00000070645	D19352|Ren|Ren-1|Ren-A|Ren1c|Ren1d|Rn-1|Rnr	renin 1 structural	AGAGTTTGATCGGCATAACAATCGCATTGGATTCGCCTTGGCCCGCTAAG	chr1	135247250	135256896	NM_031192	+					e0	e0	e0	e0	-5.16	-5.84	-0.68	-3.13927	-3.65241	0.513135	0.135311	-0.0767014	-0.0609263	-0.0477927	0.0177616	0.351613	0.211491	0.125019
Etnk2	214253	MGI:2443760|Ensembl:ENSMUSG00000070644	4933417N20Rik|AI197444|EKI 2|Eki2|Tuc1	ethanolamine kinase 2	CCACACACGGTTCTAGACTTGATGAGAGTTGGGCACAGCCTGCTTTTAAA	chr1	135260148	135276895	NM_175443	+					e0	e0	e0	e0	-5.8	-2.95	2.85	-3.3048	-3.47228	0.167483	-0.0741058	0.0318283	0.0363098	0.0240735	0.329967	0.620744	0.654246	0.516169
Sox13	20668	MGI:98361|Ensembl:ENSMUSG00000070643	AA407916|AW259412|AW540933|Sox-13	SRY-box containing gene 13	CCCAAGGAAATCATTAGCACCTAGTCAAAGATCTGGAGCTGCCCTGGGGC	chr1	135278876	135320789	NM_011439	-					e0	e0	e0	e0	-3.31	-4.19	-0.88	-3.87669	-3.87783	0.00113179	-0.116142	-0.0827805	-0.0506905	-0.0221428	0.220048	0.0269979	0.06281	0.122394
Snrpe	20643	MGI:98346|Ensembl:ENSMUSG00000090553	AL022645|C76690|SME	small nuclear ribonucleoprotein E	TAGATGATGCAGAAGAGATTCATTCTAAAACAAAGTCAAGAAAACAACTG	chr1	135500447	135506857	NM_009227	-					e0	e0	e0	e0	-5.95	-4.52	1.43	-2.77354	-3.74868	0.97514	-0.0664987	0.0214948	0.0139564	0.00476833	0.446442	0.637031	0.558662	0.462123
Zc3h11a	70579	MGI:1917829|Ensembl:ENSMUSG00000026464	1110003F06Rik|5730454B08Rik|G630041M05Rik|KIAA0663|Zc3hdc11a|mKIAA0663	zinc finger CCCH type containing 11A	GCTCCGCATCACCAAGAGAGCAGGTGTAAAAGAAGAGAAAAAATGTGGCC	chr1	135516447	135557976	NM_144530	-					e0	e0	e0	e0	-7.01	-5.57	1.44	-4.49436	-6.04051	1.54615	0.161807	0.243817	0.169969	0.233736	0.0284076	5.81584e-06	5.11657e-05	6.23676e-06
Zbed6	667118	MGI:3828086	Gm8466|MGR	zinc finger, BED domain containing 6	GGTGCACGCACAAGAGAGAGAAACGACGACACATTGTGAAAATGCAGCCG	chr1	135552455	135557462	NM_001166552	-					e0	e0	e0	e0	-9.17	-9.41	-0.24	-5.07506	-5.90718	0.832117	0.103007	-0.0339173	-0.100105	-0.0362052	0.0844805	0.275249	0.972592	0.271207
Lax1	240754	MGI:2443362|Ensembl:ENSMUSG00000051998	A530029E09|E430019B13Rik	lymphocyte transmembrane adaptor 1	AGTGGAAGCATGACGTGATAGAAAGTAATCAGGGTCACAAACTCCAGCTG	chr1	135575605	135586685	NM_001159649	-					e0	e0	e0	e0	-6.04	-2.91	3.13	-4.59278	-5.26894	0.676155	0.0464276	0.00635904	-0.0539925	0.0219643	0.45355	0.386168	0.922265	0.21946
Atp2b4	381290	MGI:88111|Ensembl:ENSMUSG00000026463	MGC129362|MGC129363|PMCA4	ATPase, Ca++ transporting, plasma membrane 4	CACCAAGTGCAAATCGTTGCCTCCCATTCTGACAGCCCTCTGCCAAGCCT	chr1	135599250	135650324	NM_213616	-					e0	e0	e0	e0	-5.38	-3.94	1.44	-4.54764	-5.33541	0.787766	0.0810569	-0.0832307	-0.119003	-0.146004	0.2652	0.983263	0.642992	0.366375
Optc	269120	MGI:2151113|Ensembl:ENSMUSG00000010311	MGC117622	opticin	CCCAGATGGTGCTAAGAGGCTCACTGAGGGAGCACTATTTACCTGCACCC	chr1	135793770	135804576	NM_001160420	-					e0	e0	e0	e0	-7.82	-6.49	1.33	-5.25944	-4.90126	-0.358187	-0.0832014	0.0263906	0.0465121	0.0266904	0.0810038	0.259234	0.491377	0.24036
Prelp	116847	MGI:2151110|Ensembl:ENSMUSG00000041577	7330409J17Rik|SLRR2A	proline arginine-rich end leucine-rich repeat	GACCATGTTAACTCTGATACAGCGTCCGCATTCCAGCAAGCTTCACAGCA	chr1	135806881	135817978	NM_054077	-					e1	e1	e2	e0	-5.24	-6.14	-0.9	-4.99528	-4.94511	-0.0501677	1.54632	0.96025	-1.68266	0.211199	7.31232e-08	8.02719e-11	0.575012	1.14898e-08
Fmod	14264	MGI:1328364|Ensembl:ENSMUSG00000041559	AI131919|AU041740|SLRR2E	fibromodulin	CCTTTGGTCTAGTATGAAGGGTTGTTACGCAAATGGCAGAGGCAGACTCC	chr1	135934091	135944854	NM_021355	+					e0	e0	e0	e0	-6.77	-5.74	1.03	-4.83733	-4.50732	-0.330014	0.083909	-0.0268421	-0.0270111	0.0025948	0.146127	0.353982	0.346929	0.120588
Btg2	12227	MGI:108384|Ensembl:ENSMUSG00000020423	AA959598|APRO1|Pc3|TIS21	B-cell translocation gene 2, anti-proliferative	GCGCTTTTATATGGAAGACTGTACAGCTTTATGGACAAATGTAAACTTTC	chr1	135971441	135975732	NM_007570	-					e0	e0	e0	e0	-6.21	-7.86	-1.65	-5.58287	-6.31693	0.734056	0.0111711	0.0618896	-0.00446843	0.0389817	0.923263	0.422405	0.954848	0.581923
Chit1	71884	MGI:1919134|Ensembl:ENSMUSG00000026450	2300002L19Rik	chitinase 1 (chitotriosidase)	GGCCTGGTGTTTAGAGCCTCTTGCAAATGTTGTACCTGGAGCTAAGTTCC	chr1	136007818	136048117	NM_001284525	+					e0	e0	e0	e0	-4.73	-5.1	-0.37	-5.43565	-4.70884	-0.726808	0.0612061	-0.0401546	-0.12834	-0.0245454	0.289099	0.766807	0.230895	0.5385
Chil1	12654	MGI:1340899|Ensembl:ENSMUSG00000064246	AW208766|Brp39|Gp39	chitinase 3-like 1	CCTCCCTTTACCCAGCCTGACCAAAGGACACCACTTGGATCAAGTAGGCA	chr1	136078980	136086608	NM_007695	+					e1	e2	e0	e0	-1.19	-11.52	-10.33	-6.21243	-3.31164	-2.90079	1.35126	-0.802996	-0.206993	-0.321298	3.98002e-07	0.00802803	3.41267e-06	1.37417e-05
Adora1	11539	MGI:99401|Ensembl:ENSMUSG00000042429	A1-AR|A1AR|A1R|AA1R|AI848715|BB176431|Ri	adenosine A1 receptor	GCCCAGCCCCTTTGATTCTGGGGTCTACACTTGCAAGGCCATCAACGTGC	chr1	136095791	136132034	NM_001282945	-					e1	e2	e0	e2	-3.61	-5.65	-2.04	-5.38017	-3.01351	-2.36665	7.43424	-0.771298	-0.417494	-0.763859	2.94372e-21	2.1385e-20	4.9551e-21	1.19682e-20
Myog	17928	MGI:97276|Ensembl:ENSMUSG00000026459	MYF4|bHLHc3|myo	myogenin	CTGCCCTGAGTTGAGAGAGAAGGGGGAGGAGCTATCCGGTTCCAAAGCCT	chr1	136186580	136189125	NM_031189	+					e1	e0	e2	e0	-5	-8.43	-3.43	-5.749	-4.35236	-1.39664	4.38479	-0.160306	-0.674539	-0.0464461	7.57062e-18	2.17954e-17	9.80962e-17	9.0197e-18
Ppfia4	68507	MGI:1915757|Ensembl:ENSMUSG00000026458	1110008G13Rik|AI448359|AI852265|C81506	protein tyrosine phosphatase, receptor type, f polypeptide (PTPRF), interacting protein (liprin), alpha 4	CTGAATAGTGGAGTTATAGAGAAGGGCCAGTCCTAAGATGGAAGGAGCCC	chr1	136193359	136229505	NM_001144855	-					e0	e0	e0	e0	-5.18	-7.14	-1.96	-6.2495	-5.22545	-1.02405	0.101846	0.12575	-0.0254685	0.0852599	0.249263	0.00675475	0.403763	0.0221687
Tmem183a	57439	MGI:1914729|Ensembl:ENSMUSG00000042305	1300007B12Rik|1700020N19Rik|Tmem183	transmembrane protein 183A	CTGTCACTGGTTGAACAGATAGTGAGCCTGGGTCAATAAAAAGAACCACC	chr1	136242673	136258576	NM_020588	-					e1	e0	e0	e0	-6.31	-5.22	1.09	-4.554	-5.13572	0.581718	0.629777	-0.0794959	-0.341286	-0.0238441	0.00575228	0.0154758	0.222562	0.00712571
4933406M09Rik	240755	MGI:3045320|Ensembl:ENSMUSG00000050526	-	RIKEN cDNA 4933406M09 gene	GCAGATCAAAGTCTGGACAAAAGTGGAGGACGAGGAGAGTTGGAGGCTAC	chr1	136282516	136287560	NM_173771	+					e0	e0	e0	e0	-6.04	-7.8	-1.76	-4.18801	-5.94323	1.75521	0.0394042	-0.017715	-0.0368828	-0.0166208	0.669803	0.83281	0.981588	0.804973
Cyb5r1	72017	MGI:1919267|Ensembl:ENSMUSG00000026456	1500005G05Rik|B5R.1|C80155|Nqo3a2	cytochrome b5 reductase 1	CCACTACTTAGATGAGTACAGGTTGAGTGCGCTTATAGACACAGTCCTAC	chr1	136302566	136308315	NM_028057	+	Y	Y			e1	e0	e0	e0	-6.92	-6.68	0.24	-3.92589	-5.66949	1.7436	2.08466	-0.0898315	0.139291	0.210433	2.29233e-08	6.07697e-08	8.22264e-09	5.7193e-09
Adipor1	72674	MGI:1919924|Ensembl:ENSMUSG00000026457	2810031L11Rik|ACDCR1|CGI-45|Paqr1	adiponectin receptor 1	ACCTGGTCCCATCTTTCTAGGACAAACAAAGCCACGCCTTGATGTAGCCC	chr1	136312043	136328918	NM_028320	+					e0	e0	e0	e0	-7.59	-5.5	2.09	-3.67053	-5.36633	1.69581	0.104848	-0.401189	0.142701	-0.270707	0.537504	0.0434172	0.0923612	0.270605
Klhl12	240756	MGI:2385619|Ensembl:ENSMUSG00000026455	C3ip1|MGC7076	kelch-like 12 (Drosophila)	CCAAGAAGGAAGATTCATGCTGTCCTCACTTAGGAAGACATTGTTGGTGC	chr1	136352131	136387450	NM_153128	+					e1	e0	e0	e0	-3.97	-1.84	2.13	-2.7865	-4.659	1.8725	0.809658	-0.00485015	-0.0636645	-0.155185	6.27292e-07	8.9566e-07	1.7497e-06	1.00731e-05
Rabif	98710	MGI:2138605|Ensembl:ENSMUSG00000042229	AI842864|AW549708|E130318E12Rik|MSS4|RASGFR3	RAB interacting factor	AGAGCATGCCTCCCACTTAGTCGTCTCTGTCGCACCTTGTCCTAAAGCCC	chr1	136391236	136404461	NM_145510	+					e0	e0	e0	e0	-4.9	-4.41	0.49	-2.34453	-4.22187	1.87735	-0.472305	-0.193684	0.0354346	-0.272739	0.0395992	0.004297	0.0560468	0.00145082
4931440L10Rik	71001	MGI:1918251|Ensembl:ENSMUSG00000046367	-	RIKEN cDNA 4931440L10 gene	CGCTAATCAGGTCGGTGGTCTCATGATCAGGCATATCTACATCTGGGGGG	chr1	136437521	136443599	NM_001145300	-					e0	e0	e0	e0	-2.72	-1.46	1.26	-3.44189	-4.58507	1.14317	0.0507142	0.00203202	-0.0920033	-0.106111	0.607189	0.595562	0.680764	0.545219
Kdm5b	75605	MGI:1922855|Ensembl:ENSMUSG00000042207	2010009J12Rik|2210016I17Rik|AW556288|D1Ertd202e|Jarid1b|KIAA4034|PLU-1|PUT1|Plu1|RBBP2H1A|Rb-Bp2|mKIAA4034	lysine (K)-specific demethylase 5B	GTAATTTCATCAGTCTCTCTGGTTGTGGACAGCCGATACCAGTTTCCCCT	chr1	136456754	136529455	NM_152895	+					e0	e0	e0	e0	-4.2	-2.66	1.54	-3.14577	-4.74881	1.60303	0.259803	0.239166	0.0366218	-0.0231957	0.00250452	2.26243e-06	0.000720285	0.00502871
Syt2	20980	MGI:99666|Ensembl:ENSMUSG00000026452	KIAA4194|R74640|mKIAA4194	synaptotagmin II	CCCTTTTTGTGTAAGTGGAAAAATACCATCTGAAGACAAGTGCTTTGCAC	chr1	136543257	136645994	NM_009307	+	Y				e0	e0	e0	e0	-3.97	-2.63	1.34	-2.5563	-3.87376	1.31746	-0.0412359	0.00845627	0.0393634	0.0326693	0.573921	0.675313	0.983862	0.91625
Ppp1r12b	329251	MGI:1916417|Ensembl:ENSMUSG00000073557	1810037O03Rik|9530009M10Rik|A330043L12|AI132431|B230333M12|Mypt2	protein phosphatase 1, regulatory (inhibitor) subunit 12B	GCCAAGGGTTACTCTGAAGTCCTCAGGCTTCTCATTCAGGCTGGCTATGA	chr1	136676299	136700298	NR_015606	-					e0	e0	e0	e0	-2.87	-2.11	0.76	-2.52909	-3.65091	1.12182	0.126512	-0.0543295	0.0334445	0.0153335	0.018903	0.203428	0.00331427	0.00809117
Ube2t	67196	MGI:1914446|Ensembl:ENSMUSG00000026429	2700084L22Rik|C80607	ubiquitin-conjugating enzyme E2T (putative)	GTATCCTTACAAAAGACCTTGTATGTTTACGAATTCTGCCATGCAGCGAT	chr1	136859141	136870756	NM_026024	+					e0	e0	e0	e0	-4.36	-0.23	4.13	-3.85768	-5.29783	1.44015	-0.492877	0.260373	-0.00628299	0.135021	0.0741741	0.456327	0.0675445	0.196063
Lgr6	329252	MGI:2441805|Ensembl:ENSMUSG00000042793	A530037C04Rik|D830026M09	leucine-rich repeat-containing G protein-coupled receptor 6	TCCAAGTCTTGCTTTGTCTTGGCCTTCAGCTTCACTTTCACCCTGGGCCT	chr1	136882929	137001853	NM_001033409	-	Y	Y			e1	e2	e2	e2	-5.98	-4.02	1.96	-3.91077	-5.78007	1.8693	1.14492	-1.42241	-0.615375	-1.01516	3.77566e-09	0.0276302	0.000106528	0.32296
Ptprv	13924	MGI:108027	Esp|OST|OST-PTP|mOST-PTP	protein tyrosine phosphatase, receptor type, V	CCTCTACAACTGTCTGAACAGCGCATTGAGGAACAGGCTGCCCCGAGCTA	chr1	137005074	137029152	NM_007955	-					e0	e0	e0	e0	-7.06	-6.81	0.25	-4.92658	-6.93058	2.004	-0.263524	0.0351108	-0.128603	-0.140201	0.00809103	0.0215344	0.000214177	0.000158479
Ptpn7	320139	MGI:2156893|Ensembl:ENSMUSG00000031506	BPTP-4|C920001D21Rik|HEPTP|LC-PTP|LPTP|MGC107411	protein tyrosine phosphatase, non-receptor type 7	ATAATGTGAGGCTACAACTGAGGTTAACATTTTTAATGCTCGACCTGAGC	chr1	137029301	137041897	NM_177081	+					e0	e0	e0	e0	-7.7	-5.32	2.38	-4.67034	-6.77753	2.1072	0.0245665	0.029135	0.0247744	-0.031846	0.789727	0.511581	0.541526	0.937686
Arl8a	68724	MGI:1915974|Ensembl:ENSMUSG00000026426	1110033P22Rik|Arl10b|gie2	ADP-ribosylation factor-like 8A	GTTCCTCTTCCTTTTTACAGTTTTCAGCTCATATTTAACCTCTGTTTGGA	chr1	137043410	137052845	NM_026823	+					e1	e0	e0	e0	-7.64	-3.38	4.26	-4.4662	-6.59858	2.13238	0.901268	0.0629801	-0.23951	0.413094	0.00269873	0.00162166	0.0239701	5.8853e-05
Gpr37l1	171469	MGI:1928503|Ensembl:ENSMUSG00000026424	AW047233|CAG-18|D0Kist8	G protein-coupled receptor 37-like 1	CTACAAACAATGCTGTTCTTATCCTCCGAGGGGCCTGCCAGATCTCCACC	chr1	137056826	137064258	NM_134438	-					e0	e0	e0	e0	-6.12	-7.29	-1.17	-4.61444	-6.17935	1.56492	0.0660559	-0.0430847	0.00157135	-0.128792	0.331506	0.78267	0.311529	0.337185
Elf3	13710	MGI:1101781|Ensembl:ENSMUSG00000003051	ESE-1|ESX|jen	E74-like factor 3	GCCCCCTAACTGGACCAGCGAGAAGTAGGGTGATTCCAGGACCCCCTCTT	chr1	137150150	137155049	NM_001163131	-					e0	e0	e0	e0	-4.86	-6.12	-1.26	-4.357	-5.38716	1.03016	0.0682223	0.306093	-0.0921299	-0.0886705	0.428817	2.46692e-05	0.812469	0.831332
Rnpep	215615	MGI:2384902|Ensembl:ENSMUSG00000041926	MGC29229	arginyl aminopeptidase (aminopeptidase B)	CAAGGACAGTTAGAGGCTTCGCCTGGGTGGTCCCTGCCTCAGAAAGGCTT	chr1	137159275	137180661	NM_145417	-					e0	e2	e0	e0	-6.84	-5.35	1.49	-4.37247	-5.7174	1.34493	-0.0501945	-0.638187	-0.234749	-0.160096	0.864703	0.00170741	0.195718	0.345205
Timm17a	21854	MGI:1343131|Ensembl:ENSMUSG00000062580	17kDa|mTim17a	translocase of inner mitochondrial membrane 17a	CATTCCTTCGGGACTTCTCTGCCTGGTGTTTTGTGTACAGTTATTCAGAC	chr1	137198111	137210314	NM_011590	-					e0	e0	e0	e0	-5.96	-5.43	0.53	-5.19389	-6.09588	0.901982	0.0174506	0.0845519	0.246652	-0.0159457	0.902041	0.355375	0.00818732	0.990895
Lmod1	93689	MGI:2135671|Ensembl:ENSMUSG00000048096	9530015K06Rik|SM-Lmod	leiomodin 1 (smooth muscle)	GTAGGGCTGAGGTCTTAACTCCTCTCTGCTGCTGAAAAAACGGACCAGTG	chr1	137221389	137264642	NM_053106	+					e0	e0	e0	e0	-5.75	-6.13	-0.38	-5.43158	-5.9838	0.552224	0.216814	-0.171385	-0.099102	0.00261368	0.00234296	0.591146	0.0948488	0.00198526
Shisa4	77552	MGI:1924802|Ensembl:ENSMUSG00000041889	9330132O05Rik|Tmem58|mShisa4	shisa homolog 4 (Xenopus laevis)	CTCCTATATGCCCAGTTTGGGCTGAGGTGGAGACAAGTGAGGGGGCTCTA	chr1	137268032	137271640	NM_175259	-					e1	e2	e0	e0	-7.44	-8.12	-0.68	-5.1877	-5.89789	0.710192	1.76968	-0.607608	0.185667	0.0626037	4.6113e-09	2.31565e-06	9.50213e-10	2.84816e-09
Ipo9	226432	MGI:1918944|Ensembl:ENSMUSG00000041879	0710008K06Rik|AI845704|C78347|Imp9|Ranbp9|mKIAA1192	importin 9	CTGCACATAACCACAGAGTCTGATATTCAAAGGTATCCCTATCCCTCAGG	chr1	137278891	137327068	NM_153774	-					e0	e0	e0	e0	-6.13	-4.7	1.43	-4.29423	-5.81505	1.52082	-0.12541	-0.249439	0.130752	-0.199743	0.260386	0.000665822	0.97162	0.00211114
Nav1	215690	MGI:2183683|Ensembl:ENSMUSG00000009418	9530089B19|9930003A20Rik|C230080M11Rik|Pomfil3|Unc53h1|mKIAA1151|steerin-1	neuron navigator 1	GACTCCTCAGAAAGGAAAAACTGGGTCCCACAATCTCCAGGCACCTTCAG	chr1	137331156	137481932	NM_173437	-					e2	e0	e0	e0	-6.33	-5.93	0.4	-6.61075	-6.6507	0.0399542	-0.898499	0.0764697	0.0538886	-0.307734	4.54007e-09	2.39207e-08	1.04327e-08	5.3958e-11
Csrp1	13007	MGI:88549|Ensembl:ENSMUSG00000026421	AA408841|AA959891|AW545626|CRP1|Csrp	cysteine and glycine-rich protein 1	CCTCCAACCCAGACTCAGACCCTTCTTTCTTCACCCTACCTTTCTCTAGT	chr1	137625773	137648806	NM_007791	+					e0	e0	e0	e0	-6.35	-5.2	1.15	-5.62381	-6.44241	0.818603	-0.315217	0.430365	0.00340251	0.304425	0.00820056	0.384033	0.00848928	0.945313
Phlda3	27280	MGI:1351485|Ensembl:ENSMUSG00000041801	Tih1	pleckstrin homology-like domain, family A, member 3	AGTTCCTGGACACTAAGACTGTTGTTATATCCAGCTCAGACTTGCGAGCC	chr1	137662661	137665711	NM_013750	+					e1	e0	e0	e0	-7.05	-8.53	-1.48	-6.81943	-6.41392	-0.405508	0.772321	0.431157	-0.0299261	0.406234	0.000704768	5.6388e-06	0.000988518	5.72428e-06
Tnni1	21952	MGI:105073|Ensembl:ENSMUSG00000026418	2700018B22Rik|AI747285|ssTnI	troponin I, skeletal, slow 1	GGAGCCAGGATGAAATGGCACACAAAGGGGAAGAGAGATGCCAGTGCCTG	chr1	137695997	137707566	NM_021467	+					e1	e0	e0	e0	-5.72	-8.9	-3.18	-7.2882	-6.62289	-0.665311	6.02668	-0.191468	0.116389	0.205189	5.91838e-21	1.85308e-20	4.14174e-21	4.22473e-21
Lad1	16763	MGI:109343|Ensembl:ENSMUSG00000041782	-	ladinin	TTTGCCAACTGCAGAGTTACATGTCTAGCCTGCTCCCAGCAGGCACTCGG	chr1	137715174	137729918	NM_133664	+					e0	e0	e0	e0	-6.07	-6.44	-0.37	-6.61316	-6.39421	-0.21895	0.0678379	-0.135458	-0.0161218	-0.0765067	0.399576	0.403762	0.534065	0.927774
Pkp1	18772	MGI:1328359|Ensembl:ENSMUSG00000026413	AI528551	plakophilin 1	CCTAGAAGCAGGAGGTAAGGGGCTGGCTGGACTTTCTGTATCCCAGACTT	chr1	137767971	137815601	NM_019645	-					e0	e0	e2	e2	-5.94	-4.74	1.2	-5.30838	-6.09447	0.786087	0.308704	-0.277727	-0.86851	-0.614902	0.0140065	0.860353	5.66044e-05	0.0136122
Igfn1	226438	MGI:3045352|Ensembl:ENSMUSG00000051985	9830123M21Rik|MGC129490|MGC129491	immunoglobulin-like and fibronectin type III domain containing 1	GGTGGTGCATGGGGTGGAAGCTGAGCCCACTGTGACCAGAGGAATGGAAA	chr1	137850154	137902919	NM_177642	-					e1	e2	e1	e2	-4.96	-4.93	0.03	-5.1737	-5.03135	-0.142356	1.73083	-1.40835	2.03367	-0.644133	5.09127e-09	0.103208	2.78856e-14	3.46491e-06
Tmem9	66241	MGI:1913491|Ensembl:ENSMUSG00000026411	1500015G18Rik|AW545782	transmembrane protein 9	CAAGAGCTCAGTGGGTGCGAGGAAAGTATGATCCAGCGCTCAGCCTTCGC	chr1	137914732	137931607	NM_001160146	+					e0	e2	e1	e0	-5.14	-4.52	0.62	-6.08315	-5.10624	-0.97691	0.412219	-0.657288	0.755215	-0.419438	0.00104791	0.045046	1.584e-09	0.96385
Cacna1s	12292	MGI:88294|Ensembl:ENSMUSG00000026407	AW493108|Cav1.1|Cchl1a3|fmd|mdg|sj	calcium channel, voltage-dependent, L type, alpha 1S subunit	CAGATGCCTGCCAGATGGAACCAGAGGAAGTCGAGGTGGCAGCAACAGAG	chr1	137949477	138016399	NM_014193	+					e1	e2	e0	e0	-3.89	-4.3	-0.41	-5.24895	-4.84087	-0.408079	4.07519	-0.521844	0.111083	-0.0965631	8.54195e-19	1.08967e-17	5.17955e-19	1.0879e-18
Kif21b	16565	MGI:109234|Ensembl:ENSMUSG00000041642	2610511N21Rik|KIAA0449|mKIAA0449	kinesin family member 21B	GTTCTGGAAATCGGATGTGTGTGTTCTAAGAGCTTGTCATAAATAAAACC	chr1	138027977	138074591	NM_001039472	+					e0	e0	e0	e0	-6.01	-5.88	0.13	-4.84916	-5.28183	0.432668	0.181047	-0.0207745	-0.174155	0.201209	0.0466753	0.0813842	0.958965	0.000108437
5730559C18Rik	67313	MGI:1921579|Ensembl:ENSMUSG00000041605	1700034M08Rik|4933426C09Rik|AI586180|D1Mgi54|FLJ10901	RIKEN cDNA 5730559C18 gene	TCTAGACAAGTTGTTCCTGTTTCTCGGCTCCTCTGTCTGCTGTACTCACC	chr1	138110098	138130857	NM_028872	-					e1	e2	e2	e0	-7.6	-7.47	0.13	-5.24761	-5.4431	0.19549	0.987593	-0.549994	-0.795953	-0.49404	2.89765e-11	5.10671e-06	0.0143652	8.03386e-07
Gpr25	383563	MGI:2686146|Ensembl:ENSMUSG00000052759	Gm1300	G protein-coupled receptor 25	TGCTACTGACCTTCGCGCTGCCGCTGGCTGTCACCCTGATCTGCTACTGG	chr1	138155490	138157450	NM_001101516	-					e0	e0	e0	e0	-4.66	-10	-5.34	-4.96768	-5.70288	0.735197	-0.00892906	-0.0338843	0.00928069	-0.0424142	0.921446	0.571223	0.997098	0.453409
Camsap2	67886	MGI:1922434|Ensembl:ENSMUSG00000041570	1600013L13Rik|4930541M15Rik|mKIAA1078	calmodulin regulated spectrin-associated protein 1-like 1	GACACCAAATGAGGACCAACTGAGCCAGCCCACAGAGCCACCTCCTAAAC	chr1	138164699	138242681	NM_001081360	-					e0	e0	e0	e0	-4.13	-3.25	0.88	-3.75652	-4.23541	0.478898	0.103211	-0.12581	-0.0863338	-0.108661	0.0736312	0.76499	0.823097	0.942427
Ddx59	67997	MGI:1915247|Ensembl:ENSMUSG00000026404	1210002B07Rik|4833411G06Rik	DEAD (Asp-Glu-Ala-Asp) box polypeptide 59	TATCACCAAAATTTCTAATAATACTGTATGACCTAGTCAATAAACTTGGA	chr1	138311847	138336797	NM_026500	+					e0	e0	e0	e0	-2.72	-1.5	1.22	-1.09929	-2.98259	1.8833	-0.0630035	0.0673373	0.017276	-0.00946635	0.337026	0.962499	0.502891	0.237667
Kif14	381293	MGI:1098226|Ensembl:ENSMUSG00000041498	D1Ertd367e|E130203M01|MGC189899	kinesin family member 14	AGCTGCGGAAATGAACTGCCTCGTGCTGACTGTGAGGAACTGGAGTCTCT	chr1	138364511	138428088	NM_001287179	+	Y				e0	e0	e0	e0	-0.7	0.31	1.01	-0.778718	-1.93399	1.15528	-0.144183	0.00398283	0.048712	0.0286956	0.00542764	0.00706393	0.0634829	0.0227138
Zfp281	226442	MGI:3029290|Ensembl:ENSMUSG00000041483	MGC70044|MGC7737	zinc finger protein 281	GGGTACAGAGACAAGTGTGATCAAAGATGGAGAGGACCTTTACCCCTGTA	chr1	138521477	138526968	NM_001160251	+					e1	e0	e0	e0	-8.96	-4.74	4.22	-2.00226	-3.67155	1.66929	0.545614	0.138302	0.138238	0.0626293	0.00367504	0.000521145	0.000445586	0.00135303
Nr5a2	26424	MGI:1346834|Ensembl:ENSMUSG00000026398	AU020803|D1Ertd308e|Ftf|LRH-1	nuclear receptor subfamily 5, group A, member 2	TTCCGGACCGACACCGACGCCCCATTCCCGCCCGCAGCCGCCTTGTCATG	chr1	138740160	138857025	NM_030676	-	Y	Y	Y		e0	e0	e0	e0	3.85	1.66	-2.19	1.49749	3.62234	-2.12485	-0.141328	0.055925	0.0983463	0.000776344	0.0112333	0.137346	0.496661	0.0108113
Ptprc	19264	MGI:97810|Ensembl:ENSMUSG00000026395	B220|CD45R|Cd45|Ly-5|Lyt-4|T200|loc	protein tyrosine phosphatase, receptor type, C	GAGTGAGCCTGAATCAGATGAGTCTTCAGATGATGACAGTGACTCAGAAG	chr1	139959435	140071882	NM_001268286	-	Y	Y	Y		e0	e0	e0	e0	5.81	5.37	-0.44	4.97782	6.07385	-1.09603	0.0479662	-0.0677891	-0.0282091	-0.00257007	0.560967	0.838125	0.832682	0.564903
Atp6v1g3	338375	MGI:2450548|Ensembl:ENSMUSG00000026394	MGC130213|MGC130214	ATPase, H+ transporting, lysosomal V1 subunit G3	AAGTTCCCTCCCAGGAAGCTTTCTAAATACCCACTGCTGAGCACTAGCAG	chr1	140170314	140186039	NM_177397	+	Y	Y	Y		e0	e0	e0	e0	5.54	3.47	-2.07	3.35484	4.1668	-0.81196	0.0175205	-0.0825679	-0.0285501	-0.0195298	0.855759	0.40754	0.910929	0.982988
Nek7	59125	MGI:1890645|Ensembl:ENSMUSG00000026393	2810460C19Rik|AU020186	NIMA (never in mitosis gene a)-related expressed kinase 7	TCCATTGTGTAGAAACAAATTCAGTGTGATGTTTGCAAGTGGTTATGGAA	chr1	140381290	140516273	NM_021605	-	Y				e0	e0	e0	e0	-4.3	-2.15	2.15	-2.33268	-4.54074	2.20805	-0.0231344	0.0257406	-0.0504797	-0.0324837	0.789241	0.979112	0.292969	0.431347
Lhx9	16876	MGI:1316721|Ensembl:ENSMUSG00000019230	3110009O07Rik|BB104635|LH2B	LIM homeobox protein 9	GACCGGGACCAGCAGCCTTATCCACCTTCACAGAAGACCAAACGGATGCG	chr1	140721762	140744156	NM_010714	-	Y	Y			e0	e0	e0	e0	-1.94	-0.99	0.95	2.37279	2.13871	0.234082	-0.274772	0.0771321	0.0234497	0.0967838	0.00289964	0.0300773	0.00573034	0.0467488
2310009B15Rik	69549	MGI:1916799|Ensembl:ENSMUSG00000079283	-	RIKEN cDNA 2310009B15 gene	ACCCAGCTACCGGCTATGTGGTTCTCACAAGGCTGGCCCACTTGCAGAGA	chr1	140748555	140753431	NM_001081226	-	Y	Y			e2	e0	e0	e0	-4.96	-2.76	2.2	2.53565	2.04113	0.494518	-0.737331	-0.214497	0.398004	0.169188	0.00177128	0.000160257	0.150367	0.0125658
Dennd1b	329260	MGI:2447812|Ensembl:ENSMUSG00000056268	4632404N19Rik|4930467M19Rik|6820401H01Rik|F730008N07Rik|MGC51484	DENN/MADD domain containing 1B	AGCAAACACCAGGTCAGGCTCCACTTCAGTCAGAGGATCTGTCGGTGCCC	chr1	140864297	141072619	NM_181347	+	Y	Y			e0	e0	e0	e0	2.58	2.52	-0.06	3.79204	3.59168	0.200361	0.0369768	0.0204648	0.0197922	-0.0803036	0.533453	0.298626	0.29731	0.429691
Crb1	170788	MGI:2136343|Ensembl:ENSMUSG00000063681	7530426H14Rik|A930008G09Rik	crumbs homolog 1 (Drosophila)	CATCCATTCACAGAAGAGTGTCCCTGTGTTCGCCTGTCAGCCTCAGAATT	chr1	141094830	141273653	NM_133239	-	Y	Y			e0	e0	e0	e0	5.71	4.84	-0.87	4.84327	5.13512	-0.291848	-0.0351359	0.00874434	-0.0310913	0.0323496	0.595025	0.710073	0.256208	0.969919
Zbtb41	226470	MGI:2444487|Ensembl:ENSMUSG00000033964	8430415N23Rik|9430031N01|9830132G07Rik|AI316857	zinc finger and BTB domain containing 41 homolog	TTAACAGTTGATGAGGGTGATTGCCAAAAGCTAGGTGTTTAGCTGCTCTG	chr1	141318959	141349584	NM_172643	+		Y			e0	e0	e0	e0	1.51	4.63	3.12	4.80598	2.52521	2.28077	0.186887	0.0365625	-0.0645827	-0.140902	0.503555	0.413047	0.679902	0.884598
Aspm	12316	MGI:1334448|Ensembl:ENSMUSG00000033952	Calmbp1|D330028K02Rik|FLJ10518|MCPH5|Sha1	asp (abnormal spindle)-like, microcephaly associated (Drosophila)	GGAATTATGCCAATCATGGATACCTGGAGCAGTTTTTACTGTCAGTGTAA	chr1	141351349	141390665	NM_009791	+	Y	Y			e2	e0	e0	e0	3.85	5.9	2.05	6.022	3.9649	2.05709	-1.0599	0.259018	0.000338921	-0.0345944	0.000363618	0.00499219	0.000350987	0.000251698
F13b	14060	MGI:88379|Ensembl:ENSMUSG00000026368	Cf-13b|Cf13b	coagulation factor XIII, beta subunit	CTGGGTCTGTACTTCGGGTGCAGTGTGACAGGGGAAGGCTGAAATACCCT	chr1	141398283	141420333	NM_031164	+	Y	Y			e0	e0	e0	e0	6.34	7.76	1.42	6.46155	5.88818	0.57337	-0.0496829	0.03973	-0.0389278	0.0293775	0.414511	0.899557	0.107404	0.757096
Cfhr1	50702	MGI:2138169|Ensembl:ENSMUSG00000057037	AI194696|CFHRB|Cfhl1|MGC130590	complement factor H-related 1	CAATCAAGGCTACAGCCTTCAGAATAATCAGAGCACCATCACCTGTGCTG	chr1	141443640	141456799	NM_015780	-	Y	Y			e0	e0	e0	e0	6.35	7.81	1.46	5.93478	6.19282	-0.25804	0.0590756	-0.0030833	0.0427824	-0.0430618	0.409645	0.442512	0.117246	0.842642
Gm4788	214403	MGI:3646434|Ensembl:ENSMUSG00000070594	Cfhrc|EG214403	predicted gene 4788	TGGGGTAGCCTGCTACATGGGAAAATGGAGCACTCCACCTCGCTGTGTTG	chr1	141594495	141677816	NM_001160304	-	Y	Y			e0	e0	e0	e0	6.73	5.69	-1.04	5.8319	6.68136	-0.849467	0.160018	0.254196	0.013398	0.0375224	0.037444	7.25814e-06	0.0228564	0.00946145
Cfhr2	545366	MGI:3611575|Ensembl:ENSMUSG00000033898	Cfhrb_4/2	complement factor H-related 2	GAAACCATGTGAATTTCCACAATTCAAATATGGACGTCTGTATTATGAAG	chr1	141706868	141755276	NM_001025575	-	Y	Y			e0	e0	e0	e0	7.39	6.41	-0.98	6.68538	7.48922	-0.803845	0.027577	-0.0107091	-0.00775244	0.00770131	0.608251	0.777483	0.722656	0.469039
Cfh	12628	MGI:88385|Ensembl:ENSMUSG00000026365	Mud-1|NOM|Sas-1|Sas1	complement component factor h	GAAACCATGTGAATTTCCACAATTCAAATATGGACGTCTGTATTATGAAG	chr1	141982431	142079988	NM_009888	-	Y	Y			e0	e0	e0	e0	5.99	5.95	-0.04	5.9811	6.02314	-0.0420382	0.027577	-0.0107091	-0.00775244	0.00770131	0.608251	0.777483	0.722656	0.469039
Kcnt2	240776	MGI:3036273|Ensembl:ENSMUSG00000052726	E330038N15Rik|Slick	potassium channel, subfamily T, member 2	AAGATGTCAAAGACCCAGGGCACCACCGCAGCCTTCACCGCAACTCAACG	chr1	142142833	142506838	NM_001081027	+	Y	Y			e0	e0	e0	e0	6.03	6.46	0.43	7.31132	7.4376	-0.126279	-0.00575705	0.0200371	0.0830196	0.00968267	0.945685	0.860288	0.198943	0.958291
Cdc73	214498	MGI:2384876|Ensembl:ENSMUSG00000026361	8430414L16Rik|BC027756|C130030P16Rik|C81219|Hrpt2|MGC29274|MGC36559	cell division cycle 73, Paf1/RNA polymerase II complex component, homolog (S. cerevisiae)	CTTCTATTTGTACACATGTCAACTTGGGACTTCTTATCTTCCATTATCCC	chr1	145454628	145549814	NM_145991	-	Y	Y		Y	e0	e0	e0	e0	-2.05	0.53	2.58	0.457714	-1.95533	2.41304	0.316665	0.0223651	-0.086939	-0.0050042	0.139537	0.11064	0.300943	0.133866
B3galt2	26878	MGI:1349461|Ensembl:ENSMUSG00000033849	-	UDP-Gal:betaGlcNAc beta 1,3-galactosyltransferase, polypeptide 2	CCAAAAGAAAGTTTACAGAATCAACTGTATAACACTAAACTCAAAGTGTT	chr1	145487826	145497067	NM_020025	+				Y	e0	e0	e0	e0	-0.61	1	1.61	1.45275	-0.624097	2.07685	0.00259017	-0.0442374	0.0250902	-0.00681405	0.974472	0.519789	0.681305	0.953103
Glrx2	69367	MGI:1916617|Ensembl:ENSMUSG00000018196	1700010P22Rik|AI645710|Grx2	glutaredoxin 2 (thioltransferase)	GCTGGAATATGGCAACCAGTTTCAAGATGCGCTTCACAAGATGACTGGGG	chr1	145586697	145596808	NM_001038592	+		Y		Y	e1	e0	e0	e0	-6.15	2.56	8.71	2.22913	-2.28913	4.51826	1.3259	-0.0589224	-0.105634	0.216552	0.000134275	0.000251635	0.000313322	2.28995e-05
Trove2	20822	MGI:106652|Ensembl:ENSMUSG00000018199	1810007I17Rik|A530054J02Rik|AI646302|SS-A/Ro|Ssa|Ssa2	TROVE domain family, member 2	ACCCATAAGGGAAATAAGGGTCACCTCCCGGCAGCCCTCCTACAGTATAG	chr1	145597920	145624181	NM_013835	-		Y		Y	e0	e0	e0	e2	-3.68	2.72	6.4	3.26295	-1.39847	4.66142	-0.358859	-0.440403	-0.138752	-0.530329	0.00216737	2.49691e-07	7.66978e-05	4.09203e-08
Uchl5	56207	MGI:1914848|Ensembl:ENSMUSG00000018189	5830413B11Rik|Uch37	ubiquitin carboxyl-terminal esterase L5	GCTTGTGCCACTCAGGCTATCGTAAGTGTACTACTGAACTGTACGCATCA	chr1	145624407	145654596	NM_001159866	+	Y	Y		Y	e0	e0	e0	e0	-0.79	3.78	4.57	3.01797	-0.447486	3.46546	-0.488199	-0.0303437	-0.11509	0.0899818	0.0239755	0.0169102	0.00541866	0.0623058
Rgs2	19735	MGI:1098271|Ensembl:ENSMUSG00000026360	GOS8	regulator of G-protein signaling 2	CCTAGACCACATCTCGTTTTAGATGTTGTCACAGCAATGGGTTCTGTAAT	chr1	145846467	145851279	NM_009061	-		Y		Y	e0	e0	e0	e0	-5.34	0.64	5.98	3.44707	1.75601	1.69106	-0.0864984	0.016491	0.0494616	0.0359966	0.148861	0.258959	0.586484	0.415665
Rgs13	246709	MGI:2180585|Ensembl:ENSMUSG00000051079	-	regulator of G-protein signaling 13	AATTGGTCTTTTATTGAGATTAATTTCTTCATAATATGGACTCACCATAG	chr1	145985796	146024502	NM_153171	-		Y		Y	e0	e0	e0	e0	2.63	3.61	0.98	3.54846	1.64637	1.90209	-0.0140761	-0.0190265	-0.0202742	0.0458157	0.839025	0.590573	0.562147	0.580812
Rgs1	50778	MGI:1354694|Ensembl:ENSMUSG00000026358	BL34	regulator of G-protein signaling 1	GCCTACTTGGGTGGCTCAGGAGGCCCAGTGGAAGTACAGATGACTCAGAA	chr1	146091798	146096234	NM_015811	-	Y	Y		Y	e0	e0	e0	e0	3.54	3.67	0.13	4.39522	2.68927	1.70595	-0.0726248	0.0137521	0.00295141	0.0280553	0.287882	0.408807	0.304383	0.525671
Rgs18	64214	MGI:1927498|Ensembl:ENSMUSG00000026357	MGC117531	regulator of G-protein signaling 18	GTTGTTGCATACTAATTCTGACTACAGATTATCTGTTTATCACTTCCACC	chr1	146599970	146622551	NM_022881	-		Y		Y	e0	e0	e0	e0	3.87	6.27	2.4	5.67652	3.66855	2.00797	0.0574334	0.0354883	0.0739957	0.0331705	0.40397	0.145167	0.0318074	0.142485
Brinp3	215378	MGI:2443035|Ensembl:ENSMUSG00000035131	B830045N13Rik|MGC107461|MGC40674	family with sequence similarity 5, member C	CGTGTAAATAAACTCTCCCCACCCGGTCAGCGCCGCCTGGATCTGTTTTC	chr1	148342795	148749602	NM_153539	+	Y	Y		Y	e2	e1	e2	e0	0.46	4.11	3.65	3.89989	0.205656	3.69424	-0.766031	0.663739	-0.893981	0.303412	0.000486227	0.702085	2.58777e-08	0.0244308
Pla2g4a	18783	MGI:1195256|Ensembl:ENSMUSG00000056220	Pla2g4|cPLA2|cPLA2alpha	phospholipase A2, group IVA (cytosolic, calcium-dependent)	AACAGTTTCTGACAGTATGAATTTTTTGACATTAGCATAGAGCTATATAC	chr1	151676751	151808414	NM_008869	-		Y		Y	e0	e0	e0	e0	-2.22	1.87	4.09	1.39086	-2.22413	3.61499	-0.0188668	0.059645	0.0514099	0.0751454	0.803096	0.544949	0.633094	0.345747
Ptgs2	19225	MGI:97798|Ensembl:ENSMUSG00000032487	COX2|Cox-2|PGHS-2|PHS-2|Pghs2|TIS10	prostaglandin-endoperoxide synthase 2	CTGACCCAAGCATGTTATAAAGACTGACATTTTAGACATTTTGAAGGCCC	chr1	151947253	151955142	NM_011198	+		Y		Y	e0	e0	e0	e0	-7.29	0.06	7.35	1.23141	-2.27491	3.50632	-0.0379571	0.211118	0.0123302	0.247563	0.698119	0.0270238	0.801468	0.00697192
Pdc	20028	MGI:98090|Ensembl:ENSMUSG00000006007	Rpr-1|Rpr1	phosducin	GCCGCCAGCCAAAGCTTAGAAGAAGATTTTGAAGGACAGGCCACGCACAC	chr1	152166546	152181036	NM_024458	+	Y	Y		Y	e0	e0	e0	e0	2.41	6.33	3.92	5.8476	4.14911	1.69849	-0.0466687	0.0392307	0.0425445	0.0285769	0.355497	0.912044	0.950862	0.742901
BC003331	226499	MGI:2385108|Ensembl:ENSMUSG00000006010	1810053E15Rik|MGC7150|Odr4|odr-4	cDNA sequence BC003331	CTGGCCCAGGTTTCCAAAAGTAAACTGTGCATCTAAATGGAGTTGCATGT	chr1	152208440	152240185	NM_001077237	-	Y	Y		Y	e1	e0	e0	e1	1.27	4.43	3.16	4.37048	1.86138	2.5091	1.07709	0.0737862	-0.0809296	0.579661	0.00161047	0.000959425	0.00306445	1.56074e-05
Tpr	108989	MGI:1922066|Ensembl:ENSMUSG00000006005	2610029M07Rik|C77892	translocated promoter region	CCCCCTTCGAGCTCCTCCGTAGATACCAGTAGTAGTCAACCGAAGCCTTT	chr1	152239967	152297065	NM_133780	+	Y			Y	e0	e0	e0	e0	0.31	1.46	1.15	2.59846	0.325124	2.27334	-0.343372	-0.0744089	-0.0593385	-0.147849	0.000986393	0.000152789	0.000188785	1.97521e-05
Prg4	96875	MGI:1891344|Ensembl:ENSMUSG00000006014	CACP|DOL54|JCAP|MGC161183|MSF|SZP|lubricin	proteoglycan 4 (megakaryocyte stimulating factor, articular superficial zone protein)	GGGGAAGGGTACTCTAGAGATGCCACCTGCAACTGTGATTATAACTGTCA	chr1	152296541	152313295	NM_021400	-		Y		Y	e0	e0	e0	e0	2.99	1.77	-1.22	2.60831	0.796271	1.81203	-0.0024455	-0.00227751	0.0944418	0.0521669	0.977314	0.957786	0.11757	0.423948
Hmcn1	545370	MGI:2685047|Ensembl:ENSMUSG00000066842	EG545370|Gm201	hemicentin 1	CTACACGTCCACTACGAGAGGCAGAGACCTACCGCATGAAGGTGGGAGCT	chr1	152409631	152840565	NM_001024720	-	Y	Y	Y		e0	e0	e0	e0	5.46	3.37	-2.09	3.53048	4.96734	-1.43686	0.0626965	-0.00871534	-0.00173343	-0.00228844	0.335343	0.422726	0.344107	0.332985
Ivns1abp	117198	MGI:2152389|Ensembl:ENSMUSG00000023150	1190004M08Rik|1700126I16Rik|AA960440|HSPC068|ND1|NS-1|NS1-BP|Nd1-L|Nd1-S|mKIAA0850	influenza virus NS1A binding protein	GGCTCGGTGTCTGTGTAGTGCTACACCTAATTTATGGTGCCCAAATGAGC	chr1	153191627	153211575	NM_054102	+					e1	e0	e1	e0	-4.5	-6.12	-1.62	-3.09863	-1.49847	-1.60016	0.815507	-0.0127225	0.507622	-0.187244	6.96357e-09	1.25055e-08	3.78142e-12	2.9694e-07
Swt1	66875	MGI:1914125|Ensembl:ENSMUSG00000052748	C1orf26|Swt1	RIKEN cDNA 1200016B10 gene	GGCGATGTCATTTCCTGTGCGTTTCCAGTAGGAAAGAGCCCCTCTGATGC	chr1	153214828	153275565	NM_025819	-					e0	e0	e0	e0	-0.81	-1.71	-0.9	-2.86839	-1.88446	-0.983931	0.380298	-0.225563	0.0666707	-0.195263	0.0399554	0.465558	0.0148608	0.33994
Trmt1l	98685	MGI:1916185|Ensembl:ENSMUSG00000053286	AW226554|C1orf25|MGC70241|Trm1-like|Trm1l|Trmt1l	RIKEN cDNA 1190005F20 gene	ACCGACAGGGTTGAGATGTCCGTGAGTGACAAAGCGGAAGCGAGTGGCTG	chr1	153275777	153305313	NM_026876	+					e1	e0	e0	e0	-2.2	-2.4	-0.2	-1.77888	-1.43139	-0.347484	0.529577	-0.234477	0.218161	-0.325426	0.00344787	0.10592	0.00011553	0.26772
Rnf2	19821	MGI:1101759|Ensembl:ENSMUSG00000026484	AI326319|AI450156|AU019207|Ring1B|dinG	ring finger protein 2	CCTCTGTACATTTGAGAGTTTACTGTCCCTTTATTATGTATGTTTGATGC	chr1	153316535	153347953	NM_011277	-		Y			e0	e0	e0	e0	-2.94	-1.92	1.02	-0.808167	-1.22523	0.417062	0.10572	0.294558	0.109959	0.256928	0.706558	0.0770771	0.376589	0.102606
Fam129a	63913	MGI:2137237|Ensembl:ENSMUSG00000026483	AI256368|AU019833|Niban	family with sequence similarity 129, member A	TTGAAGGCATTCTAATCAAGCACGTGAAGGACTCCAGCCACACCACCCAC	chr1	153418502	153566477	NM_022018	+	Y	Y	Y		e0	e0	e0	e0	-1.02	-0.08	0.94	-0.20242	-1.71261	1.51019	0.171142	0.0122812	0.33046	0.040292	0.0468874	0.033147	1.88543e-06	0.0126512
Edem3	66967	MGI:1914217|Ensembl:ENSMUSG00000043019	2310050N11Rik	ER degradation enhancer, mannosidase alpha-like 3	CTATGTACTGTGATGTAAAAGTCTGGGCAAAATGTATATAATCCTTGTAT	chr1	153602503	153669458	NM_001039644	+	Y		Y		e0	e0	e0	e0	1.02	-0.84	-1.86	-0.735929	0.906571	-1.6425	0.0367906	-0.00183816	-0.0114417	-0.049735	0.519832	0.551036	0.674194	0.8345
1700025G04Rik	69399	MGI:1916649|Ensembl:ENSMUSG00000032666	2610510E02Rik|2900042O04Rik|ENSMUSG00000073540|MGC14005	RIKEN cDNA 1700025G04 gene	TGTAGCATTGGCTTTTGCTCAGATGCAAATGGAAGTGTGACCACGTGACC	chr1	153731653	153937450	NM_197990	-	Y	Y	Y		e2	e0	e0	e1	2.83	1.65	-1.18	1.50752	3.34029	-1.83277	-1.35712	0.364676	0.251987	1.13721	8.99367e-09	1.01305e-06	1.61228e-07	0.166682
Tsen15	66637	MGI:1913887|Ensembl:ENSMUSG00000014980	5730449L18Rik|AL023077|Sen15	tRNA splicing endonuclease 15 homolog (S. cerevisiae)	CAGTGCCTCTGCCATCCCACGTAGTCGATAGACAGGTATCAGTGAGTGGT	chr1	154217865	154233812	NM_025677	-	Y				e2	e0	e0	e0	-1.09	0.47	1.56	2.15526	2.4095	-0.25424	-0.796743	0.0988939	-0.00122394	0.0605253	7.26602e-09	7.0371e-08	6.56923e-09	2.36398e-08
Colgalt2	269132	MGI:2138232|Ensembl:ENSMUSG00000032649	AI427652|D730024P12	glycosyltransferase 25 domain containing 2	GTGGTGCTTCACCTCAGCCACCCTTCCTTCCTGGGTATGATTCAGGCTTC	chr1	154246996	154357825	NM_177756	+	Y	Y			e0	e0	e0	e0	3.38	2.56	-0.82	2.51506	3.53922	-1.02416	-0.0392577	0.0104135	-0.0042357	0.0399107	0.554413	0.688728	0.499136	0.9932
Rgl1	19731	MGI:107484|Ensembl:ENSMUSG00000026482	KIAA0959|Rgl|mKIAA0959	ral guanine nucleotide dissociation stimulator,-like 1	TTGTCTGTAATAACAGTTTCATTCTGTGCTTCCGATCTGCGCTATGCTGG	chr1	154364659	154472241	NM_016846	-	Y	Y			e0	e0	e0	e0	-2.44	-2.27	0.17	-2.18774	-2.30871	0.120968	-0.432898	0.393145	-0.207849	0.238067	0.000652264	0.808959	7.24452e-06	0.107215
Apobec4	71281	MGI:1918531|Ensembl:ENSMUSG00000055547	4933431M11Rik	apolipoprotein B mRNA editing enzyme, catalytic polypeptide-like 4 (putative)	GGTCTTCTGAGCCGACAAAAAGAGAATCAGAACCGAGAAGCCTGGGCAGC	chr1	154597680	154604674	NM_001081197	+					e0	e0	e0	e0	-5.38	1.7	7.08	-0.0220056	-2.93084	2.90883	0.0222505	0.0311928	-0.00658003	0.0113695	0.700162	0.282141	0.79367	0.508102
Arpc5	67771	MGI:1915021|Ensembl:ENSMUSG00000008475	5830443F10Rik|p16-Arc	actin related protein 2/3 complex, subunit 5	CCTGAATGTGCGTGGCCGAGAGGGAATCAGCCTGCTTGTCTTTCCCTAAG	chr1	154613671	154622710	NM_026369	+					e2	e1	e0	e0	-6.05	0.84	6.89	-0.984771	-3.08589	2.10112	-1.90688	0.587292	-0.0304348	0.0820415	1.53521e-12	6.96466e-10	1.08915e-12	3.19495e-12
Ncf2	17970	MGI:97284|Ensembl:ENSMUSG00000026480	NOXA2|Ncf-2|p67phox	neutrophil cytosolic factor 2	CTGGATGCTAAGAAAAGCAAAACCCATCCCCAAGCCTACCCAGTTGTGGC	chr1	154655019	154684120	NM_010877	+					e0	e0	e0	e0	-2.49	-2.92	-0.43	-1.84558	-3.14524	1.29966	-0.0625872	-0.0502506	0.0279573	0.0437129	0.412198	0.105147	0.677729	0.82476
Smg7	226517	MGI:2682334|Ensembl:ENSMUSG00000042772	9430023P16Rik|MGC91209|mKIAA0250	Smg-7 homolog, nonsense mediated mRNA decay factor (C. elegans)	TCCGAGGTTGGAAATGTCACTGATTCTTGCACCTTAGACCAGCCAACAGG	chr1	154684124	154749776	NM_001005507	-					e2	e0	e0	e2	-4.95	-3.28	1.67	-2.55711	-4.51778	1.96066	-0.965981	-0.0826965	-0.251145	-0.578126	7.10856e-05	3.28221e-05	3.95041e-06	1.70599e-07
Nmnat2	226518	MGI:2444155|Ensembl:ENSMUSG00000042751	AI843915|D030041I09Rik|MGC113818|PNAT1|PNAT2	nicotinamide nucleotide adenylyltransferase 2	TCCCATCATGACCGAGACCACAAAGACCCACGTTATCCTGCTGGCCTGCG	chr1	154802230	154966391	NM_175460	+	Y	Y			e0	e0	e0	e0	-3.68	-2.12	1.56	-1.93029	-3.41724	1.48695	-0.240117	-0.0986782	-0.0493842	-0.115518	0.0110484	0.00067494	0.00249215	0.000357553
Lamc2	16782	MGI:99913|Ensembl:ENSMUSG00000026479	AA589349	laminin, gamma 2	GAGACTCTCCTCTATTAGCCAGAAGGTTGCAGATGCCAGTGACAAGACCC	chr1	154969885	155033577	NM_008485	-					e0	e0	e1	e0	-5.1	-2.9	2.2	-3.27033	-5.04378	1.77345	0.214549	-0.147134	0.62631	0.0654517	0.111738	0.68751	5.89705e-07	0.031071
Lamc1	226519	MGI:99914|Ensembl:ENSMUSG00000026478	Lamb2	laminin, gamma 1	TCTCTACAGCCTTCCCCCCTCAGGGAGGGCAATAAAGCGCAACACTTGGC	chr1	155066051	155179916	NM_010683	-	Y				e0	e0	e0	e1	-5.55	-3.68	1.87	-3.50155	-5.58889	2.08734	0.322215	-0.27581	0.226853	0.652411	0.052573	0.839144	0.00123215	1.81548e-06
E330020D12Rik	626058	MGI:3761270	EG626058|F430003O07Rik|Gm6648	Riken cDNA E330020D12 gene	ACATCAGACCTGCCTCTTGTCTTCCATGTGCTGGGATCAAAGGTGGGCGC	chr1	155251315	155261363	NR_033736	-					e0	e0	e0	e0	-4.8	-0.61	4.19	-0.342138	-2.9461	2.60396	-0.027676	-0.0180792	-0.0615338	-0.0634434	0.749487	0.569025	0.201222	0.179283
Shcbp1l	71836	MGI:1919086|Ensembl:ENSMUSG00000042708	MGC130601|Shcbp1l	RIKEN cDNA 1700012A16 gene	CCAGCACCCAAACTGAAGATGACGAACAATCATATCTACAACAACAATGG	chr1	155272338	155299704	NM_001033162	+					e0	e0	e0	e0	-4.45	1.2	5.65	-0.772265	-3.88241	3.11015	-0.0254978	-0.0307947	0.00278161	0.0199213	0.780358	0.482922	0.802166	0.951155
Dhx9	13211	MGI:108177|Ensembl:ENSMUSG00000042699	AI326842|Ddx9|HEL-5|MGC90954|NDHII|RHA|mHEL-5	DEAH (Asp-Glu-Ala-His) box polypeptide 9	ATCCGGTGGGGGCTATAGAGGATCTGGAGGATTCCAGCGAAGGGGTTATG	chr1	155302887	155334790	NM_007842	-					e2	e1	e0	e0	-5.11	-3.34	1.77	-1.69523	-4.10934	2.41411	-1.23157	0.507884	0.0305304	0.163583	2.18311e-06	0.0010756	2.82167e-06	1.3367e-05
Npl	74091	MGI:1921341|Ensembl:ENSMUSG00000042684	0610033B02Rik	N-acetylneuraminate pyruvate lyase	ATGAACCTAAACTTTTTTGTTATAAAGGAGTCACAAGCTCTAAGTCATTC	chr1	155350145	155396844	NM_028749	-					e0	e0	e0	e0	-1.72	-1.2	0.52	-2.67137	-3.66738	0.996009	-0.0067742	-0.0762297	-0.00770102	-0.0163687	0.927612	0.115766	0.832921	0.704219
Rgs8	67792	MGI:108408|Ensembl:ENSMUSG00000042671	6530413N01Rik	regulator of G-protein signaling 8	GGACTCCGGGCCTCGCCAGGTTTTGGGTTTGGGGTCCTCTCAATAAACTG	chr1	155500166	155544795	NM_026380	+	Y				e0	e0	e0	e0	-1.43	-3.07	-1.64	-2.93885	-1.29942	-1.63944	-0.0134758	0.0120517	0.0461487	-0.0437471	0.894616	0.989707	0.715296	0.464507
Rgs16	19734	MGI:108407|Ensembl:ENSMUSG00000026475	Rgs14|Rgsr	regulator of G-protein signaling 16	GCCTCCTCCCTACCAGACTCTACCTCTGCAAGCCTTGGGAATCACTGAGG	chr1	155587482	155592598	NM_011267	+					e0	e0	e0	e0	-2.42	-6.38	-3.96	-2.15188	-0.619078	-1.53281	-0.0598123	0.120631	-0.0344388	-0.0394729	0.783987	0.783548	0.635814	0.598303
Rnasel	24014	MGI:1098272|Ensembl:ENSMUSG00000066800	E230029I04Rik	ribonuclease L (2', 5'-oligoisoadenylate synthetase-dependent)	CAGAAGCTTTGACCAGTGGACATCTAAGATCGACAAAAATGTTATGGATG	chr1	155596555	155611351	NM_011882	+	Y				e0	e0	e0	e0	-0.57	-0.9	-0.33	-0.831402	0.34149	-1.17289	0.0292216	-0.0289171	-0.0230442	0.00811202	0.67491	0.996718	0.939096	0.552671
5830403L16Rik	240817	MGI:1923273|Ensembl:ENSMUSG00000045968	AJ554213|Me9|e92	RIKEN cDNA 5830403L16 gene	GGTGCTGATGCGTGAACCTGGACGTGCTCAAGTGGTTTCCTATTGCCTGC	chr1	155696671	155698325	NM_178243	-	Y	Y			e0	e0	e0	e0	0.31	3.62	3.31	2.36309	2.99578	-0.632692	-0.00652552	0.0676516	0.0258585	0.00397751	0.939755	0.346214	0.801972	0.974216
Gm5531	433365	MGI:3646829|Ensembl:ENSMUSG00000043282	EG433365	predicted gene 5531	ATAGCTTATGCTCAATAAGGTTTACTTCCGGGGCCCCCCTTTTCTTTCCC	chr1	155721474	155724001	NM_001008426	+	Y				e0	e0	e0	e0	6.06	3.53	-2.53	0.537213	1.17837	-0.641153	0.0213421	-0.0139715	-0.0480951	-0.0789788	0.807091	0.940373	0.746426	0.410689
Teddm1	240819	MGI:2668439|Ensembl:ENSMUSG00000047053	Epdd1|e9-1	transmembrane epididymal protein 1	GAGAGAGAGTGAAACAATGGCGTTAAAGAGAGGAATCTCTGCTCAAGCCC	chr1	155738775	155740190	NM_178244	+					e0	e0	e0	e0	1.37	1.44	0.07	0.318027	1.0281	-0.710077	-0.0127932	-0.0158814	0.103344	0.0159595	0.906168	0.777897	0.260311	0.9753
Glul	14645	MGI:95739|Ensembl:ENSMUSG00000026473	GS|Glns	glutamate-ammonia ligase (glutamine synthetase)	GCCAGGCAGCGCTTATAAATCAACCTAACATTTATAAGATTTCCTCTGAC	chr1	155747058	155756853	NM_008131	+	Y				e0	e1	e0	e1	-7.46	-7.88	-0.42	0.101416	1.0017	-0.900285	0.0710818	0.741736	0.402319	0.712499	0.783829	0.00016009	0.0153393	0.000199364
Cacna1e	12290	MGI:106217|Ensembl:ENSMUSG00000004110	A430040I15|BII|Cach6|Cacnl1a6|Cav2.3|Cchra1|alpha1E	calcium channel, voltage-dependent, R type, alpha 1E subunit	CCTGTGTGCTCAGGGGCAGCTAAGAATACAAGCATGATCCTAAGGGAACG	chr1	156239648	156573050	NM_009782	-	Y	Y	Y		e0	e0	e0	e0	7.41	5.72	-1.69	5.14589	7.29964	-2.15375	0.0295657	-0.0488829	-0.0119814	0.040895	0.730915	0.835418	0.846153	0.316781
Ier5	15939	MGI:1337072|Ensembl:ENSMUSG00000056708	-	immediate early response 5	CTCCTTCTCTGTATTGATTTTTGTATAAAAATGTAACTTTACGTGTCTAA	chr1	156943496	156946766	NM_010500	-					e0	e0	e0	e0	-7.38	-7.37	0.01	-4.6588	-6.22505	1.56625	-0.0190651	0.0538843	0.0694778	0.0739427	0.823201	0.660418	0.481026	0.419392
Mr1	15064	MGI:1195463|Ensembl:ENSMUSG00000026471	H2ls	major histocompatibility complex, class I-related	TCCATAATTGGAGAATGGAGTGGGTTAGGAGGGAAGCAGTTTGAAGAGCC	chr1	156975007	156993910	NM_008209	-					e0	e0	e0	e0	-5.7	-2.19	3.51	-3.29721	-5.42337	2.12617	0.0179639	0.212368	-0.0264622	0.269277	0.898663	0.021367	0.953619	0.0041212
Stx6	58244	MGI:1926235|Ensembl:ENSMUSG00000026470	2310039E05Rik|2410005I16Rik|AA437559|AI415714|AI845861	syntaxin 6	GGGTGTTTTTGTGGCAGGGATAAGCAACAGGAAGTAGTGAAATCCCTTGG	chr1	157005832	157050647	NM_021433	+					e0	e0	e0	e0	-3.63	-1.59	2.04	-4.01655	-4.9123	0.895753	-0.339477	0.414598	0.0943804	0.207465	0.0115885	0.653524	0.0683407	0.35028
Xpr1	19775	MGI:97932|Ensembl:ENSMUSG00000026469	Rmc-1|Rmc1|Sxv|Syg1|XR	xenotropic and polytropic retrovirus receptor 1	CACACCCCGTGTTGGTTAGGTGATGCTGTCCGGTGACTCCCTGAACTATA	chr1	157122786	157264574	NM_011273	-	Y				e1	e0	e0	e0	1.42	-0.89	-2.31	-0.25594	2.58684	-2.84278	0.629184	-0.253361	-0.0445421	-0.224549	4.79621e-06	0.0016006	1.14101e-05	0.000697965
Acbd6	72482	MGI:1919732|Ensembl:ENSMUSG00000033701	0610010G04Rik|2610100E10Rik|MGC106946|MGC144461|MGC144462	acyl-Coenzyme A binding domain containing 6	ACGGCTGCTTGCCAGAAGAGGTGACGGGCTGCAAAGCGGTCTCTCTGCTG	chr1	157405249	157534363	NM_028250	+	Y				e0	e0	e0	e0	1.91	0.66	-1.25	0.987835	2.56115	-1.57331	-0.365387	-0.138301	-0.266688	0.161665	8.2454e-05	1.99824e-06	6.22476e-08	0.0144747
Lhx4	16872	MGI:101776|Ensembl:ENSMUSG00000026468	Gsh-4|Gsh4	LIM homeobox protein 4	GGTGCATCTCACACTTGGTCTCCCAAATCATCCCTCTCACCAGAACCAGG	chr1	157548823	157589157	NM_010712	-					e0	e0	e0	e0	-1.12	-2.43	-1.31	-0.922154	-0.0594528	-0.862701	0.0796251	-0.0132176	-0.11525	-0.0667075	0.162626	0.258615	0.580179	0.853096
Qsox1	104009	MGI:1330818|Ensembl:ENSMUSG00000033684	1300003H02Rik|Qscn6|SOx	quiescin Q6 sulfhydryl oxidase 1	CCCCAGCAAACATCGTCATAGACTCTTCTGCATCTAGACACACAGGCCGG	chr1	157625284	157660029	NM_023268	-					e0	e0	e0	e0	-4.67	-3.72	0.95	-1.4552	-2.41568	0.960477	-0.375509	-0.0568314	0.0708803	0.0407187	0.0196509	0.00789657	0.0583354	0.0347822
Cep350	74081	MGI:1921331|Ensembl:ENSMUSG00000033671	4933409L06Rik|6430546F08Rik|MGC107324	centrosomal protein 350	GGCACAGTGGGTGAACTATGATGAGGATGAGTTGTGTGTGAAGATGCAGC	chr1	157692093	157820385	NM_001039184	-	Y				e0	e0	e0	e0	-0.34	-2.03	-1.69	-1.70852	0.367028	-2.07555	0.371881	-0.0812088	0.0735685	0.281815	1.06015e-05	0.000216647	9.41696e-07	4.39473e-09
Tor1aip1	208263	MGI:3582693|Ensembl:ENSMUSG00000026466	LAP1|Lap1B|MGC6357	torsin A interacting protein 1	TAAAGTCAAGTTCACCAGCTCTAGCACTGCCAGCTCCTACAACCACATGG	chr1	157851728	157881947	NM_001160019	-					e2	e0	e0	e0	-3.3	-1.41	1.89	-3.43633	-3.97095	0.534615	-0.572063	-0.0504711	0.26478	0.154752	1.22263e-06	5.15725e-07	0.00144509	6.19917e-05
Tor1aip2	240832	MGI:3582695|Ensembl:ENSMUSG00000050565|Ensembl:ENSMUSG00000079252	1110020D10Rik|15kDa|A130072J07|AA103493|AW060462|AW610675|C77739|FLJ13142|Ifrg15|Lull1|MGC102429|MGC70203|MGC76434	torsin A interacting protein 2	GAGGCCAGAACAGCTGTGCTCAAAAAAGAACCTTCCCAAGCATTGGACTC	chr1	157882793	157915989	NM_172843	+					e0	e0	e0	e0	-5.99	-5.25	0.74	-2.72774	-4.27395	1.54622	0.0385762	0.070397	0.0140353	0.12312	0.656831	0.133694	0.513781	0.0199443
Fam163a	329274	MGI:3618859|Ensembl:ENSMUSG00000015484	A230106N23Rik	family with sequence similarity 163, member A	CACACTGCCCTTCAGCCCACATTGTTCAAGGCACAGGTTCCACCCTTGGC	chr1	157923085	158135156	NM_177838	-	Y	Y			e0	e0	e0	e0	-2.25	-1.32	0.93	NA	0	NA	-0.101728	0.0410362	0.00244769	0.0607442	0.0890791	0.349091	0.0945206	0.53098
Tdrd5	214575	MGI:2684949	Gm103	tudor domain containing 5	GTCAGGGAGCCATAGACCAGCTCTCTTTCATTTTGTCCCCCCAGCACCAG	chr1	158185425	158233737	NM_001277730	-					e0	e0	e0	e0	-2.98	-0.98	2	-1.46498	-2.78612	1.32114	0.00137356	0.0430836	0.0635574	0.0846682	0.986958	0.488566	0.268144	0.119451
Nphs2	170484	MGI:2157018|Ensembl:ENSMUSG00000026602	AI790225|PDCN|SRN1	nephrosis 2 homolog, podocin (human)	GAGCATCAACTACCCAAGTTCCTCCAAACCAGTTGAACCACTAAATCCCA	chr1	158240865	158258166	NM_130456	+					e0	e0	e0	e0	-2.98	-1.51	1.47	-0.186523	-2.03036	1.84384	0.0566461	-0.101801	-0.0827391	-0.0270367	0.281755	0.412145	0.660387	0.593924
Soat1	20652	MGI:104665|Ensembl:ENSMUSG00000026600	8430426K15Rik|ACAT-1|AW550831|Acact|ald	sterol O-acyltransferase 1	AAGAAGATTGGGTTGGTAACCATGACCACGTTGGCCGCATTCGCAGGAGT	chr1	158358238	158404459	NM_009230	-					e2	e0	e0	e0	-6.12	-3.82	2.3	-3.10154	-5.08228	1.98074	-1.15247	0.439309	-0.0864903	-0.0306518	1.49931e-06	0.00050042	5.24163e-07	1.04657e-06
Abl2	11352	MGI:87860|Ensembl:ENSMUSG00000026596	AA536808|Abll|Arg|MGC169395	v-abl Abelson murine leukemia viral oncogene homolog 2 (arg, Abelson-related gene)	TTCCATACCTGCCTCGGTTACCGCTGCTTCCTTCCAAGACGAGGACCCTG	chr1	158488917	158579750	NM_001136104	+					e0	e0	e0	e0	-5.37	-4.11	1.26	-4.38718	-5.51285	1.12567	-0.016808	-0.00274986	0.0467204	-0.0492004	0.883587	0.86452	0.775957	0.456744
Tor3a	30935	MGI:1353652|Ensembl:ENSMUSG00000060519	Adir	torsin family 3, member A	GGCATGTTCTGTTGTGCAGACTGAAAACTTTTTAAAGAGGCCTCGTCATG	chr1	158583747	158604470	NM_023141	-					e1	e0	e0	e0	-6.73	-6.44	0.29	-4.72521	-5.43534	0.710123	1.63324	0.292565	-0.332076	0.489751	9.64726e-05	1.70658e-05	0.000979947	3.96132e-06
Fam20b	215015	MGI:2443990|Ensembl:ENSMUSG00000033557	C530043G21Rik|mKIAA0475	family with sequence similarity 20, member B	GGAAGTGTTTCCAGAGTGTGCGTCTCGGGTGACCCTTGCTGTCTTTTCTC	chr1	158608701	158649041	NM_145413	-					e0	e0	e0	e0	-4.89	-3.47	1.42	-4.02065	-4.79158	0.770931	-0.356643	-0.309657	-0.11884	-0.180928	0.0250321	0.000140648	0.00312534	0.00103478
Ralgps2	78255	MGI:1925505|Ensembl:ENSMUSG00000026594	1810020P17Rik|2210408F11Rik|4921528G01Rik|9130014M22Rik|AU043409|AW046161	Ral GEF with PH domain and SH3 binding motif 2	AACCATTGGCTTGCACTATGACCTCCTTGAGTGATGTGCAACTTGGCTCC	chr1	158734296	158869757	NR_027640	-	Y	Y			e0	e0	e2	e2	-0.25	-0.29	-0.04	0.411971	0.598194	-0.186224	0.388493	0.355843	-0.685503	-0.785587	0.000788752	4.33846e-07	0.00747432	0.000607725
Angptl1	72713	MGI:1919963|Ensembl:ENSMUSG00000033544	2810039D03Rik|ANG3|ANGPT3|ANGY|ARP1|MGC100363	angiopoietin-like 1	GGCATTTTCTGGGCTGAATACAGAGGCGGGTCCTACTCCTTGAGGGCAGT	chr1	158769153	158791209	NM_028333	+	Y				e0	e0	e0	e0	2.64	-0.2	-2.84	0.914855	1.26674	-0.351886	-0.073757	-0.0381259	-0.0179035	-0.0274551	0.201294	0.0429484	0.098674	0.0621726
Tex35	73435	MGI:1920685|Ensembl:ENSMUSG00000026592	MGC118391|MGC144290	RIKEN cDNA 1700057K13 gene	CGTCTGGAGCTGCTTTCTAATTTATCTGTACTTCAACTTCGCCGAGGTGG	chr1	159029278	159038776	NM_028540	-	Y	Y			e0	e0	e0	e0	-2.61	-2.9	-0.29	-2.0571	-2.00777	-0.0493301	0.0415113	-0.0211886	0.0456768	0.0533242	0.636499	0.838251	0.250203	0.194089
Rasal2	226525	MGI:2443881|Ensembl:ENSMUSG00000070565	6530401P13|A330066M24Rik	RAS protein activator like 2	GGACCTTCTTAAAGAGCCTGTCTGTATTACAAGATTGAATGCCCAAAGCA	chr1	159065313	159342726	NM_177644	-	Y	Y			e0	e0	e0	e0	-1.93	-0.91	1.02	-1.48513	-2.51982	1.03468	0.459317	-0.019727	-0.126434	-0.0237542	8.22105e-06	1.75918e-05	0.000324871	1.57325e-05
2810025M15Rik	69953	MGI:1917203	AI429618	RIKEN cDNA 2810025M15 gene	CAACATCACTTCTGCTGTCACAGTCAAACCGGCCATCAGGAGACTGAAGG	chr1	159342482	159350367	NR_027984	+					e2	e0	e2	e0	-6.6	-5.04	1.56	-2.47459	-3.84516	1.37057	-0.712487	-0.0714153	-0.559303	0.180665	2.57176e-05	9.78607e-06	9.04905e-09	0.000606428
Sec16b	89867	MGI:2148802|Ensembl:ENSMUSG00000026589	Lztr2|Rgpr|Rgpr-p117	SEC16 homolog B (S. cerevisiae)	CTGACATCTGGCTATCAAGTTAGATTGCTGTAGGCATCATATCGCCATGG	chr1	159456300	159498555	NM_001159986	+		Y	Y		e0	e0	e0	e0	-0.51	-0.06	0.45	0.734017	0.673003	0.061014	-0.00924452	0.203305	-0.393396	-0.0726275	0.968798	0.256942	0.0114615	0.660011
Brinp2	240843	MGI:2443333|Ensembl:ENSMUSG00000004031	6430517E21Rik|BB361039|mKIAA1747	family with sequence similarity 5, member B	TTGACTTGTTCCAAGAGCCCCTCACAGTTCATCCGGAGCCCTCTTCCCAC	chr1	160175399	160286391	NM_207583	-	Y	Y	Y		e0	e0	e0	e0	5.88	5.08	-0.8	5.08084	5.94072	-0.859883	0.0255491	0.0648242	0.0627609	0.0583735	0.785588	0.232732	0.238448	0.251876
Astn1	11899	MGI:1098567|Ensembl:ENSMUSG00000026587	Astn|GC14|mKIAA0289	astrotactin 1	GTCCAGCTGAGATCTCTATTGTTTCCTCTTGAATGTCCACGAACCACTGT	chr1	160292434	160621917	NM_007495	+	Y	Y	Y		e0	e0	e0	e0	7.13	5.19	-1.94	6.39023	7.8122	-1.42197	-0.0595714	0.038974	0.0845016	-0.0180891	0.323384	0.780587	0.718324	0.163673
Pappa2	23850	MGI:3051647|Ensembl:ENSMUSG00000073530	PAPP-A2|PLAC3|Pappe	pappalysin 2	GGCAGCCTTCAATCACAGATACAGAAAAGAGATCAGCAGGGGCAAAGAGC	chr1	160641861	160887569	NM_001085376	-	Y	Y	Y		e0	e0	e0	e0	3.6	2.75	-0.85	2.86462	3.63379	-0.769169	-0.0536709	0.0392986	0.0410652	-0.0287218	0.528058	0.891706	0.902834	0.275349
Rfwd2	26374	MGI:1347046|Ensembl:ENSMUSG00000040782	AI316802|C80879|Cop1	ring finger and WD repeat domain 2	GGCCTCTACTCTCCTGTCAGTGAAGATAGCACAGTGCCTCAATTTGAAGC	chr1	161162456	161277711	NM_011931	+					e1	e0	e0	e0	-1.61	-1.01	0.6	-0.967713	-1.74271	0.774994	0.796079	-0.290629	0.0864108	-0.238545	9.04588e-06	0.00145057	2.23387e-06	0.000497011
Tnr	21960	MGI:99516|Ensembl:ENSMUSG00000015829	J1-tenascin|TN-R|janusin|restrictin	tenascin R	GGAAAGGCCATGAATTCTCCATCCCCTTTGTAGAAATGAAGATGAGGCCC	chr1	161453899	161855053	NM_022312	+	Y	Y	Y		e0	e0	e0	e0	5.59	4.47	-1.12	4.82977	5.60226	-0.772488	-0.0352774	0.0299399	0.0903403	0.0262247	0.674616	0.959165	0.470275	0.919269
4930523C07Rik	67647	MGI:1914897|Ensembl:ENSMUSG00000090394	-	RIKEN cDNA 4930523C07 gene	GCAGCTATGTGTCCCGTATCAGTGCCCCAAGCATGGACAGCAGTTTCTGG	chr1	161974510	162002913	NR_028111	+	Y		Y		e1	e2	e0	e0	2.28	-1.04	-3.32	1.45396	3.98636	-2.53241	0.947658	-0.870889	0.202593	0.374271	1.38705e-09	0.497498	6.46762e-11	8.67348e-12
4930562F07Rik	75255	MGI:1922505|Ensembl:ENSMUSG00000026729	-	RIKEN cDNA 4930562F07 gene	TATTAACACTCAATATACAAAGTGTACACAATTAATCAATAACCTTTAAC	chr1	162004865	162008116	NR_038031	-	Y		Y		e0	e0	e0	e0	4.23	0.72	-3.51	1.68431	4.02892	-2.34461	-0.0339916	0.0481265	0.00114371	-0.0281533	0.577011	0.842487	0.58691	0.237238
Tnn	329278	MGI:2665790|Ensembl:ENSMUSG00000026725	Tnw|tenascin-W	tenascin N	TGGGTGTCAGAGCTGAGGCGACCTGCTACTTCTTGTCTCTCCTGGACCTC	chr1	162015162	162083706	NM_177839	-	Y	Y	Y		e0	e0	e0	e0	3.89	3.15	-0.74	2.64998	3.7174	-1.06742	0.0243863	0.00845353	0.00456982	0.0720173	0.847146	0.790509	0.81095	0.316133
Mrps14	64659	MGI:1928141|Ensembl:ENSMUSG00000058267	1810032L21Rik|AL022847|Rpms14	mitochondrial ribosomal protein S14	TTTATTATAAGTAAAACATAGTGGTACCTTTATATTAATTCTATATTTAT	chr1	162125390	162131317	NM_025474	+					e0	e0	e0	e0	-5.47	-1.6	3.87	1.36676	-1.19865	2.5654	0.00242256	0.0679631	-0.0080138	0.0600843	0.985104	0.467378	0.963871	0.500274
Cacybp	12301	MGI:1270839|Ensembl:ENSMUSG00000014226	SIP	calcyclin binding protein	GCTGGGAGATAGAATACAGAAGTGTTTGTCTGTAGTTGACATTAGATCCC	chr1	162132497	162143023	NM_009786	-					e0	e1	e0	e1	-7.67	-2.82	4.85	1.43073	-1.20995	2.64068	0.478956	0.829204	0.047215	0.745823	0.187824	0.000424788	0.138163	0.000693645
Rabgap1l	29809	MGI:1352507|Ensembl:ENSMUSG00000026721	5830411O09Rik|8430421H08Rik|9630005B12Rik|AW049894|HHL|Hh1|mKIAA0471	RAB GTPase activating protein 1-like	TGAAACCTTGTGAATAAACAAATGTGACCAAGAAGGTAACAAGGTGGCTG	chr1	162149304	162281702	NM_001038621	-	Y	Y			e0	e0	e0	e0	0.62	2.29	1.67	2.32288	0.591995	1.73088	-0.0255958	-0.0567222	-0.0430354	-0.0164829	0.717312	0.156057	0.242538	0.492664
Rc3h1	381305	MGI:2685397|Ensembl:ENSMUSG00000040423	5730557L09Rik|Gm551|N28103|mKIAA2025	RING CCCH (C3H) domains 1	ACAATAGAAGGAGGTGGTTCACCTTTTGGATTGTAAATATATGAAAGTGT	chr1	162836541	162905107	NM_001024952	+					e0	e0	e0	e0	-5.17	-3.71	1.46	-2.82887	-4.5164	1.68753	-0.00642153	-0.00344152	-0.0178551	0.0193112	0.94403	0.915301	0.761599	0.873896
Serpinc1	11905	MGI:88095|Ensembl:ENSMUSG00000026715	AI114908|ATIII|At-3|At3	serine (or cysteine) peptidase inhibitor, clade C (antithrombin), member 1	GGAGAGTGGCTAATCCTTGTGTGAACTAAAATATTCTTAATCTTTGCACC	chr1	162908736	162933145	NM_080844	+					e0	e0	e0	e0	-1.81	-1.33	0.48	-1.82258	-3.98204	2.15947	-0.0920452	0.0212503	0.0450123	-0.046107	0.252357	0.402885	0.597816	0.0637691
Zbtb37	240869	MGI:2444467|Ensembl:ENSMUSG00000043467	D430004I08Rik	zinc finger and BTB domain containing 37	ACTGATCAGGCAGGTAGCTGACACGTACAGAAGAGACTGCTTCAGATGGA	chr1	162947886	162964390	NM_173424	-					e0	e0	e0	e0	-5.49	-1.15	4.34	-1.17194	-4.01792	2.84599	-0.129627	0.0192386	0.114779	0.0466167	0.117056	0.192585	0.895873	0.325547
Gas5	14455	MGI:95659	Gas-5|MGC6251	growth arrest specific 5	ATAGAAGATGGTGTCAGATATATTGTGTTAAAATTTTACCATTAAAGTGT	chr1	162965296	162968668	NR_002840	+					e0	e0	e0	e0	-6.26	-5.43	0.83	-0.85607	-3.96965	3.11357	-0.042108	0.0186621	0.0998871	0.033359	0.583314	0.786711	0.419302	0.918087
Dars2	226539	MGI:2442510|Ensembl:ENSMUSG00000026709	5830468K18Rik|MGC99963	aspartyl-tRNA synthetase 2 (mitochondrial)	AGGGTTAGACAGACTGGTATGTCTTGTCACGGGAGCACCCAGCATCAGAG	chr1	162970743	163000763	NM_172644	-					e2	e0	e0	e0	-3.38	-0.98	2.4	0.132396	-3.14469	3.27709	-0.532088	-0.0731733	-0.00806325	-0.127725	1.12275e-05	2.76418e-06	8.7216e-06	6.73267e-07
Cenpl	70454	MGI:1917704|Ensembl:ENSMUSG00000026708	2610300B10Rik|AW121806|AW550697	centromere protein L	GCTTGTGTATCCAGCATATCACTGTGGCTGTGTCCTGTTATAAAAGATGC	chr1	163001022	163016474	NM_001159930	+					e2	e0	e0	e0	-2.69	1.34	4.03	0.216071	-2.17701	2.39308	-2.09158	0.423371	-0.349455	-0.376997	2.19558e-16	1.18458e-14	1.74266e-17	1.52747e-17
Klhl20	226541	MGI:2444855|Ensembl:ENSMUSG00000026705	AI504637|D930050H05Rik|KIAA4210|Kleip|MGC28950|mKIAA4210	kelch-like 20 (Drosophila)	ACATGTATCATTTATGCTTTTTTCTAGCATGTATAACTTTTTAAAATAAA	chr1	163018508	163061610	NM_001039482	-					e0	e0	e0	e0	0.33	1.23	0.9	0.979923	-0.617494	1.59742	-0.0273219	-0.0473477	0.0367153	0.179608	0.692539	0.198663	0.90421	0.00573271
Ankrd45	73844	MGI:1921094|Ensembl:ENSMUSG00000044835	4933409K03Rik	ankyrin repeat domain 45	GTGCCTTTTACAGATGCCACATGGTGTAGAAGGCTACATTACATTTCAGT	chr1	163072842	163100638	NM_028664	+	Y	Y			e0	e0	e0	e0	-0.14	0.15	0.29	0.0915917	-1.00514	1.09674	0.035993	0.000894038	-0.0100311	0.00885178	0.571305	0.56657	0.695243	0.44034
Prdx6	11758	MGI:894320|Ensembl:ENSMUSG00000026701	1-cysPrx|9430088D19Rik|AA690119|Aop2|Aop2-rs3|Brp-12|CP-3|GPx|KIAA0106|Ltw-4|Ltw4|Lvtw-4|ORF06|Prdx5|Prdx6-rs3|aiPLA2|mKIAA0106	peroxiredoxin 6	CCCCAGGGGCTCAGATTACAAATGTTACCATCATGCCCTATGCCATCAGC	chr1	163170242	163181297	NM_007453	-					e0	e0	e0	e0	-6.88	-2.41	4.47	0.382127	-2.55586	2.93799	-0.0314047	-0.134525	-0.0663492	-0.0319882	0.790966	0.0676779	0.309996	0.524305
Tnfsf4	22164	MGI:104511|Ensembl:ENSMUSG00000026700	Ath-1|Ath1|CD134L|OX-40L|Ox40l|TXGP1|Txgp1l|gp34	tumor necrosis factor (ligand) superfamily, member 4	CCCACCAAAGAACCACGTCAGCGATGCAAAGAAAACCAGGAGAGCTTTGT	chr1	163325568	163348337	NM_009452	+					e0	e0	e0	e0	-1.38	-1.9	-0.52	0.0137599	0.869416	-0.855656	0.0595704	-0.0396846	-0.0595524	-0.0682521	0.480818	0.846063	0.99994	0.929599
Tnfsf18	240873	MGI:2673064|Ensembl:ENSMUSG00000066755	Gitrl	tumor necrosis factor (ligand) superfamily, member 18	GCCTGGAGCAAGAAGATCCAGGATACTGTTGGAAGAGTTCATCTCACTCA	chr1	163424787	163435421	NM_183391	+					e0	e0	e0	e0	-1.72	0.03	1.75	2.01931	1.39177	0.627539	0.0438682	0.000331012	-0.0118627	0.0731203	0.645513	0.647182	0.744215	0.132774
Fasl	14103	MGI:99255|Ensembl:ENSMUSG00000000817	APT1LG1|CD178|CD95-L|CD95L|Fas-L|Faslg|Tnfsf6|gld	Fas ligand (TNF superfamily, member 6)	CACTCACTTCCAGGGTGGGTCTACTTACTACCTCACAGAGGCCGTTTTTG	chr1	163710822	163718626	NM_010177	-					e0	e0	e0	e0	2.82	4.18	1.36	-0.0408904	0.530431	-0.571321	-0.0626204	0.0039163	0.0383474	-0.0567236	0.496743	0.535134	0.818221	0.13674
Suco	226551	MGI:2138346|Ensembl:ENSMUSG00000040297	4732491B11|AU016931|MGC170004|Opt	expressed sequence AI848100	GCCCAGTTCCTTGGGTGGATAGGAACGAAAGCCTAAACCTCTCCTTCAGC	chr1	163746242	163806792	NM_172645	-					e1	e0	e2	e2	-1.28	0.85	2.13	1.01141	-1.05662	2.06803	1.13694	-0.35176	-0.927209	-0.943168	1.02623e-09	3.06778e-07	0.0667631	0.0873055
4930558K02Rik	75368	MGI:1922618|Ensembl:ENSMUSG00000086277	-	RIKEN cDNA 4930558K02 gene	CCAAGACAGTTTCTGACACTGGTACCTTCCCCTAATCATGTATCTCCCAA	chr1	163872219	163899279	NM_001204905	-					e0	e0	e0	e0	-0.56	1.23	1.79	0.757576	-0.819529	1.57711	0.0608316	0.00301539	0.0174704	0.0549977	0.314049	0.287856	0.172051	0.0344264
Pigc	67292	MGI:1914542|Ensembl:ENSMUSG00000026698	3110030E07Rik|AW212108	phosphatidylinositol glycan anchor biosynthesis, class C	CTGGAGGGTGAGTTCATCTCAGGCAGTTAGGAAACCAGAGGTGACATTTA	chr1	163899318	163903566	NM_026078	+	Y				e0	e0	e0	e0	-9.74	-3.48	6.26	0.0302767	-2.14185	2.17213	0.047441	0.00305694	0.00189101	-0.224463	0.600084	0.57784	0.577103	0.0174304
Dnm3	103967	MGI:1341299|Ensembl:ENSMUSG00000040265	9630020E24Rik|AW061159|B230343F03Rik|C530045C17|mKIAA0820	dynamin 3	GCAACATACAAAGGGGTATTTTTCAACCTTTAAGTGACATAGAAGAGCTC	chr1	163920353	164408165	NM_172646	-	Y	Y			e0	e0	e0	e0	-2.13	-0.79	1.34	-2.83791	-3.34247	0.504556	-0.0411104	0.00339724	-0.0322723	-0.0138235	0.592618	0.634956	0.283982	0.427322
Dnm3os	474332	MGI:3052332	6030416H16Rik|Hag2|Npn1|P/L01	dynamin 3, opposite strand	CATGGTCTCACCCTGCTTGTTAATCAAGGGGGATAGAAGCTTATGAACTC	chr1	164147753	164155681	NR_002870	+					e0	e1	e1	e1	-5.05	-5.49	-0.44	-2.50562	-3.60577	1.10015	0.0831884	0.55327	0.584648	1.50108	0.698516	0.000485359	0.000251386	3.14201e-09
Mettl13	71449	MGI:1918699|Ensembl:ENSMUSG00000026694	5630401D24Rik	methyltransferase like 13	GGACACTGGCCCGCCTCTTTGCCTTTTGGCTGCTGTCAAGTGAAGAACTC	chr1	164463802	164478476	NM_144877	-					e2	e0	e0	e0	-2.86	-2.36	0.5	-1.28559	-2.42936	1.14378	-1.21426	0.0690483	0.384876	-0.065033	3.67313e-09	1.23859e-08	7.90744e-07	1.72082e-09
Vamp4	53330	MGI:1858730|Ensembl:ENSMUSG00000026696	D1Ertd147e	vesicle-associated membrane protein 4	GCAAATGTAGTGCCACACCCCGTTTCCCGGCTTCTCAATGCCTCGTGATG	chr1	164500958	164529209	NM_016796	+					e1	e0	e2	e0	-2.59	-2.47	0.12	-0.84587	-3.12285	2.27698	1.35305	0.0441894	-1.04095	-0.452309	3.35206e-09	2.97897e-09	0.0328335	1.10202e-06
Myoc	17926	MGI:1202864|Ensembl:ENSMUSG00000026697	AI957332|GLC1A|MGC159032|TIGR	myocilin	GATTTGGCCAGGAGGCTAGAAAGCAGCAGCGAGGAGGTAACAAGGCTGCG	chr1	164569280	164579825	NM_010865	+					e0	e0	e0	e0	-1.23	2.41	3.64	0.94849	-2.13848	3.08697	-0.219711	0.0210939	0.0151993	-0.0090813	0.00216998	0.00532171	0.00383751	0.00142774
Prrc2c	226562	MGI:1913754|Ensembl:ENSMUSG00000040225	1810043M20Rik|9630039I18Rik|A630006J20|Bat2d|Bat2d1|Bat2l2|E130112L15Rik|Prrc3|mKIAA1096	proline-rich coiled-coil 2C	GAAAGTGCTTTGGCGGTTTGTACGGCGGTGGCTCGGGCTTTCGGGACCGA	chr1	164601915	164670687	NM_001081290	-					e0	e0	e0	e0	-5.23	-2.32	2.91	-1.66431	-5.08454	3.42023	-0.227766	0.185902	0.0417435	0.0807343	0.365914	0.899379	0.46841	0.566629
Fmo4	226564	MGI:2429497|Ensembl:ENSMUSG00000026692	D1Ertd532e|MGC124273|MGC124274	flavin containing monooxygenase 4	GCTACCGAGAAGATTTCCCCCTTACCGATTACTGTGGTACATGCCCCAGA	chr1	164724013	164742680	NM_144878	-					e0	e0	e0	e0	1.85	3.83	1.98	1.98834	-0.273582	2.26192	0.103702	-0.0168458	-0.0681997	-0.00728113	0.0842524	0.157776	0.614623	0.101334
Fmo1	14261	MGI:1310002|Ensembl:ENSMUSG00000040181	-	flavin containing monooxygenase 1	CCCCTTTCCGGTTCACCTCACTGGCAGCTTGGTATTGCTGGGTCTCTTGC	chr1	164759691	164796679	NM_010231	-					e2	e1	e1	e0	-0.45	-0.34	0.11	1.17263	0.80757	0.365056	-1.44982	1.05432	0.66126	0.0554055	3.71049e-05	0.232987	0.0112216	5.71683e-05
Fmo2	55990	MGI:1916776|Ensembl:ENSMUSG00000040170	2310008D08Rik|2310042I22Rik|AW107733|MGC28212	flavin containing monooxygenase 2	AGGGGCAGGGGGAGGTTGTCAGTTATGAGAGACATTTTCTTGGAACGGAA	chr1	164805177	164828843	NM_018881	-					e0	e0	e0	e0	0.97	0.34	-0.63	2.39414	0.363729	2.03042	-0.064991	-0.0516925	0.0399469	-0.0142629	0.429622	0.120406	0.791952	0.296865
Fmo6	226565	MGI:2681841	-	flavin containing monooxygenase 6	CAGCTGGCCCTGGAAGTGTACTTTGGCCCTTGTAGTCCTTATCAGTTTCG	chr1	164846681	164867356	NM_001178038	-		Y			e0	e0	e0	e0	2.01	5.19	3.18	3.2395	1.10742	2.13208	-0.0218161	-0.0556656	0.00631738	-0.000218367	0.771222	0.198311	0.839985	0.749768
Fmo3	14262	MGI:1100496|Ensembl:ENSMUSG00000026691	AW111792	flavin containing monooxygenase 3	CTGGCTTTGTAACTAAGCCCCTTTCAGAATCATGTTGATCTGCAGTGGGC	chr1	164883930	164914622	NM_008030	-	Y	Y			e0	e0	e0	e0	2.77	3.9	1.13	3.59727	2.20859	1.38868	0.0189693	-0.0324466	-0.0325158	-0.0451721	0.817912	0.876813	0.872148	0.719286
Mroh9	78258	MGI:1925508|Ensembl:ENSMUSG00000071890	-	RIKEN cDNA 4921528O07 gene	CTGAAGCTCATTTATGATGTGGCCAGTATTAGAACCCTCGAAGGGAACGA	chr1	164954432	165015801	NM_030071	-	Y	Y			e0	e0	e0	e0	1.05	3.62	2.57	3.41227	1.04541	2.36686	-0.0228968	-0.0492839	-0.0266537	0.0377822	0.785162	0.296378	0.49374	0.854502
Prrx1	18933	MGI:97712|Ensembl:ENSMUSG00000026586	A230024N07Rik|AA755424|AI385634|AI843499|K-2|Pmx1|Prx1|mHox	paired related homeobox 1	CTCAAGTCCTACTCAGGAGACGTGACTGCTGTGGAGCAACCCATCGTACC	chr1	165185407	165243781	NM_001025570	-					e2	e0	e1	e1	-7.25	-3.21	4.04	-3.01844	-6.46099	3.44254	-0.935594	0.218885	0.932602	1.09305	0.000136164	0.00208849	0.992927	0.530393
Gorab	98376	MGI:2138271|Ensembl:ENSMUSG00000040124	AI467484|NTKL-BP1|Scyl1bp1	golgin, RAB6-interacting	CTGTTCCCAAAAACTTGACTGGTGCATTGTGCTAGATTTGAATGTGTATA	chr1	165315039	165333772	NM_178883	-				Y	e0	e0	e0	e1	-5.15	-2.97	2.18	-0.412244	-2.63856	2.22632	-0.0373326	0.403756	0.22054	0.807519	0.915589	0.150775	0.515264	0.00204928
Kifap3	16579	MGI:107566|Ensembl:ENSMUSG00000026585	KAP3|SMAP	kinesin-associated protein 3	AACTTTAGGAGCCCACTGATCTAAGTGTACTAGTTACCTCAGTTCACACG	chr1	165709809	165847231	NM_010629	+	Y	Y		Y	e1	e0	e0	e0	1.09	1.67	0.58	1.69602	1.41642	0.279593	0.952601	-0.246102	-0.211037	-0.336169	3.29236e-05	0.000911764	0.000492601	0.002666
Scyl3	240880	MGI:1921385|Ensembl:ENSMUSG00000026584	1200016D23Rik|6030457O16|AW214499|Pace1	SCY1-like 3 (S. cerevisiae)	TATTACACTGGACCAAAGCTCTCAATGAGAAATACCCACCCTCATCTCCC	chr1	165859895	165885257	NM_001286003	+	Y			Y	e0	e0	e0	e0	-2.41	-0.04	2.37	2.85419	-1.07442	3.92861	-0.373819	-0.0484234	-0.0986743	-0.1468	0.00152957	0.000535623	0.000139358	4.76375e-05
BC055324	381306	MGI:3590554|Ensembl:ENSMUSG00000041406	MGC65590	cDNA sequence BC055324	TCTGGGAACCTGCTGCTAAGGTGACTGTAGAAGAAGTGAAGACGTCAGCG	chr1	165884138	165924912	NM_201364	-		Y		Y	e2	e0	e0	e0	0.32	5.58	5.26	3.01655	-0.561174	3.57772	-0.926341	0.205722	-0.08966	-0.143567	2.65818e-06	7.05905e-05	7.20879e-07	3.83542e-07
Mettl18	69962	MGI:1917212|Ensembl:ENSMUSG00000041396	C78571|Mettl18	RIKEN cDNA 2810422O20 gene	AAACATTCCTCAGGCTATTAAGTAGGAGTGGCCGGGTGCTTCTGGCCAGC	chr1	165925075	165927374	NM_027279	+		Y		Y	e0	e0	e0	e0	-3.17	-2.11	1.06	4.85292	1.43127	3.42165	-0.0956272	-0.0903831	-0.00524491	-0.214781	0.354224	0.048954	0.316856	0.00124747
Sele	20339	MGI:98278|Ensembl:ENSMUSG00000026582	CD62E|E-selectin|Elam	selectin, endothelial cell	CAGTGGCTGCCGAAGTATTCTTGAACATTGTGTTCTGTGTCCTGGCACTG	chr1	165978364	165987808	NM_011345	+		Y		Y	e0	e0	e0	e0	0.48	3.02	2.54	4.92248	1.82144	3.10104	-0.0188637	-0.00744111	0.0425758	0.00244382	0.724702	0.609025	0.640319	0.746229
Sell	20343	MGI:98279|Ensembl:ENSMUSG00000026581	AI528707|CD62L|L-selectin|LECAM-1|Lnhr|Ly-22|Ly-m22|Lyam-1|Lyam1	selectin, lymphocyte	ATGAAGACAACAGGTAGAAAAATTCCTGGGCTCAGGCTGGAGTGACACCC	chr1	165992206	166010916	NM_001164059	+		Y		Y	e0	e0	e0	e0	2.23	5.91	3.68	4.43292	1.10743	3.32548	-0.0661729	0.0718775	0.0815003	0.101992	0.243193	0.943498	0.828824	0.54782
Selp	20344	MGI:98280|Ensembl:ENSMUSG00000026580	CD62P|GMP-140|Grmp|LECAM3|MGC129336|MGC129337|PADGEM	selectin, platelet	CCCGGTCTGCCAATGTCTCATTCGATTTCTCAGGATTCCACATGCAAGTG	chr1	166045394	166080157	NM_011347	+		Y		Y	e2	e0	e0	e0	-2.7	1.55	4.25	2.8288	-0.296775	3.12558	-0.787389	0.0516709	0.143005	0.0806604	9.03726e-11	3.86991e-10	1.7658e-09	4.93017e-10
F5	14067	MGI:88382|Ensembl:ENSMUSG00000026579	AI173222|Cf-5|Cf5	coagulation factor V	CTGCATCTTCATTTAAAAAGTCGTGGTGGGGAGACTACTGGGAGCCCTCC	chr1	166081989	166150405	NM_007976	+	Y	Y		Y	e0	e0	e0	e0	1.03	3.18	2.15	2.60592	0.326428	2.27949	0.0636599	-0.0582179	-0.11528	-0.0501623	0.564393	0.970007	0.64834	0.912712
Slc19a2	116914	MGI:1928761|Ensembl:ENSMUSG00000040918	AV276020|AW322295|DDA1|THTR1|TRMA	solute carrier family 19 (thiamine transporter), member 2	GCAGAATGCAGACCCTAGTGGGCTGTACTGTATGCACTTTGATGAAGACG	chr1	166179176	166195516	NM_001276455	+		Y		Y	e2	e0	e0	e0	-4.53	1.99	6.52	1.81054	-2.36199	4.17253	-1.62699	0.235903	0.0358373	-0.0896314	8.83854e-13	1.60511e-11	1.13017e-12	3.87676e-13
Ccdc181	74895	MGI:1922145|Ensembl:ENSMUSG00000026578	AI427889	RIKEN cDNA 4930455F23 gene	GGCCCCATGTCTCGGCGTCACTACAGATTGTGGGAGTAGGATTTGCCTTT	chr1	166205728	166217978	NM_029115	+				Y	e1	e0	e0	e0	-2.92	1.08	4	0.82353	-2.75336	3.57689	1.25505	-0.335038	-0.283235	-0.219108	1.26824e-09	1.65291e-07	5.13274e-08	2.22975e-08
Blzf1	66352	MGI:1201607|Ensembl:ENSMUSG00000026577	1700030G05Rik|Blzf1l|Golgin-45|Jem-1	basic leucine zipper nuclear factor 1	ACCCTTAAAAGTTCGGGAAACAAAGGCATCCTTACTTCGACCCCAATCCG	chr1	166219930	166237615	NM_001160209	-				Y	e0	e0	e0	e0	-0.86	-0.49	0.37	0.774319	-1.94217	2.71649	0.218002	0.105002	0.0179133	0.115868	0.000995887	1.6375e-05	0.00044176	8.68148e-06
Nme7	171567	MGI:2449121|Ensembl:ENSMUSG00000026575	D530024H21Rik|Nm23-M7|Nm23-r7	non-metastatic cells 7, protein expressed in (nucleoside-diphosphate kinase)	GAGTACAGTGCTCTTGTTGATCTTGTGTCAGTCAGGTTAACACAACGGAC	chr1	166237805	166367427	NM_138314	+				Y	e1	e0	e0	e0	-0.01	0.87	0.88	1.58354	0.429607	1.15393	2.46883	-0.0117514	0.0879917	-0.310279	5.92149e-10	9.40759e-10	3.1455e-10	4.55613e-09
Atp1b1	11931	MGI:88108|Ensembl:ENSMUSG00000026576	Atpb|Atpb-1	ATPase, Na+/K+ transporting, beta 1 polypeptide	GTGATGGGTTGTGTTGTGCTCCGTGCTGAATGCTGTCTCGCCATCTCTCC	chr1	166367229	166388486	NM_009721	-				Y	e1	e0	e0	e0	-2.98	-4.37	-1.39	-0.676209	-1.23733	0.56112	1.447	-0.099285	0.268853	-0.400028	1.26303e-09	5.25717e-09	8.38494e-11	1.45728e-07
Dpt	56429	MGI:1928392|Ensembl:ENSMUSG00000026574	1810032B19Rik|5033416F05Rik|EQ-1|Eq1	dermatopontin	GCAGACCCAACAGTGAGAATGAATATGAGGGCCAGGAAAACCTGTGCGAA	chr1	166726862	166754397	NM_019759	+					e0	e0	e0	e0	-2.07	-0.54	1.53	0.171279	0.0485363	0.122743	0.035636	0.349887	-0.0260086	0.0173768	0.60494	4.11921e-07	0.905228	0.384191
Xcl1	16963	MGI:104593|Ensembl:ENSMUSG00000026573	AI661682|ATAC|LTN|Lptn|SCM-1|SCM-1a|Scyc1	chemokine (C motif) ligand 1	ATGGCTGAAACTGTTCCCACAGGAGCCCAGAGGTCCACCAGCACAGCGAT	chr1	166861778	166865641	NM_008510	-					e0	e0	e0	e0	-0.28	2.57	2.85	0.0290929	-0.414518	0.443611	0.0213373	-0.0291126	0.0104668	-0.00148371	0.797089	0.934488	0.677898	0.79664
4930568G15Rik	75857	MGI:1923107	-	RIKEN cDNA 4930568G15 gene	CGTCATCGTCTTCACCACCCTCATGCCGACCAGAAGAGAGAAGTGTGCGC	chr1	166996747	167022061	NR_040480	-					e0	e0	e0	e0	-0.98	-0.2	0.78	-0.827109	-1.05426	0.227152	0.0236136	-0.0297841	-0.0275453	-0.07993	0.673573	0.927575	0.952535	0.222195
Tbx19	83993	MGI:1891158|Ensembl:ENSMUSG00000026572	AU019250|D1Ertd754e|Tpit	T-box 19	AGACAGCCTCTACCATTTGGCGTTGCTCCATGCCTCTGGCGTTGACTCCT	chr1	167067983	167090904	NM_032005	-					e0	e0	e0	e0	0.66	-1.29	-1.95	-2.22755	-1.79766	-0.429884	0.0143797	-0.0257672	-0.0459996	0.0266377	0.911833	0.933995	0.78816	0.70247
Sft2d2	108735	MGI:1917362|Ensembl:ENSMUSG00000040848	2010005O13Rik|AI506168|AW561909|cI-45	SFT2 domain containing 2	TCGTTTTCCTCCCTTCATAGAGAAAGAGTGTTGCTGGGGAGAGCTACCTC	chr1	167104471	167124564	NM_145512	-					e1	e0	e0	e0	-4.96	-3.05	1.91	-1.81634	-2.94264	1.1263	1.16624	-0.386118	-0.368037	-0.174484	1.05106e-08	3.72571e-06	2.00156e-06	1.10689e-07
Tiprl	226591	MGI:1915087|Ensembl:ENSMUSG00000040843	1810011K17Rik	TIP41, TOR signalling pathway regulator-like (S. cerevisiae)	GCTGAGGATAAGCAGTACTTTAAAACACACAGACTGCTGGGAAGCGTGGA	chr1	167142416	167167089	NM_145513	-					e0	e0	e0	e0	-4.27	-3.19	1.08	-1.55623	-3.58811	2.03188	-0.0599678	0.00926991	0.044093	0.0446414	0.407352	0.501472	0.85651	0.852219
Gpr161	240888	MGI:2685054|Ensembl:ENSMUSG00000040836	Gm208|Gm208Gpr|vl	G protein-coupled receptor 161	GGACCTCCAGGCTCTTCAGCATTTCCAACAGGATCACAGACTTGGGTCTG	chr1	167225896	167251982	NM_001081126	+					e0	e0	e0	e0	-1.17	-1.6	-0.43	-0.666879	-1.20678	0.539896	0.0607719	-0.0123844	-0.104841	-0.0781583	0.358417	0.486511	0.522725	0.816634
Dcaf6	74106	MGI:1921356|Ensembl:ENSMUSG00000026571	1200006M05Rik|Iqwd1|PC326	DDB1 and CUL4 associated factor 6	CTCGGAACACCATCACCGTCCCAGCCTCTTTCATGTTGAGGATGTTGGCG	chr1	167259631	167390594	NM_028759	-	Y	Y			e1	e0	e0	e0	0.25	0.61	0.36	1.20256	0.771306	0.431254	1.28027	0.0529846	-0.063259	0.165784	5.06192e-09	4.03154e-09	9.86449e-09	8.44907e-10
Mpc2	70456	MGI:1917706|Ensembl:ENSMUSG00000026568	0610006C01Rik|2010002I07Rik|2610205H19Rik|AA108335|ESTM43	brain protein 44	TATACCAAAAAATTGGAGTTTGTTCGCTGTTAATTTCTTTGTGGGGTCAG	chr1	167391338	167411345	NM_027430	+					e1	e0	e0	e1	-3.7	-3.5	0.2	-0.344617	-1.13979	0.79517	1.35728	0.51512	-0.14668	1.08759	0.0176644	0.00159791	0.0332961	9.40204e-05
Adcy10	271639	MGI:2660854|Ensembl:ENSMUSG00000026567	4930431D04Rik|4931412F17|Sacy|sAC	adenylate cyclase 10	CTCAGCCTCCGAGTTAACAGGAGATCAATGGCTTCAGACAGTCTTGAGTC	chr1	167415313	167506904	NM_173029	+	Y	Y			e0	e0	e0	e0	1.07	2.6	1.53	2.58783	0.977901	1.60993	-0.0618738	-0.00841011	0.0965044	0.0409742	0.363025	0.292032	0.64084	0.782547
Mpzl1	68481	MGI:1915731|Ensembl:ENSMUSG00000026566	1110007A10Rik|PZR	myelin protein zero-like 1	GGAAACATTCGAAGCGGGATTATACCGGGGCCCAGTCATTTACGCACAGT	chr1	167522311	167564672	NM_001001880	-	Y	Y			e0	e0	e0	e0	-0.29	-0.48	-0.19	-0.415283	-1.62325	1.20797	-0.0907113	0.08988	0.0466706	-0.00769456	0.118072	0.992446	0.492983	0.0790919
Rcsd1	226594	MGI:2676394|Ensembl:ENSMUSG00000040723	A430105K13Rik|BC025872|MGC32399	RCSD domain containing 1	ACCAGCCAGTAAGCCAACAAGAAGGAAACCACCTTGCTCCCTCCCCCTGT	chr1	167579075	167638225	NM_001038846	-	Y				e0	e0	e0	e0	-1.97	-0.85	1.12	-0.869108	-1.98883	1.11973	-0.0619084	-0.0322317	-0.0445111	-0.0999798	0.553326	0.334691	0.257445	0.065886
Creg1	433375	MGI:1344382|Ensembl:ENSMUSG00000040713	AA755314|Creg	cellular repressor of E1A-stimulated genes 1	TTTGACCCAACACCAACCATAACCCCAGCCCTTCTCGGGCACTCTGTATC	chr1	167693910	167705435	NM_011804	+					e0	e0	e0	e0	-5.29	-2.74	2.55	-0.834288	-0.529521	-0.304767	-0.408291	0.0271209	0.296833	-0.0186964	0.0167115	0.0259858	0.577336	0.0114879
Cd247	12503	MGI:88334|Ensembl:ENSMUSG00000005763	4930549J05Rik|A430104F18Rik|AW552088|Cd3|Cd3-eta|Cd3-zeta|Cd3h|Cd3z|Cd3zeta|T3z|Tcrk|Tcrz	CD247 antigen	CCCTCCCCTGGCTTATAGCAGCAGTATTATGACCTGACCTGGCTGAGCTT	chr1	167718811	167797567	NM_031162	+	Y				e0	e0	e0	e0	0.07	-1.37	-1.44	-0.577511	-0.516915	-0.0605957	-0.0835389	-0.0382386	0.0246849	0.0250918	0.197338	0.050324	0.384128	0.371783
Pou2f1	18986	MGI:101898|Ensembl:ENSMUSG00000026565	2810482H01Rik|Oct-1|Oct1|Otf-1|Otf1	POU domain, class 2, transcription factor 1	GGGAACTCTGCACCTACAGCCAGCCTTCATGCCTCCTCCACCTCAACTGA	chr1	167795284	167932765	NM_198932	-	Y	Y			e0	e0	e0	e0	-0.63	1.38	2.01	2.31218	0.48225	1.82992	-0.327114	0.0187252	-0.0555324	-0.068217	8.74227e-05	0.000193935	1.28664e-05	9.02359e-06
Dusp27	240892	MGI:2685055|Ensembl:ENSMUSG00000026564	C130085G02Rik|Gm209	dual specificity phosphatase 27 (putative)	ACTTCGCTGAGTTTGGGGCCAAGAGGAAATTCACCCAGAGCTTCATGAGG	chr1	168028278	168058029	NM_001160049	-					e1	e0	e0	e0	-2.82	-4.32	-1.5	-2.83821	-1.7958	-1.04241	2.64078	-0.100027	0.109469	-0.21028	1.29156e-11	3.63693e-11	6.14193e-12	4.84476e-11
Gpa33	59290	MGI:1891703|Ensembl:ENSMUSG00000000544	2010310L10Rik|2210401D16Rik|BB116197	glycoprotein A33 (transmembrane)	ATACTTGGCTAAATTCTTTGTTTCAATCAAAATGTTTCTTTATCAATAAA	chr1	168060590	168096641	NM_021610	+					e0	e0	e0	e0	-3.07	-3.31	-0.24	-1.76998	-1.0189	-0.751078	0.07577	-0.0170478	-0.0180159	0.0334545	0.321369	0.466243	0.463363	0.118667
Mael	98558	MGI:2138453|Ensembl:ENSMUSG00000040629	4933405K18Rik|AU019877	maelstrom homolog (Drosophila)	AATGTCACTCCTAAAACCTACTTAATTTGTAAGGAAACTATTTCATAGAT	chr1	168131515	168168875	NM_175296	-	Y	Y			e0	e0	e0	e0	3.57	3.14	-0.43	1.64075	2.26652	-0.625767	0.018323	0.0592167	-0.0405726	-0.00822022	0.765182	0.106639	0.701506	0.866977
Ildr2	100039795	MGI:1196370|Ensembl:ENSMUSG00000040612	2810478N18Rik|3110063L10Rik|AI852300|D1Ertd471e|Dbsm1|ENSMUSG00000040612|Ll	immunoglobulin-like domain containing receptor 2	GAGTCGGGTGCAAAGATGCCTACTTCATGAGAATCACCTGCCCAGTTGTT	chr1	168184269	168246963	NM_001164528	+	Y	Y			e2	e0	e0	e0	0.03	-0.59	-0.62	-0.0800497	0.461374	-0.541424	-0.526118	-0.0762968	-0.489678	-0.308723	0.0024789	0.000794356	1.49472e-06	1.93488e-05
Tada1	27878	MGI:1196415|Ensembl:ENSMUSG00000026563	2900026B15Rik|D1Ertd251e|Staf42|Tada1l	transcriptional adaptor 1	CAGAATCTGTTAGTGACTAGTTAGCAACTGGAGTTCCCAAGCAACCCGCT	chr1	168309297	168323751	NM_030245	+					e0	e0	e0	e0	-2.73	-0.6	2.13	1.23423	0.248996	0.985229	-0.461698	0.270281	-0.294423	-0.252954	0.00361741	0.252424	2.18536e-05	4.4338e-05
Pogk	71592	MGI:1918842|Ensembl:ENSMUSG00000040596	9130401E23Rik|BASS2|mKIAA1513	pogo transposable element with KRAB domain	CCTGCGCAGTCTGTCAGAGTTCCACACACATGACCGTGACTCCTGAGAAC	chr1	168323741	168339959	NM_001142948	-	Y				e2	e0	e0	e0	-1.79	-1.1	0.69	1.77985	0.662423	1.11743	-1.23817	0.115892	0.150197	0.0936698	9.95071e-12	7.02434e-11	6.61167e-11	3.521e-11
Gm4846	226601	MGI:3643319|Ensembl:ENSMUSG00000086056	EG226601|Fmo13	predicted gene 4846	CATACCAGTATCGTCTACAAGGGCCAGGGAAATGGGCAGGTGCTCGGGCA	chr1	168413743	168427719	NM_001164306	-	Y	Y			e0	e0	e0	e0	4.08	5.57	1.49	5.10075	4.54207	0.558677	-0.106749	-0.0397409	0.0408239	0.0430926	0.0476265	0.00697799	0.242314	0.247273
Gm4847	226604	MGI:3643320|Ensembl:ENSMUSG00000051081	EG226604|Fmo12	predicted gene 4847	CCTCCCCACAAGTGAGCTCCAGAGCCGATGGGTTGTGCATGTGTTCAAAG	chr1	168559101	168577824	NM_001164312	-	Y	Y	Y		e0	e0	e0	e0	7.91	5.66	-2.25	4.99759	6.02867	-1.03107	-0.0731101	0.0722592	0.0513745	0.084387	0.28639	0.992783	0.792453	0.892441
Fmo9	240894	MGI:3606068|Ensembl:ENSMUSG00000026560	4831428F09Rik	flavin containing monooxygenase 9	ATGACCTCGCATCCCAGAGGGCACGTCAAGAAGCTGAAGCATCACAAGGC	chr1	168592185	168611976	NM_172844	-	Y	Y	Y		e0	e0	e0	e0	6.84	7.27	0.43	5.74202	7.36966	-1.62765	0.00770479	-0.0561158	-0.0124886	-0.0627928	0.931945	0.504267	0.958258	0.406602
Fam78b	226610	MGI:2443050|Ensembl:ENSMUSG00000060568	C030014K22Rik|C030020L09Rik	family with sequence similarity 78, member B	CCCCCTAAATGTATTTCCCCACACCCTTGGACTTGTGTTGTTTTCGGTGT	chr1	168931547	169021433	NM_001160261	+	Y	Y		Y	e0	e0	e0	e0	3.4	2.63	-0.77	2.78287	3.31297	-0.530098	0.0382931	-0.0212964	0.000379462	0.0538032	0.630876	0.852784	0.621256	0.162541
Uck2	80914	MGI:1931744|Ensembl:ENSMUSG00000026558	AA407809|AI481316|AU018180|AU020720|TSA903|UK|UMK|Umpk	uridine-cytidine kinase 2	AAGCGGCAGACGAACGGCTATCTCAACGGCTACACCCCTTCCCGCAAGAG	chr1	169156216	169215258	NM_030724	-					e2	e2	e0	e1	-6.23	-4.63	1.6	-3.07153	-5.3209	2.24938	-0.915287	-0.712239	0.294917	0.531071	1.67806e-06	6.25838e-10	0.000180074	0.0118381
Tmco1	68944	MGI:1921173|Ensembl:ENSMUSG00000052428	1190006A08Rik|4930403O06Rik|AA109065|AU022572|ESTM39	transmembrane and coiled-coil domains 1	CACTGCTTAACTAATGGGATAGTGCTATGGTCACGGATGGCTTCTTTAGT	chr1	169238800	169264109	NM_001039483	+		Y			e0	e0	e0	e0	-3.57	-0.95	2.62	-1.97058	-4.82323	2.85266	0.075486	0.21288	-0.0722845	0.231585	0.834506	0.320254	0.993514	0.262385
Aldh9a1	56752	MGI:1861622|Ensembl:ENSMUSG00000026687	AA139417|Abaldh|ESTM40|TMABA-DH|Tmabadh	aldehyde dehydrogenase 9, subfamily A1	CTGGTGAATCAGTACATATACATTCTTTGTTCATTGACAACTAAAAAACA	chr1	169280121	169298661	NM_019993	+	Y				e0	e0	e0	e0	-1.89	0.45	2.34	-0.775202	-3.38033	2.60513	-0.0616207	0.0305513	-0.0218482	-0.0124513	0.251544	0.614419	0.1016	0.142891
Mgst3	66447	MGI:1913697|Ensembl:ENSMUSG00000026688	2010012L10Rik|2010306B17Rik|2700004G04Rik|AA516734|GST-III	microsomal glutathione S-transferase 3	TACGGGTCCAGATCCTGCCACCACTGAGGTGTGGAGGGCCTTCCGACTCT	chr1	169302514	169323928	NM_025569	-					e2	e0	e1	e1	-5.82	-3.02	2.8	-0.0619679	-2.40964	2.34767	-1.2725	-0.498312	1.04971	1.01067	4.5444e-05	8.89207e-07	0.478948	0.376056
Lrrc52	240899	MGI:1924118|Ensembl:ENSMUSG00000040485	4930413P14Rik	leucine rich repeat containing 52	CCTCCGAACGTCGAGCGGGGATGATACCGAAGATGAAACTGGGAGTAGAT	chr1	169375805	169396911	NM_001013382	-	Y	Y			e0	e0	e0	e0	5.56	5.13	-0.43	4.38199	4.37576	0.00623382	-0.130558	0.0538386	0.0155584	-0.0181253	0.169506	0.463971	0.228971	0.101549
Rxrg	20183	MGI:98216|Ensembl:ENSMUSG00000015843	Nr2b3	retinoid X receptor gamma	GGAGATGTTGGAGACCCCACTGCAGATCACCTGAACCTCCTCAGCTGCAG	chr1	169528492	169569754	NM_009107	+	Y	Y	Y		e0	e0	e0	e0	3.98	3.45	-0.53	3.2279	4.28669	-1.0588	0.0744401	-0.00946181	-0.0512596	-0.0280667	0.336012	0.415676	0.802124	0.559016
Lmx1a	110648	MGI:1888519|Ensembl:ENSMUSG00000026686	Lmx1.1|MGC129356|MGC129357|dr|dreher|sst	LIM homeobox transcription factor 1 alpha	CATGCCCGGGACCATCATCAGAGCCATGACTATGCCCACATATCCACTTC	chr1	169619688	169778864	NM_033652	+	Y	Y			e0	e0	e0	e0	4.75	5.23	0.48	5.47783	5.25398	0.223853	0.0620266	-0.0462245	0.043562	0.0469291	0.290095	0.832775	0.0512386	0.041906
Pbx1	18514	MGI:97495|Ensembl:ENSMUSG00000052534	2310056B04Rik|AI848790|AU015730|D230003C07Rik|Pbx-1	pre B-cell leukemia transcription factor 1	GGTGGGCTTCATCGGAAAGTCTGTATTGGTCATAGGGGAAAAGAAAGCCA	chr1	170083999	170362389	NM_183355	-	Y	Y		Y	e2	e1	e0	e0	-2.74	-0.45	2.29	-0.3227	-2.99685	2.67415	-0.56015	0.519709	0.00174703	0.282417	5.2695e-05	0.810252	5.18783e-05	0.0234155
Nuf2	66977	MGI:1914227|Ensembl:ENSMUSG00000026683	2410003C07Rik|AU044112|C85691|Cdca1|NUF2R	NUF2, NDC80 kinetochore complex component, homolog (S. cerevisiae)	CCACTGTTAATCAAGAAATCCACAAGATTAAATCTGCAATTCAACAACTG	chr1	171428064	171461595	NM_023284	-	Y	Y		Y	e0	e0	e0	e0	-0.15	4.65	4.8	4.76682	1.43958	3.32724	-0.0497522	-0.0467566	-0.0402722	0.0430552	0.438869	0.0962439	0.119655	0.929566
Rgs5	19737	MGI:1098434|Ensembl:ENSMUSG00000026678	1110070A02Rik	regulator of G-protein signaling 5	AGGGTAGGAAGGGTGCCTCAAGGGCAGTGCTGTGAGGCCACAAAAGGATG	chr1	171585631	171623657	NM_009063	+		Y		Y	e0	e0	e0	e0	-0.23	3.39	3.62	3.58502	0.387396	3.19762	-0.0315004	0.0391217	0.102701	0.0473739	0.655849	0.929802	0.237017	0.824859
Rgs4	19736	MGI:108409|Ensembl:ENSMUSG00000038530	AA004315|AA597169|ESTM48|ESTM50	regulator of G-protein signaling 4	GAGGTAAGAGCTTGTTCACCCCATCCCAAACACCAAGGCTAGCAGAGACC	chr1	171671607	171677773	NM_009062	-		Y		Y	e0	e0	e0	e0	0.77	3.99	3.22	4.28465	0.948105	3.33654	-0.0592687	0.106834	-0.0102778	-0.0184138	0.204326	0.327117	0.123545	0.077145
1700084C01Rik	78465	MGI:1925715|Ensembl:ENSMUSG00000070532	-	RIKEN cDNA 1700084C01 gene	CCGAAGCTCTGCGATGCTTAGAGTGCCACCTGCTGGTCAAATGGCATAGC	chr1	171859069	171864784	NM_001033185	+		Y		Y	e0	e0	e0	e0	0.22	-0.95	-1.17	2.54306	0.393372	2.14969	-0.0324747	-0.0297795	0.0457466	0.0940884	0.529575	0.180029	0.820981	0.168892
Hsd17b7	15490	MGI:1330808|Ensembl:ENSMUSG00000026675	AI266814	hydroxysteroid (17-beta) dehydrogenase 7	GTTTCTGGCTATATTTCTAGTGTTTGACCAGTGCTTGCCATTTCCTGGGC	chr1	171879667	171899336	NM_010476	-		Y		Y	e0	e0	e2	e2	-1.26	2.87	4.13	2.0589	-1.37615	3.43504	0.183402	-0.198465	-0.773673	-1.5221	0.380934	0.958651	0.00210554	1.45728e-07
Ddr2	18214	MGI:1345277|Ensembl:ENSMUSG00000026674	AW495251|Ntrkr3|tyro10	discoidin domain receptor family, member 2	CTTCTATGAGGAGACAACATCTGGGCCTTATTCAATAGCCTGTGGTGGGT	chr1	171902437	172019075	NM_022563	-	Y	Y		Y	e2	e0	e1	e0	-2.84	0.49	3.33	0.159367	-2.75691	2.91627	-0.606398	0.024051	0.782689	0.154129	2.71068e-05	5.20428e-05	0.180133	0.000637604
Uap1	107652	MGI:1334459|Ensembl:ENSMUSG00000026670	AA420407|AA437972|AGX-1|AGX-2|AGX1|AgX|ESTM38|SPAG2	UDP-N-acetylglucosamine pyrophosphorylase 1	GGGCCACATAGGGAGCCGTTGTTTTGGTAGATCAATTGTGAACCTGTGGG	chr1	172072133	172105077	NM_133806	-				Y	e0	e0	e0	e0	-4.36	1.03	5.39	1.25328	-3.1468	4.40009	0.260388	0.28038	-0.0644756	0.232836	0.246613	0.010968	0.39883	0.0178284
Uhmk1	16589	MGI:1341908|Ensembl:ENSMUSG00000026667	4732477C12Rik|4930500M09Rik|AA673513|AI449218|AU021979|KIS|Kist	U2AF homology motif (UHM) kinase 1	GGGCTACGTCCATGCAGACCTCAAACCACGAAACATCCTGTGGAGTGCGG	chr1	172129386	172145524	NM_010633	-				Y	e0	e0	e0	e0	-2.89	2.1	4.99	1.4409	-1.5074	2.94831	-0.0579393	-0.0155864	0.00807431	-0.0340737	0.46768	0.339345	0.538129	0.195958
Sh2d1b2	545378	MGI:3622649|Ensembl:ENSMUSG00000073494	EAT-2B|Eat2b|Ert|Sh2d1c	SH2 domain protein 1B2	GCGGCTTCTGTCCAGGAGCGAGAAGACTGAACTTAGAGGCGAATGTTTAC	chr1	172163001	172181718	NM_001033499	+	Y	Y		Y	e0	e0	e0	e0	1.93	4.52	2.59	3.05828	0.978768	2.07952	-0.148711	0.0336458	-0.00166724	0.0744496	0.015433	0.0636495	0.0137412	0.237045
Sh2d1b1	26904	MGI:1349420|Ensembl:ENSMUSG00000026673	EAT-2|EAT-2A|Eat2|Eat2a|Sh2d1b	SH2 domain protein 1B1	GTAACTCAATGGTCGAGAACTTGCTTAGCGTGTGCAAAGGCCCCAGGGTC	chr1	172207454	172215793	NM_012009	+	Y	Y		Y	e0	e0	e0	e0	3.56	4.5	0.94	2.99928	2.76136	0.237923	0.0325072	-0.00415333	-0.0552099	-0.0876409	0.646477	0.701985	0.757081	0.367581
1700015E13Rik	76925	MGI:1924175|Ensembl:ENSMUSG00000042800	MGC118338	RIKEN cDNA 1700015E13 gene	GCCACATCAAGGGGGGTTTCAAGGAGGGTTTCAGCTGCAAGGTGTACTAC	chr1	172238991	172242256	NM_001039593	+	Y	Y	Y		e0	e0	e0	e0	5.4	-0.73	-6.13	3.47044	4.35646	-0.886016	-0.0881803	-0.0363263	-0.0649905	-0.0214468	0.0563552	0.00732364	0.00117864	0.0155533
Nos1ap	70729	MGI:1917979|Ensembl:ENSMUSG00000038473	6330408P19Rik|Capon	nitric oxide synthase 1 (neuronal) adaptor protein	TTCAGCCGAGGTGTGACTGATCTGGATGCCGTAGGGAAGGATGGAGGCTC	chr1	172247626	172519980	NM_001109985	-	Y	Y	Y		e0	e0	e0	e0	4.82	4.17	-0.65	5.14784	4.54389	0.603949	-0.0428088	-0.0568379	-0.0623069	-0.0582719	0.677968	0.262576	0.225869	0.233278
Olfml2b	320078	MGI:2443310|Ensembl:ENSMUSG00000038463	1110018N05Rik|4832415H08Rik|AI467542	olfactomedin-like 2B	GCAAATGAACTTCTCCTTCTGACCAGTAACTACCTTCTTTCGTGCTCTGA	chr1	172574662	172612920	NM_177068	+					e2	e1	e0	e0	-5.73	-6.35	-0.62	-4.06899	-4.4824	0.413407	-1.13097	1.00817	-0.250118	-0.106736	1.99531e-09	0.347696	8.48886e-11	5.24711e-10
Atf6	226641	MGI:1926157|Ensembl:ENSMUSG00000026663	9130025P16Rik|9630036G24|AA789574|Atf6alpha|ESTM49	activating transcription factor 6	TTTCCGTGACTAAACCTGTTCTACAAAGTGCCACCAGAAGTATGGGTTCG	chr1	172634587	172797902	NM_001081304	-	Y	Y			e0	e0	e0	e0	-3.94	-3.99	-0.05	-4.09626	-3.79617	-0.300093	0.041886	0.0958955	0.00208122	0.0518818	0.647352	0.0680977	0.622337	0.217881
Dusp12	80915	MGI:1890614|Ensembl:ENSMUSG00000026659	1190004O14Rik|AA027408|AW049275|ESTM36|LMW-DSP4|MGC117646|T-DSP4|VH1|mVH1	dual specificity phosphatase 12	CATATATACAGTTACGTTGCTTGGCAATTCAGATATTTAGTTATGTAAGT	chr1	172804318	172815671	NM_023173	-					e0	e0	e0	e0	-4.24	-4.37	-0.13	-3.22741	-4.73059	1.50318	-0.0112347	-0.0477608	0.0485515	0.00435417	0.85657	0.214763	0.459809	0.906712
Fcrla	98752	MGI:2138647|Ensembl:ENSMUSG00000038421	BB219290|FCRL|FCRL1|FREB|Fcrlm1|Fcrx|Freb1|mFREB|mFcrX	Fc receptor-like A	CTCTCCTCGGTCATCTGGTCATGGAGCTGAGGGACTTGTCTGTCTACCTG	chr1	172847724	172857714	NM_001160215	-	Y				e0	e0	e0	e0	-2.26	-1.77	0.49	-0.707415	-2.87073	2.16332	-0.0591526	0.0242284	0.0219744	0.0603641	0.432213	0.679776	0.644619	0.988949
Fcgr2b	14130	MGI:95499|Ensembl:ENSMUSG00000026656	AI528646|CD32|F630109E10Rik|Fc[g]RII|FcgRII|Fcgr2|Fcgr2a|Fcr-2|Fcr-3|Ly-17|Ly-m20|LyM-1|Lym-1	Fc receptor, IgG, low affinity IIb	CCCTTGGCATTGGGAAAAGCAAGCCAGAAAGGCCAGGATCTAGTGTCTCC	chr1	172890688	172906202	NM_010187	-					e0	e0	e0	e0	-1.97	1.24	3.21	-0.0489827	-2.13616	2.08718	0.0502462	0.0141456	0.0442327	-0.0475094	0.361608	0.223214	0.0583526	0.966959
Fcgr4	246256	MGI:2179523|Ensembl:ENSMUSG00000059089	4833442P21Rik|CD16-2|FcgRIV|FcgammaRIV|Fcgr3a|Fcrl3	Fc receptor, IgG, low affinity IV	GGACTCTGGGTGGCGATGGCGATCCTTTCCGTGCTTAGCCATTGCTCCTA	chr1	172949056	172959892	NM_144559	+					e2	e0	e0	e0	-4.9	-3.27	1.63	-2.69218	-4.06056	1.36838	-1.0985	0.407802	0.10523	-0.0355868	6.41832e-07	0.000223755	2.29527e-06	4.15204e-07
Fcgr3	14131	MGI:95500|Ensembl:ENSMUSG00000059498	CD16	Fc receptor, IgG, low affinity III	CCACACAGCCTTCCTTTGAAAGCAACTTACAAGCAGGCCGGGATGTTTGG	chr1	172981299	172989534	NM_010188	-		Y			e0	e0	e0	e0	-3.8	-2.02	1.78	-3.56826	-4.80915	1.24089	-0.0714112	0.025905	-0.00571228	-0.0295945	0.419263	0.640949	0.369401	0.207354
1700009P17Rik	75472	MGI:1922722|Ensembl:ENSMUSG00000026649	AV282292|MGC74123	RIKEN cDNA 1700009P17 gene	CATAATTCCCAGCTCCCCGGTTATCCAAGGAGACAACCCAGATGAACCGC	chr1	173051791	173057098	NM_001081275	+					e0	e0	e0	e0	-4.79	-4.43	0.36	-3.35981	-4.59056	1.23075	0.0642425	-0.00763361	0.0917932	0.0202684	0.435516	0.507263	0.0315891	0.261043
Sdhc	66052	MGI:1913302|Ensembl:ENSMUSG00000058076	0610010E03Rik|AI316496|AU019277|MGC103103	succinate dehydrogenase complex, subunit C, integral membrane protein	TGTCCTGCTCAGCTAGAGGGAGATAAAGAGCAGCCTGGGAGCTTGGAGCT	chr1	173059287	173080734	NM_025321	-					e0	e0	e0	e0	-3.07	-1.24	1.83	-2.78184	-4.07073	1.28889	0.246207	-0.169154	0.248037	0.252593	0.0284742	0.566279	6.56931e-05	6.06192e-05
Mpz	17528	MGI:103177|Ensembl:ENSMUSG00000056569	Mpp|P-zero|P0	myelin protein zero	CATGTGATGTCAAAAACCCACCGGACATAGTGGGCAAGACCTCTCAGGTC	chr1	173080843	173091254	NM_008623	+					e0	e0	e0	e0	-2.61	-5.04	-2.43	-2.71146	-4.08394	1.37248	0.0162808	-0.00361612	0.0546072	-0.0323303	0.82797	0.871037	0.220164	0.816234
Pcp4l1	66425	MGI:1913675|Ensembl:ENSMUSG00000038370	1500036F01Rik	Purkinje cell protein 4-like 1	TAACCTAATACTCCACGAGGGGCTCTCTGGCCTTTGCTAACCTGCCTACC	chr1	173103394	173126399	NM_025557	-					e0	e0	e0	e0	-3.77	-1.55	2.22	-2.90784	-4.34039	1.43255	-0.079869	-0.00808636	0.0293182	0.000232458	0.328641	0.275757	0.563017	0.307503
Nr1i3	12355	MGI:1346307|Ensembl:ENSMUSG00000005677	AA209988|AI551208|CAR|CAR-beta|Care2|ESTM32|MB67|MGC107281	nuclear receptor subfamily 1, group I, member 3	AGGAGTATGCATTGTTTATACTCCGGAGGTCAGCCAGCAGGCCCATCAGC	chr1	173144100	173148976	NM_001243062	+					e0	e0	e0	e0	-5.44	-2.8	2.64	-3.95518	-4.85142	0.896239	-0.265157	-0.0782217	0.119906	-0.00590909	0.0103842	0.00138303	0.172589	0.00822414
Tomm40l	641376	MGI:3589112|Ensembl:ENSMUSG00000005674	-	translocase of outer mitochondrial membrane 40 homolog-like (yeast)	AGGAGTATGCATTGTTTATACTCCGGAGGTCAGCCAGCAGGCCCATCAGC	chr1	173147933	173152645	NM_001037170	-					e0	e0	e0	e0	-4.12	-4.92	-0.8	-3.87504	-4.89655	1.02152	-0.265157	-0.0782217	0.119906	-0.00590909	0.0103842	0.00138303	0.172589	0.00822414
Apoa2	11807	MGI:88050|Ensembl:ENSMUSG00000005681	Alp-2|ApoA-II|ApoAII|Apoa-2|Hdl-1	apolipoprotein A-II	GGCAGACGGACCGGATATGCAGAGCCTGTTCACTCAATACTTTCAGAGCA	chr1	173155184	173156510	NM_013474	+					e0	e0	e0	e0	-2.3	-8.2	-5.9	-4.08535	-4.98481	0.89946	0.066031	-0.0488668	-0.0502482	0.0199388	0.252772	0.815558	0.826008	0.111142
Fcer1g	14127	MGI:95496|Ensembl:ENSMUSG00000058715	AI573376|CD23|FcR-gamma|FcR[g]|FcRgamma|Fce1g|FcepsilonRI|Ly-50	Fc receptor, IgE, high affinity I, gamma polypeptide	CAGAACAGACGTGCTTGGCTGCATTCTTTTCCCACTTCTAATTCTCTCCG	chr1	173159702	173164480	NM_010185	-					e0	e0	e0	e0	-5.85	-6.3	-0.45	-4.43944	-5.39851	0.959066	0.0488048	0.018646	0.0436214	0.00079032	0.405579	0.225259	0.0798464	0.372943
Ndufs2	226646	MGI:2385112|Ensembl:ENSMUSG00000013593	AL033311|MGC27667	NADH dehydrogenase (ubiquinone) Fe-S protein 2	ACCTACCTCTTGGGCTTCTGGATGACATTTATGAGTTTTCCAAGAACTTC	chr1	173164990	173177243	NM_153064	-					e1	e0	e0	e0	-4.79	-6.76	-1.97	-5.00998	-5.77714	0.76716	1.09795	0.276706	-0.119847	0.287367	1.57968e-05	1.13048e-06	5.944e-05	7.69785e-07
Adamts4	240913	MGI:1339949|Ensembl:ENSMUSG00000006403	3830423K05|ADAM-TS4|ADAMTS-2|ADMP-1|mKIAA0688	a disintegrin-like and metallopeptidase (reprolysin type) with thrombospondin type 1 motif, 4	ATGCTCTTTTTGGAGTCAGACAAATGTGGGTTATATTCTGGCCCCGCATC	chr1	173180552	173190053	NM_172845	+					e1	e0	e2	e0	-7.77	-8.68	-0.91	-4.7131	-5.48296	0.769852	1.12534	-0.423944	-1.41881	0.245245	5.46827e-08	3.50665e-05	0.0465911	3.08181e-09
B4galt3	57370	MGI:1928767|Ensembl:ENSMUSG00000052423	9530061M23Rik|AA104562|AW125175|ESTM26|ESTM6|R74981	UDP-Gal:betaGlcNAc beta 1,4-galactosyltransferase, polypeptide 3	CGCCTGGCTGGGATGAAGATCTCTCGACCACCTACCTCTGTGGGACACTA	chr1	173200458	173207026	NM_020579	+					e0	e0	e0	e0	-7.56	-4.6	2.96	-4.46576	-5.07951	0.613749	-0.359899	-0.229662	-0.0682511	-0.194548	0.0133185	0.000196541	0.00350953	0.000315883
Ppox	19044	MGI:104968|Ensembl:ENSMUSG00000062729	Ppo	protoporphyrinogen oxidase	CAGCTATGCAATTCCTGACGGCCCAGAGGTTGCCCCTGACTTTGGCTGGA	chr1	173207122	173211317	NM_008911	-					e0	e0	e0	e0	-7.42	-8.38	-0.96	-4.83496	-5.17264	0.337685	0.257686	-0.0775012	-0.101562	-0.239459	0.133039	0.32102	0.393099	0.934295
Usp21	30941	MGI:1353665|Ensembl:ENSMUSG00000053483	ESTM28|Usp16|Usp23|W53272	ubiquitin specific peptidase 21	GTGACACCATCTTGAAGCCCTGGCACCTGTGAAAACCTTCCCAACACCCT	chr1	173212083	173218092	NM_013919	-					e2	e0	e0	e0	-8.77	-9.85	-1.08	-4.94418	-5.29348	0.349297	-0.607613	0.0740961	0.0132316	0.0229477	1.16327e-06	7.99957e-06	1.45308e-06	1.92345e-06
Ufc1	66155	MGI:1913405|Ensembl:ENSMUSG00000062963	1110021H02Rik|AA062310|ESTM29	ubiquitin-fold modifier conjugating enzyme 1	TCCTTGGCTGGCAGTGGAAGTCCCCGATCTGATCCAGAAGGGTGTGATCC	chr1	173218694	173225113	NM_025388	-					e0	e0	e0	e0	-5.38	-4.95	0.43	-4.85137	-5.63052	0.779154	0.0864734	0.0165976	-0.24302	-0.43279	0.60179	0.526629	0.287189	0.011347
Dedd	21945	MGI:1333874|Ensembl:ENSMUSG00000013973	CASP8IP1|DEFT|Dedpro1|FLDED1|KE05	death effector domain-containing	CTGCTTTCAGGTGCATTGAGGGGTAATCAATACTTATGGCTTTATGAGGG	chr1	173259275	173272632	NM_011615	+					e1	e0	e0	e0	-7.73	-7.26	0.47	-4.58869	-5.57146	0.982766	0.774218	0.126574	-0.173609	0.153297	0.00279404	0.000779942	0.0175923	0.000505285
Nit1	27045	MGI:1350916|Ensembl:ENSMUSG00000013997	AI255805|ESTM30|W57327	nitrilase 1	TCATGAAAACTGAAGTTATGCTGAGGGCTGAGCAGCACTGGCATTGAAAA	chr1	173272367	173275776	NM_012049	-					e1	e0	e0	e0	-8.66	-7.62	1.04	-4.24244	-5.15623	0.91379	1.18352	0.148268	-0.32494	-0.0870547	2.16496e-06	5.88111e-07	0.00010522	5.7919e-06
Pfdn2	18637	MGI:1276111|Ensembl:ENSMUSG00000006412	ESTM27|W48336	prefoldin 2	TGGTTGGAGGTGTGCTGGTGGAGCGGACTGTCAAAGAAGTGCTGCCTGCC	chr1	173275829	173288301	NM_011070	+					e2	e1	e1	e1	-6.45	-5.35	1.1	-4.03422	-5.00373	0.969514	-2.12021	0.864577	0.533435	0.767214	3.08084e-09	6.10903e-06	1.89688e-07	1.80089e-06
Klhdc9	68874	MGI:1916124|Ensembl:ENSMUSG00000045259	1190002J23Rik|AA087357|ESTM31	kelch domain containing 9	GGGAGGCACTCTGTGTTGTGGCAAACCTACAAAGCGATCTCATCAGAGCT	chr1	173288579	173290929	NM_001033039	-					e0	e0	e0	e0	-7.26	-4.9	2.36	-4.12202	-5.29214	1.17012	-0.0425572	-0.0905115	-0.0873341	-0.14244	0.670295	0.107045	0.112835	0.0201347
Pvrl4	71740	MGI:1918990|Ensembl:ENSMUSG00000006411	1200017F15Rik|Prr4	poliovirus receptor-related 4	ATATTTGTACATAAAATGATATTCTGTTTTTAAATAAACAGATAAAACCC	chr1	173300303	173318418	NM_027893	+					e0	e0	e0	e0	-4.72	-3.76	0.96	-4.41144	-5.69914	1.2877	-0.0839551	-0.00329549	0.00359793	0.0313906	0.171158	0.153197	0.187921	0.403281
Arhgap30	226652	MGI:2684948|Ensembl:ENSMUSG00000048865	6030405P05Rik|FLJ00267|Gm102|MGC99989|mFLJ00267	Rho GTPase activating protein 30	GCAATGTGTAGCAAGATCCATGTAGCACCTGCAAGCCCATGTCCAAGGCC	chr1	173319090	173340370	NM_001005508	+					e0	e0	e0	e0	-3.36	-0.96	2.4	-3.54158	-4.50807	0.966498	0.041486	-0.0251308	-0.00994406	-0.0197154	0.40771	0.785315	0.542735	0.678484
Usf1	22278	MGI:99542|Ensembl:ENSMUSG00000026641	bHLHb11	upstream transcription factor 1	TTTCCCCGGCTCTGGCAGCTGGGGCGCAGGCGAGCTGGGCTGGGACCGGC	chr1	173341811	173348873	NM_009480	+					e0	e0	e0	e0	-8.09	-5.73	2.36	-2.97483	-4.04398	1.06915	-0.0415235	0.0185988	-0.0655606	-0.0190206	0.63913	0.815968	0.149311	0.439027
Tstd1	226654	MGI:3648482|Ensembl:ENSMUSG00000091166	AV065366|EG226654|Gm4848|KAT	thiosulfate sulfurtransferase (rhodanese)-like domain containing 1	GCCGGGGCCTATAAAGAGTGGCTGGAGAAACAGGGCTAGATAAAAGGCTC	chr1	173349163	173350483	NM_001164525	+					e0	e0	e0	e0	-4.94	-2.15	2.79	-2.67097	-3.97782	1.30685	0.0395953	-0.0478891	-0.0425586	-0.0257158	0.71596	0.949719	0.98137	0.90188
F11r	16456	MGI:1321398|Ensembl:ENSMUSG00000038235	9130004G24|AA638916|ESTM33|JAM|JAM-1|JAM-A|Jcam|Jcam1|Ly106	F11 receptor	CTCATAACTACGCTGCGCTTCAGACGTCTCAAACTTCAACCAACTCGGCT	chr1	173367691	173394724	NM_172647	+					e0	e0	e0	e0	-2.94	-2.64	0.3	-2.42659	-4.22282	1.79623	0.210574	-0.328783	-0.0841571	-0.270121	0.00716079	0.142327	0.109223	0.485231
Alyref2	56009	MGI:1913144|Ensembl:ENSMUSG00000060244	C130042O11Rik|MGC117570|REF2	RNA and export factor binding protein 2	GAACACATGACTGACTAGCATGCATGAAGAAGTGGGTTTCATTCTCAGCT	chr1	173433608	173434881	NM_019484	+	Y	Y			e1	e0	e0	e0	-6.31	-4.14	2.17	1.61066	-0.265342	1.876	0.531623	-0.238611	0.189403	-0.0620531	0.000969472	0.061899	3.54367e-05	0.00276792
Itln1	16429	MGI:1333831|Ensembl:ENSMUSG00000038209	IntL|Itln|Itln2|Itln5|Itlna|Lfr|MGC183671|MGC183706	intelectin 1 (galactofuranose binding)	CTCACAATGGGTACAGCAGTAGCCGGAAGATAACTGAAGCAGCTGTGCTT	chr1	173448254	173465425	NM_010584	-	Y	Y			e0	e0	e0	e0	4.92	5.28	0.36	3.2465	1.73211	1.51439	-0.0199269	0.017499	-0.0239647	-0.0126013	0.824037	0.980926	0.572746	0.676281
Cd244	18106	MGI:109294|Ensembl:ENSMUSG00000004709	2B4|C9.1|F730046O15Rik|Ly90|NAIL|NKR2B4|Nmrk|SLAMF4	CD244 natural killer cell receptor 2B4	GGAGTGGAGTCAAGGTGATTGGTAAGCAGAGACAATAAGAGATGATGGAG	chr1	173489323	173515447	NM_018729	+	Y	Y			e0	e0	e0	e0	4.19	5.08	0.89	5.17237	4.809	0.363369	-0.0758516	0.0939461	0.0274481	0.0368418	0.231224	0.825073	0.472243	0.560952
Ly9	17085	MGI:96885|Ensembl:ENSMUSG00000004707	AI893573|CD229|Lgp100|Ly-9|SLAMF3|T100	lymphocyte antigen 9	GGATGCCTCTACAAAACAAAGCTGTCATGTCCCAAGGGAAGTCGCACCTC	chr1	173518743	173537541	NM_001277968	-	Y	Y			e0	e0	e0	e0	7.18	5.26	-1.92	5.27722	5.0381	0.239125	-0.0335678	-0.0620097	-0.0094469	-0.0840663	0.633598	0.105948	0.516005	0.0391129
Slamf7	75345	MGI:1922595|Ensembl:ENSMUSG00000038179	19A|19A24|4930560D03Rik|CRACC|CS1	SLAM family member 7	CCAGCAGCTATGAGCCAGGTGCTGTGTTACACTTTCATGGATTGTTGCAA	chr1	173562533	173583168	NM_144539	-	Y	Y			e0	e0	e0	e0	6.71	6.47	-0.24	5.75626	6.07757	-0.321309	0.0238576	0.00724647	0.0183291	0.0147194	0.744055	0.661681	0.516431	0.542621
Cd48	12506	MGI:88339|Ensembl:ENSMUSG00000015355	AI449234|AW610730|BCM1|BLAST|BLAST-1|BLAST1|Bcm-1|MEM-102|SLAMF2|Sgp-60	CD48 antigen	CTCTGGCTCTATTGGACAAAGGAAAATGTGTTACTGAACGTCTGCGAGAG	chr1	173612185	173635388	NM_007649	+	Y	Y	Y		e0	e0	e0	e0	8	7.1	-0.9	6.43213	7.24449	-0.812364	0.0204578	-0.0328097	-0.00517149	0.0313346	0.711608	0.838851	0.788328	0.250444
Slamf1	27218	MGI:1351314|Ensembl:ENSMUSG00000015316	4933415F16|AA177906|CD150|CDw150|ESTM51|IPO-3|MGC151472|MGC151476|Slam	signaling lymphocytic activation molecule family member 1	GCCAGAGAGCTGACCCATATACCCAGTGAAAGGACTTTTTGAAGGAGGAT	chr1	173697262	173731315	NM_013730	+	Y	Y	Y		e0	e0	e0	e0	7.34	4.54	-2.8	5.35432	7.34141	-1.98709	-0.0111338	0.00443086	-0.0327576	-0.00988669	0.896086	0.940908	0.526043	0.775361
Cd84	12523	MGI:1336885|Ensembl:ENSMUSG00000038147	A130013D22Rik|CDw84|SLAMF5	CD84 antigen	GAGTCTGGACAAATGTGCTATAAACTCTAAGAGACCCCAGAGGTCATCCC	chr1	173769827	173820849	NM_001289470	+	Y	Y	Y		e0	e0	e0	e0	7.59	4.94	-2.65	5.16345	7.26148	-2.09803	0.0789967	-0.0223544	0.0178147	0.020887	0.185885	0.370588	0.0926451	0.0771721
Slamf6	30925	MGI:1353620|Ensembl:ENSMUSG00000015314	KAL1|KAL1b|Ly108|NTB-A|NTBA|SF2000	SLAM family member 6	GACCTCAACTTAAATACATCATCTTCTATAAAAGACCTTCCCAGTGCAGT	chr1	173847667	173873999	NM_030710	+	Y	Y	Y		e0	e0	e0	e0	7.76	5.4	-2.36	5.21782	7.24602	-2.0282	0.0271241	0.00363284	0.0102044	0.0585202	0.704062	0.666704	0.575372	0.132403
Vangl2	93840	MGI:2135272|Ensembl:ENSMUSG00000026556	C530001F03Rik|Lp|Lpp1|Ltap|Vang1l2|loop-tail|ska17|ska<m17Jus>|stbm|strabismus	vang-like 2 (van gogh, Drosophila)	TGTACCCAGTCTCCCCTCTTCCTCAGTTTTTCCCATCTGGAAATCTGGAG	chr1	173934501	173957399	NM_033509	-	Y		Y		e0	e2	e0	e0	-0.82	-4.19	-3.37	-0.656852	0.429348	-1.0862	0.109515	-0.614151	-0.427242	-0.0665691	0.372649	5.64781e-05	0.0044394	0.74805
Nhlh1	18071	MGI:98481|Ensembl:ENSMUSG00000051251	Hen1|Nscl|Tal2|bHLHa35	nescient helix loop helix 1	TCTGGTTGCATTCCTAATTTCCTACAAAAAGAAAAATTAAAGTGACCTCG	chr1	173982422	173987727	NM_010916	-			Y		e0	e0	e0	e0	-4.57	-4.6	-0.03	-2.59757	-2.99626	0.398686	0.00417474	0.00200785	-0.0156593	0.0146536	0.962308	0.946422	0.892188	0.801497
Ncstn	59287	MGI:1891700|Ensembl:ENSMUSG00000003458	9430068N19Rik|AA727311|Aph2|D1Dau13e|Kiaa0253|Nct|mKIAA0253	nicastrin	ACCACGGAAAAAGACAGAAGAAGAAGACCCCGACTTCCTGGGTCAGGCCC	chr1	173996143	174012880	NM_021607	-					e0	e0	e0	e0	-3.03	-1.67	1.36	-2.2656	-4.01689	1.75129	0.0756688	-0.0063318	-0.0278319	0.011401	0.188228	0.234891	0.434161	0.111935
Copa	12847	MGI:1334462|Ensembl:ENSMUSG00000026553	AU040324|xenin	coatomer protein complex subunit alpha	ACCACGGAAAAAGACAGAAGAAGAAGACCCCGACTTCCTGGGTCAGGCCC	chr1	174012659	174052463	NM_009938	+					e0	e0	e0	e0	-4.57	-1.72	2.85	-2.71407	-4.54866	1.83459	0.0756688	-0.0063318	-0.0278319	0.011401	0.188228	0.234891	0.434161	0.111935
Pex19	19298	MGI:1334458|Ensembl:ENSMUSG00000003464	Pxf	peroxisomal biogenesis factor 19	GGGGTGTAGCCAGAATATTTTTTCCCTGCAAGCCCTATGGGGTAGTATCT	chr1	174056885	174066628	NM_001159525	+					e1	e0	e0	e0	-5.5	-4.06	1.44	-3.26737	-5.45065	2.18328	1.1828	-0.0942177	-0.110197	-0.299167	8.95739e-10	4.4864e-09	3.53876e-09	6.67001e-08
Dcaf8	98193	MGI:91860|Ensembl:ENSMUSG00000026554	AA408877|AA433120|AA792214|AU018973|C76055|D1Dau35e|D1Ucla4|H326|MGC38511|Wdr42a	DDB1 and CUL4 associated factor 8	CTCTAAATGGGGGCTGGGATGGGGACTGAGGAGACGTGGGAGGGACAAGA	chr1	174078145	174126524	NM_153555	+					e0	e0	e0	e0	-6.01	-4.69	1.32	-4.22221	-5.70296	1.48075	-0.203251	-0.0526504	-0.0381355	-0.0149357	0.00882984	0.00145065	0.00216232	0.00482281
Pea15a	18611	MGI:104799|Ensembl:ENSMUSG00000013698	Mat1|PEA-15|Pea15|Pkcs15	phosphoprotein enriched in astrocytes 15A	CTGGGGTGTTCCATGGGAGCAGGAGTGAGACGGCGCTTCCCTTATGGAAG	chr1	174126859	174136912	NM_011063	-					e0	e0	e2	e0	-6.98	-6.29	0.69	-4.37496	-4.92027	0.545302	0.413565	-0.377346	-0.87474	-0.452152	0.00547597	0.860998	0.00214639	0.83532
Casq1	12372	MGI:1309468|Ensembl:ENSMUSG00000007122	CSQ|CSQ-1|CSQ1	calsequestrin 1	TCTACCATGAGCCCCCCGAGGACGACAAGGCCTCGCAGAGACAATTTGAG	chr1	174140024	174150026	NM_009813	-					e1	e2	e0	e0	-3.64	-2.46	1.18	-4.03523	-4.04456	0.00933627	3.57819	-0.756716	-0.480003	-0.212395	6.07642e-16	4.04409e-14	5.22159e-15	1.541e-15
Atp1a4	27222	MGI:1351335|Ensembl:ENSMUSG00000007107	-	ATPase, Na+/K+ transporting, alpha 4 polypeptide	CACGAGAGCCAGGACTGAGTATAACAATGACACCTGAGATAGAGCTGAGC	chr1	174153638	174188555	NM_013734	-					e0	e0	e0	e0	-1.7	-4.34	-2.64	-3.98184	-2.18366	-1.79819	0.0830681	-0.0502542	-0.0820267	-0.0165665	0.221322	0.688005	0.991245	0.322393
Atp1a2	98660	MGI:88106|Ensembl:ENSMUSG00000007097	AW060654|Atpa-3|mKIAA0778	ATPase, Na+/K+ transporting, alpha 2 polypeptide	ATCTTCATCTATGATGAAGTTCGGAAGCTCATCCTACGGCGGTACCCTGG	chr1	174201839	174228195	NM_178405	-					e1	e0	e0	e1	-1.81	-4.91	-3.1	-4.30216	-2.14315	-2.159	1.97716	-0.346758	0.390923	0.55529	5.5374e-12	1.65954e-10	2.97584e-13	1.15201e-13
Igsf8	140559	MGI:2154090|Ensembl:ENSMUSG00000038034	AA033172|AU041109|ESTM34|EWI-2|KCT-4|PGRL|R75384	immunoglobulin superfamily, member 8	AGGGACTGATCGGTACCGAATGGTGGTTGGGGGTGCCCAGGCTGGAGACT	chr1	174242537	174249966	NM_080419	+					e0	e0	e0	e0	-5.26	-6.15	-0.89	-3.85408	-2.64402	-1.21006	-0.105397	0.0608831	-0.143122	0.053326	0.296105	0.710315	0.0076808	0.627816
Kcnj9	16524	MGI:108007|Ensembl:ENSMUSG00000038026	1700085N21Rik|Girk3|Kir3.3|mbGIRK3	potassium inwardly-rectifying channel, subfamily J, member 9	AAACCTTTGAGGTGCCCACACCCTCGTGCAGTGCTCGGGAACTGGCAGAA	chr1	174251163	174259394	NM_008429	-					e0	e0	e0	e0	-3	-3.75	-0.75	-3.71421	-3.34078	-0.373421	0.0523869	-0.112387	-0.0726211	-0.070443	0.366744	0.291056	0.762627	0.779221
Kcnj10	16513	MGI:1194504|Ensembl:ENSMUSG00000044708	BIR10|BIRK-1|Kir1.2|Kir4.1	potassium inwardly-rectifying channel, subfamily J, member 10	TGGGGTTGACTCGAGAAACACAAGCAGCCACCTTTCCTGCACCCATCCTG	chr1	174271340	174304216	NM_001039484	+					e0	e0	e0	e0	-3.68	-2.52	1.16	-1.92339	-3.25006	1.32667	-0.0390008	0.0221866	-0.0267901	-0.0129502	0.6527	0.865045	0.395829	0.503027
Pigm	67556	MGI:1914806|Ensembl:ENSMUSG00000050229	4933437L05Rik|AI644422|AV302080|C920011G20Rik	phosphatidylinositol glycan anchor biosynthesis, class M	AGTCATTTCCTCTTAGAGCAGAGCATCAGAGTGTCCTTTCCTAAGGCGCT	chr1	174306661	174314230	NM_026234	+					e0	e0	e0	e0	-5.98	-3.7	2.28	-0.857734	-2.52754	1.6698	-0.00553234	0.0240031	0.0114638	-0.0187309	0.951325	0.826771	0.946939	0.743023
Slamf9	98365	MGI:1923692|Ensembl:ENSMUSG00000026548	2310026I04Rik|AI462096|CD2F-10|CD84-H1|Cd2f10|SF2001	SLAM family member 9	CCCGTCTGATTGGCTTTTGAGGTCCTCTTCTGAGCTTTGTTTCAGGCTCT	chr1	174405490	174408540	NM_029612	+	Y				e0	e0	e0	e0	3.36	1.73	-1.63	-1.8745	-1.48639	-0.388111	0.31586	0.153118	-0.150524	-0.0777679	0.000723403	1.0556e-05	0.0650826	0.00750699
Igsf9	93842	MGI:2135283|Ensembl:ENSMUSG00000037995	644ETD8|Dasm1|Kiaa1355-hp|NRT1|Ncaml|mKIAA1355	immunoglobulin superfamily, member 9	CTACCTCTCTGTGTCTCGGTGGCCTGGTGGTAGGCTTGAGTGAGCTTGGT	chr1	174412343	174429008	NM_001145800	+					e2	e0	e0	e0	-5.93	-5.31	0.62	-1.74838	-1.93925	0.190862	-0.781652	0.103026	0.0660041	0.128063	1.00554e-07	9.34689e-07	3.16613e-07	1.17394e-06
Tagln2	21346	MGI:1312985|Ensembl:ENSMUSG00000026547	2700094C18Rik|KIAA0120|SM22beta|Sm22B|Sm22a	transgelin 2	CCCCACAGCATCTTTCCTGCTTTCCTGATCTCTTCTTTTAGTCCATCCCT	chr1	174430376	174437506	NM_178598	+					e2	e1	e0	e1	-8.56	-7.54	1.02	-2.10132	-2.56472	0.463404	-4.26686	1.21173	-0.222242	1.40844	1.0219e-13	2.83827e-11	3.96841e-14	5.33452e-11
Ccdc19	71870	MGI:1919120|Ensembl:ENSMUSG00000026546	1700028D05Rik|Nesg1	coiled-coil domain containing 19	CTCCCCGGGGCATCCAAACTGCTGCTAACCTACACATTTCATAGTTACAG	chr1	174451260	174476001	NM_027972	+					e0	e0	e0	e0	-0.51	0.18	0.69	-2.19121	-3.21297	1.02176	-0.071512	0.0224773	-0.0238296	0.000986155	0.153983	0.358973	0.0481561	0.146698
Vsig8	240916	MGI:3642995|Ensembl:ENSMUSG00000049598	A030011M19|EG240916	V-set and immunoglobulin domain containing 8	TGTCGGTATCCCAGAACCGCAGAGGTACAACCCAGATGTCCCCAGCCAAG	chr1	174486068	174493848	NM_177723	+					e0	e0	e0	e0	-1.97	-4.5	-2.53	0.187426	-0.448661	0.636087	0.0966929	-0.0963606	-0.0709366	-0.0546665	0.0696008	0.996138	0.690991	0.463857
Dusp23	68440	MGI:1915690|Ensembl:ENSMUSG00000026544	1300005N15Rik|LDP-3|MGC73633	dual specificity phosphatase 23	GGCCGTCTTCCAGTTCTACCAGCGAACAAAATGAGGACTTCAACAGCCCG	chr1	174560899	174563105	NM_026725	-	Y	Y			e0	e0	e0	e0	-1.55	-3	-1.45	2.80676	2.64715	0.159611	0.17392	-0.228032	0.0962841	0.301031	0.0156122	0.522573	0.000369956	3.96385e-07
Crp	12944	MGI:88512|Ensembl:ENSMUSG00000037942	AI255847	C-reactive protein, pentraxin-related	ATCTGTACCTGAACTTCCCCAGTCCATGAGTCAATAAAGTCACCTTTGGC	chr1	174628186	174630097	NM_007768	+	Y	Y			e0	e0	e0	e0	9.95	8.03	-1.92	4.98211	5.3212	-0.339086	-0.0101131	0.041942	0.00209151	-0.0162351	0.903685	0.666704	0.923722	0.705601
Apcs	20219	MGI:98229|Ensembl:ENSMUSG00000026542	Sap	serum amyloid P-component	GCGACAGGAGCAGGATAACTATGGAGGAGGGTTTCAAAGGTCACAGTCCT	chr1	174824091	174825185	NM_011318	-	Y	Y	Y		e0	e0	e0	e0	10.3	5.97	-4.33	5.25912	6.95681	-1.69769	-0.0611672	-0.0229721	0.0602435	-0.00623776	0.29635	0.131926	0.990822	0.222541
Olfr16	18313	MGI:106648|Ensembl:ENSMUSG00000037924	MOR23|MOR26713	olfactory receptor 16	CATTTGTAATTCTTGTGCCCATAGGGCTGATATTTATCTCCTATGTGCTC	chr1	174886898	174887948	NM_008763	+	Y		Y		e0	e0	e0	e0	6.53	2.49	-4.04	4.0829	5.51265	-1.42975	0.135521	-0.0582546	-0.106123	-0.100075	0.00979894	0.154984	0.640835	0.544101
Olfr1408	258759	MGI:3031242|Ensembl:ENSMUSG00000062527	MOR267-4	olfactory receptor 1408	CCTGCAGCTCCCACCTGACTGTAGTAGTGATTCACTATGGCTGTGCCTCC	chr1	175060413	175061346	NM_146764	-	Y	Y	Y		e0	e0	e0	e0	8.31	6.13	-2.18	5.6339	7.62188	-1.98798	-0.148682	0.0115849	0.0139868	0.0626936	0.109352	0.144648	0.14757	0.371403
Olfr1406	258758	MGI:3031240|Ensembl:ENSMUSG00000058981	MOR267-5	olfactory receptor 1406	CTGTGGTTGTGATCCACTATGGCTGTGCCTCTATTGCCTACTTCAAGCCC	chr1	175113572	175114635	NM_146763	-	Y	Y	Y		e0	e0	e0	e0	5.36	8.09	2.73	5.64192	7.24062	-1.5987	-0.0365366	0.0278643	0.0984729	-0.0445007	0.690622	0.937485	0.450598	0.286555
Olfr218	258880	MGI:3030052|Ensembl:ENSMUSG00000046643	MGC129219|MOR267-3|Olfr1405-ps1|Olfr218-ps1	olfactory receptor 218	TTCCCTAGGGCAGGACAGGCTCATCTCAGTGACTTACACTGTCATCACCC	chr1	175133488	175134430	NM_001001809	+	Y	Y	Y		e0	e0	e0	e0	12.45	7.07	-5.38	5.48551	7.15181	-1.6663	0.0223126	0.0249639	0.0465647	0.0375641	0.795163	0.53839	0.32443	0.385711
Olfr1404	258881	MGI:3031238|Ensembl:ENSMUSG00000049456	MOR267-2	olfactory receptor 1404	GTCAGCGTGTTTGTTCTTATTCTACCAATGGGCGTGGTCTTCATCTCCTA	chr1	175145737	175146771	NM_146881	+	Y	Y	Y		e0	e0	e0	e0	10.22	9.56	-0.66	5.90756	7.10521	-1.19765	0.0237083	-0.0334117	-0.059637	-0.0191187	0.731141	0.901879	0.57008	0.948801
Fcer1a	14125	MGI:95494|Ensembl:ENSMUSG00000005339	FcERI|Fce1a|Fcr-5|fcepsilonri	Fc receptor, IgE, high affinity I, alpha polypeptide	GTTGGTGGCGATTCTGTTTGCTGTGGACACGGGGTTATTGCTCTCAACCG	chr1	175151401	175157360	NM_010184	-	Y	Y	Y		e0	e0	e0	e0	9.69	8.12	-1.57	6.22017	7.15251	-0.932348	-0.208472	0.0141709	0.0565621	0.0300756	0.0377257	0.0541372	0.137164	0.0716126
Olfr418-ps1	258645	MGI:3030252|Ensembl:ENSMUSG00000049605	MOR267-12P|MOR267-8|Olfr1403	olfactory receptor 418, pseudogene 1	GTTAACTTTATCATCAGCTCACTGGTTATTGTGGTACCCATGGGCTTGGT	chr1	175200277	175201268	NM_146651	+	Y	Y	Y		e0	e0	e0	e0	9.81	9.1	-0.71	6.22621	7.51346	-1.28725	0.0339495	-0.0153144	-0.0288847	-0.00966416	0.70846	0.853368	0.961618	0.783913
Mptx2	100504232	Ensembl:ENSMUSG00000079180	-	mucosal pentraxin-like	GGCATTTGGGAGAAAAGGCTTGAAGAAGGGATACGTGGTGGGGGGTGATG	chr1	175204591	175207887	NM_001205011	-	Y	Y	Y		e0	e0	e0	e0	7.11	4.12	-2.99	6.09848	7.2757	-1.17721	-0.150277	0.0393914	0.0530041	0.00561603	0.0559283	0.173846	0.23508	0.0607164
Darc	13349	MGI:1097689|Ensembl:ENSMUSG00000037872	AA162249|CCBP1|CD234|Dfy|ESTM35|FY|GPD	Duffy blood group, chemokine receptor	TGTGACAGAAGCCCTGAGTATGCTGCACTGTGTGGCTACCCCACTGCTCC	chr1	175262016	175263634	NM_010045	-	Y	Y	Y		e0	e0	e0	e0	3.46	4.01	0.55	6.15599	6.53385	-0.377862	0.0478022	-0.0384697	-0.0562878	-0.0488513	0.406278	0.900615	0.906925	0.987733
Cadm3	94332	MGI:2137858|Ensembl:ENSMUSG00000005338	BIgR|Igsf4b|Necl-1|Necl1|SynCAM3|Tsll1	cell adhesion molecule 3	GGTACTCATCCGAGAGGGTTAATGGGAACCCACATATTGAACATGTATCC	chr1	175264384	175297826	NM_053199	-	Y	Y	Y		e0	e0	e0	e0	6.14	5.75	-0.39	6.0623	6.0762	-0.0138966	0.0598548	-0.109503	-0.0409205	0.0780447	0.524529	0.61644	0.86378	0.0858591
Aim2	383619	MGI:2686159|Ensembl:ENSMUSG00000037860	Gm1313|Ifi210	absent in melanoma 2	GGAGGTGTTGGTGCTGGGAAACCCAAGCAAAACAAAGTGCGAGGAAGGAG	chr1	175350734	175396167	NM_001013779	+	Y	Y			e0	e0	e0	e0	6.41	6.17	-0.24	5.98248	6.25263	-0.270149	-0.0162487	-0.00523149	0.0508637	0.0413935	0.85327	0.802364	0.652598	0.741987
BC094916	545384	MGI:3584522|Ensembl:ENSMUSG00000070501	-	cDNA sequence BC094916	GAAGGTCATCAAAGCTAGGAACTGAGAAACAACCACTCAGTTCTGCTTCC	chr1	175451441	175466088	NM_001024721	-	Y	Y			e0	e0	e0	e0	5.59	7.43	1.84	6.37425	6.56218	-0.187932	0.124311	-0.0927718	-0.0764105	-0.0464558	0.0354884	0.671407	0.470797	0.193285
Pydc4	623121	MGI:3695276|Ensembl:ENSMUSG00000073491	E030037K03Rik|E430029J22Rik	pyrin domain containing 4	GTCTGAGCAGCTGAGCAGTGACTCTACCCAGTGTCAGCTTTCCATCTCTC	chr1	175522087	175529405	NM_001177349	-	Y	Y			e0	e0	e0	e0	8.49	7.37	-1.12	5.94831	6.7228	-0.774494	0.0288049	0.00976128	-0.0289675	-0.0246612	0.609183	0.474403	0.997977	0.946775
Pyhin1	236312	MGI:2138243|Ensembl:ENSMUSG00000043263	4930422C14|AI447904|Ifi209|Ifix|MGC130358|MGC130359	pyrin and HIN domain family, member 1	AGACTCATATGCTTTAAACTGATCCCAGATGAAGAAAAAGCACAGCTGAG	chr1	175560989	175578059	NM_175026	+	Y	Y			e0	e0	e0	e0	4.58	4.28	-0.3	5.7587	6.39376	-0.635054	-0.0339867	-0.00716082	0.00801121	0.0195608	0.623274	0.543303	0.71505	0.841242
Pydc3	100033459	MGI:2442822|Ensembl:ENSMUSG00000066677	9830148g24rik|E430029J22Rik	pyrin domain containing 3	AATTGTGACTAGGGTGTGAAATCCTCACCTGGCTCCTGTCAATAGCTGCC	chr1	175603810	175628523	NM_001162938	+	Y	Y			e0	e0	e0	e0	6.44	6.94	0.5	5.1852	5.58612	-0.400919	0.00439868	0.122813	-0.00111357	-0.00540778	0.969746	0.116455	0.977156	0.99223
AI607873	226691	MGI:2138302|Ensembl:ENSMUSG00000073490	MGC183622	expressed sequence AI607873	GTCTCCTGGCTCCACATGCAACTCTATCAACAACATCTAGCAACCTCCTG	chr1	175653558	175671940	NM_001204910	-	Y				e0	e0	e0	e0	4.25	2.22	-2.03	4.05011	4.35462	-0.304507	-0.03654	0.153012	0.00538	0.0908522	0.687055	0.118324	0.732729	0.496167
Ifi204	15951	MGI:96429|Ensembl:ENSMUSG00000073489	Ifi16|p204	interferon activated gene 204	CTATGAAATAAAAGATGGTTCAGGAAGCATAGAAGTGGTGGGGAGTGGAC	chr1	175677424	175697050	NM_008329	-	Y	Y			e0	e0	e0	e0	1.18	3.1	1.92	3.34388	3.51234	-0.168457	-0.101479	0.0860151	-0.0226111	0.0713782	0.308528	0.908268	0.193055	0.789647
Mndal	100040462	MGI:3780953|Ensembl:ENSMUSG00000090272	Gm2785	myeloid nuclear differentiation antigen like	GGTCAAGATGAACTCAGTTCCTCCGAATCTCTTTTCATCAATAAAGAATC	chr1	175787350	175810318	NM_001170853	-	Y	Y			e0	e0	e0	e0	5.66	5.02	-0.64	4.20993	3.87384	0.336094	-0.0626169	0.0498126	0.0609546	0.122364	0.33522	0.879826	0.985255	0.338228
Mnda	381308	MGI:3041120|Ensembl:ENSMUSG00000026536	A730048F03|Ifi205b	myeloid cell nuclear differentiation antigen	TGATGGAAGAGAAATTTCCAGCTGATTCTGGATTGGGCAAACTGATTGCG	chr1	175826485	175843053	NM_001033450	-	Y	Y			e0	e0	e0	e0	1.6	2.99	1.39	4.11201	3.86438	0.24763	-0.0167357	0.121037	-0.0148098	0.0506683	0.88086	0.214457	0.754435	0.720087
Ifi203	15950	MGI:96428|Ensembl:ENSMUSG00000039997	-	interferon activated gene 203	CTTTTCAATACCATGAACAATGGACTGATCCAGCCTAGACTAGTTTGAGT	chr1	175850533	175872623	NM_001045481	-	Y	Y			e0	e0	e0	e0	2.68	3.56	0.88	3.45423	3.27558	0.178652	-0.0319409	0.104496	0.0792383	0.101261	0.651088	0.234641	0.463597	0.238434
Ifi202b	26388	MGI:1347083|Ensembl:ENSMUSG00000026535	Ifbip-1|Ifi202|Ifi202a|p202	interferon activated gene 202B	TGGGATGATACAGGAGCAATGAAAGTGGTGGTATCTGGACAACTGACCAG	chr1	175892699	175912975	NM_008327	-	Y	Y			e0	e1	e2	e2	2.95	2.79	-0.16	4.24596	3.89962	0.346342	0.662004	0.536635	-0.974346	-0.592525	0.143646	0.00686906	0.536937	0.903543
Ifi205	226695	MGI:101847|Ensembl:ENSMUSG00000054203	D3|D3cDNA|Ifi205a	interferon activated gene 205	ATGTCACCTCTAAATGACAGCTTTAGTAGTATATCCAACCATTGATTAAT	chr1	175942128	175961886	NM_172648	-	Y	Y			e0	e0	e0	e0	5.01	5.31	0.3	4.41599	4.88002	-0.464028	0.110875	-0.0564107	-0.0535733	-0.025134	0.0266384	0.317381	0.281005	0.0834599
Olfr433	258712	MGI:3030267|Ensembl:ENSMUSG00000045381	MOR123-1	olfactory receptor 433	CGCAACAAAGAGGTGAAGGAAGCCGTGAAGAGGGTCAGTGAAAAGATCAG	chr1	175972063	175973067	NM_146717	+	Y	Y			e0	e0	e0	e0	0.95	6.95	6	5.54566	5.69573	-0.150063	0.0818303	0.00670405	-0.031365	-0.0438815	0.260512	0.218177	0.517127	0.627817
Olfr432	258711	MGI:3030266|Ensembl:ENSMUSG00000047048	MGC123596|MOR123-2	olfactory receptor 432	TGCAATCTTACTTTCATCTTGGGACTCTATGGAGGTATTGTGAGAGCTGT	chr1	175980505	175981444	NM_146716	+	Y	Y			e0	e0	e0	e0	1.78	1.75	-0.03	5.6171	5.69862	-0.0815212	0.0241049	-0.00157609	0.0435275	0.0872535	0.787383	0.806173	0.359078	0.098559
Olfr430	258713	MGI:3030264|Ensembl:ENSMUSG00000050134	MOR105-5P	olfactory receptor 430	CATTGACTCTTGACCGCACTCTAGCCGTAGTCTACTCTGTGCTAACACCT	chr1	175999430	176000384	NM_146718	+	Y	Y	Y		e0	e0	e0	e0	7.87	4.74	-3.13	5.43526	6.02308	-0.587819	-0.00727835	0.0437806	-0.0221331	0.0176113	0.942117	0.67271	0.732719	0.908117
Olfr429	258717	MGI:3030263|Ensembl:ENSMUSG00000049528	MGC157526|MOR105-1	olfactory receptor 429	TTTGGCTTGTACTGACACATCAGTCAATGTCCTAGTAGATTTTATTATAA	chr1	176019168	176020111	NM_146722	+	Y	Y	Y		e0	e0	e0	e0	10.79	9.69	-1.1	6.04284	6.73686	-0.694015	-0.019826	-0.043249	0.0534731	0.00972968	0.776988	0.270978	0.592565	0.884953
Olfr426	258134	MGI:3030260	MOR105-8	olfactory receptor 426	ATCATTACCGTGGTCTTGAAGATTCCATCTGGTGAGAGCCGTCAGAAGGC	chr1	176029590	176030541	NM_001206926	+	Y	Y	Y		e0	e0	e0	e0	2.27	7.65	5.38	6.32905	7.38098	-1.05194	0.00461422	-0.00674924	-0.0232648	0.0142988	0.948328	0.977114	0.763153	0.746066
Olfr427	259162	MGI:3030261|Ensembl:ENSMUSG00000059371	MGC123698|MGC123699|MGC123739|MGC123740|MOR105-7|MOR105-9	olfactory receptor 427	CATCACCGTAGTCCTGAAGATTCCATCTGGTGAGAGCCGTCAGAAGGCAT	chr1	176029590	176030538	NM_207158	+	Y	Y	Y		e0	e0	e0	e0	2.27	7.65	5.38	6.32905	7.38098	-1.05194	-0.123584	0.0123734	0.000925058	0.0101984	0.0310215	0.0539827	0.0310812	0.0446361
Olfr231	404222	MGI:3030065|Ensembl:ENSMUSG00000046486	MOR105-4|Olfr231-ps1|Olfr244|Olfr244-ps1|Olfr425|Olfr425-ps1	olfactory receptor 231	TCCGGATCATCATGGTAATTTTGGGGATGCCCTCAGCAGAAGGGAGGCAC	chr1	176047221	176048145	NM_001005520	-	Y	Y	Y		e0	e0	e0	e0	9.5	3.07	-6.43	6.38977	7.50025	-1.11048	-0.00551091	-0.00618503	-0.0712322	-0.047937	0.968064	0.933912	0.462567	0.61591
Olfr424	258716	MGI:3030258|Ensembl:ENSMUSG00000051528	MGC123722|MGC123723|MOR105-2	olfactory receptor 424	CTTGATGTTCTATGGCAGTGTCTCCCTCATGTATCTGCGTTTCTCAGCTA	chr1	176066876	176067824	NM_146721	+	Y	Y	Y		e0	e0	e0	e0	9.98	9.27	-0.71	5.94394	7.60128	-1.65734	-0.0112429	0.0527051	0.026133	-0.00548405	0.885589	0.52646	0.841439	0.808054
Olfr421-ps1	258715	MGI:3030255|Ensembl:ENSMUSG00000091950	MOR105-3	olfactory receptor 421	CGATTCTCTGCCACCTATACACCATTCTGAGACAACACCATTGCTCTTAC	chr1	176081611	176082661	NM_146720	+	Y	Y	Y		e0	e0	e0	e0	8.51	7.37	-1.14	5.8704	7.68113	-1.81072	0.0628072	-0.0334741	-0.0503039	-0.0321742	0.236299	0.634421	0.853072	0.588961
Olfr420	258302	MGI:3030254|Ensembl:ENSMUSG00000055033	MOR105-10	olfactory receptor 420	CATGTCCTATGTTGGTATTGTGGCTGTGATTCTGCGCATCCGTTCAGCTG	chr1	176088852	176089898	NM_146305	+	Y	Y	Y		e0	e0	e0	e0	5.76	5.03	-0.73	6.25871	7.6635	-1.40478	0.0135862	-0.056261	-0.0615098	-0.0311108	0.900427	0.655239	0.596377	0.857352
Spta1	20739	MGI:98385|Ensembl:ENSMUSG00000026532	AF093576|AI451697|Spna-1|Spta1|ha|ihj|nmf4|sph	spectrin alpha 1	AATCATAGTGTGGCAGCAAGTAATGGGGGATAAGAGGCACAAGCAAGCGT	chr1	176102906	176178580	NM_011465	+	Y	Y	Y		e0	e0	e0	e0	7.89	6.26	-1.63	6.15114	7.77498	-1.62384	-0.195956	0.127815	0.0264868	0.0507317	0.00344672	0.348856	0.0100495	0.025698
Olfr419	258710	MGI:3030253|Ensembl:ENSMUSG00000050788	MOR267-6	olfactory receptor 419	TAATTAGTGTCTCCTATGCCTATATTTTGGTAGCAATCCTGAGAATCCCT	chr1	176180019	176181107	NM_146715	-	Y	Y	Y		e0	e0	e0	e0	9.55	11.35	1.8	5.43546	7.55348	-2.11802	-0.0459241	-0.0211466	0.0811983	0.0170566	0.628217	0.452106	0.717039	0.759763
Mptx1	66289	MGI:1913539|Ensembl:ENSMUSG00000026531	AV054416|MGC35753|Mptx	RIKEN cDNA 1810030J14 gene	GAAAGGCTTGAAGAAGGGATACACTGTGGGGGGTGATGCAATGATCACTC	chr1	176260648	176263008	NM_025470	+	Y	Y	Y		e0	e0	e0	e0	9.21	10.34	1.13	5.80091	6.931	-1.13009	-0.102303	-0.0190685	0.0437807	-0.0593732	0.182091	0.105653	0.480046	0.0253712
Olfr417	258238	MGI:3030251|Ensembl:ENSMUSG00000066672	GA_x5J8B7W3B3M-312879-313274|GA_x6K02T2P20D-20787051-20786119|MOR267-11	olfactory receptor 417	ATGCTGGTGGATCTGATAGACAAGGACAGCCGCATTTCAGTCACAGGCTG	chr1	176299049	176299979	NM_207137	+	Y	Y	Y		e0	e0	e0	e0	10.83	8.7	-2.13	6.27592	7.11288	-0.836951	0.0036709	0.0355321	-0.0159908	0.0294383	0.969961	0.633333	0.895331	0.670393
Olfr248	258709	MGI:3030082|Ensembl:ENSMUSG00000059503	MOR267-7|Olfr248-ps1|Olfr415	olfactory receptor 248	GGATCTACTGGACAAAGACAACCGCATTTCAGACATAGGCTGTGGCTTGC	chr1	176321176	176322186	NM_146714	+	Y	Y			e0	e0	e0	e0	11.14	10.13	-1.01	6.64572	7.46434	-0.818618	-0.0618152	-0.0187453	0.0943498	0.0217359	0.298988	0.158834	0.620469	0.508847
Olfr414	258756	MGI:3030248|Ensembl:ENSMUSG00000051509	MGC123767|MGC123768|MOR103-10	olfactory receptor 414	GGCCGAGTTAGTAGACTTCCTGCTGGCGCTGGTCATGATTCTGTTGCCTC	chr1	176360560	176361515	NM_146761	+	Y	Y			e0	e0	e0	e0	9.8	6.75	-3.05	6.57532	6.90271	-0.327392	0.0274713	-0.0379334	-0.0328137	-0.11159	0.735351	0.910792	0.954204	0.192226
Fmn2	54418	MGI:1859252|Ensembl:ENSMUSG00000028354	AU024104	formin 2	GATGAGCCCTAGCCTATGGTTTCTCTCTTGTTGCAACAAAAATATTTTCC	chr1	176431955	176752860	NM_019445	+	Y	Y			e0	e0	e0	e0	5.21	5.73	0.52	4.48496	3.56228	0.922682	0.100994	0.0131382	-0.0843711	-0.0658809	0.199728	0.141142	0.87177	0.691446
Grem2	23893	MGI:1344367|Ensembl:ENSMUSG00000050069	Gremlin2|Prdc	gremlin 2 homolog, cysteine knot superfamily (Xenopus laevis)	CGGGGGGCTTGGGATCTTCTAGGAGAATTAGAAACAGGCATCAAACAAGA	chr1	176763915	176851950	NM_011825	-	Y	Y		Y	e0	e0	e0	e0	4.55	5.84	1.29	5.66037	4.72123	0.939141	-0.233585	-0.0348606	-0.0325365	0.0576988	0.036991	0.0166963	0.0165205	0.114405
Rgs7	24012	MGI:1346089|Ensembl:ENSMUSG00000026527	-	regulator of G protein signaling 7	GGACGCTGTCATTTCATTGCCTTCATCTTCATGTGTCGTCTGCTTCCCTC	chr1	176989206	177422676	NM_011880	-	Y	Y	Y		e0	e0	e0	e0	6.58	5.66	-0.92	5.48798	6.03027	-0.542284	0.0643944	0.110387	0.0126621	-0.0601977	0.438931	0.018118	0.332417	0.965535
Fh1	14194	MGI:95530|Ensembl:ENSMUSG00000026526	Fh|Fh-1	fumarate hydratase 1	CCGCACACAAGAACGGATCAACCTTAAAGGAAACGGCTATTGAACTTGGC	chr1	177531508	177555766	NM_010209	-	Y	Y		Y	e1	e1	e1	e1	1.52	6.31	4.79	5.56939	4.63465	0.934744	0.852272	0.544415	0.650471	0.891902	0.0483686	0.00169751	0.000756264	0.000165487
Kmo	98256	MGI:2138151|Ensembl:ENSMUSG00000039783	AI046660	kynurenine 3-monooxygenase (kynurenine 3-hydroxylase)	CAAATTGGCATTTCCCATAATGTCAAAGACATCCTTGGGTCTTAACAATC	chr1	177562323	177590984	NM_133809	+	Y	Y		Y	e0	e0	e0	e0	5.81	5.47	-0.34	3.72862	1.87074	1.85788	0.041845	-0.054369	-0.0604616	-0.0784079	0.520812	0.875013	0.799842	0.562282
Opn3	13603	MGI:1338022|Ensembl:ENSMUSG00000026525	ERO|Ecpn|MGC124138|panopsin	opsin 3	GGGAAATCCGAATCACCCACATGTTGTCTGTATTCAAGAAGCGACTGAGC	chr1	177592552	177622763	NM_010098	-	Y	Y		Y	e1	e0	e0	e0	-0.89	0.72	1.61	3.59187	2.50904	1.08283	1.15432	-0.339987	-0.492633	0.433197	3.16659e-07	3.52579e-05	0.000287863	3.21409e-09
Chml	12663	MGI:101913|Ensembl:ENSMUSG00000078185	AI450814|E030003F13Rik|Rep2	choroideremia-like	ACCTTCCAATGTGTACATCTGCTCTGGGCCTGACTGGGGACTGGGGAGTG	chr1	177612368	177618484	NM_021350	-	Y			Y	e0	e0	e0	e0	1.33	3.58	2.25	3.6856	2.81003	0.875569	-0.0101148	-0.0074688	-0.00264151	-0.0391339	0.912689	0.844019	0.887011	0.485446
Wdr64	75820	MGI:1923070|Ensembl:ENSMUSG00000026523	4930415O10Rik|4930511H01Rik	WD repeat domain 64	CCTATCTCCACCTGTTCACCCCAACCCATAACCAGAATTAAAGCGTGCGC	chr1	177628723	177745864	NM_029453	+	Y	Y		Y	e0	e0	e0	e0	6.39	5.66	-0.73	5.42507	6.50028	-1.07521	0.0739663	0.0489029	-0.0036831	0.0388645	0.301974	0.0662306	0.32358	0.085391
Exo1	26909	MGI:1349427|Ensembl:ENSMUSG00000039748	5730442G03Rik|Msa	exonuclease 1	TTAAAGGGAAGCAGCTTCTTCGAGAGGGCAAAGTGTCAGAAGCCCGAGAC	chr1	177810908	177841527	NM_012012	+	Y	Y	Y		e0	e0	e0	e0	3.58	4.42	0.84	4.80222	4.88521	-0.0829942	-0.207894	0.0252407	0.0115308	0.0208326	0.000912596	0.00313209	0.00149401	0.00224123
Pld5	319455	MGI:2442056|Ensembl:ENSMUSG00000055214	B230365F16Rik	phospholipase D family, member 5	CATCTTTTCAGCGGTGGACATCATGGGAGAGGATGAGGATGGACTCTCAG	chr1	177892436	178144073	NM_001195816	-	Y	Y	Y		e0	e0	e0	e0	7.61	5.87	-1.74	5.5009	7.25655	-1.75565	0.0833705	0.0183463	0.0929614	-0.0116558	0.0973084	0.0404256	0.000613076	0.147797
Cep170	545389	MGI:1918348|Ensembl:ENSMUSG00000057335	4933426L22Rik|A330004A13Rik|AI195353	centrosomal protein 170	GGATTTCCCAATGCTATCCTGCCATCTCCACCAAAACAGAAGTCCAGCCC	chr1	178663783	178737255	NM_001099637	-			Y		e0	e0	e0	e0	-4.33	-2.52	1.81	-2.63632	-3.82444	1.18813	-0.450007	0.00192603	-0.0153716	-0.0755997	8.15024e-07	1.13668e-06	4.78773e-07	9.51606e-08
Sdccag8	76816	MGI:1924066|Ensembl:ENSMUSG00000026504	2700048G21Rik|5730470G24Rik|Cccap	serologically defined colon cancer antigen 8	GGGCATCGTATCTCATTACAGATGGTTGTGAGCCACCATGTGCTTCCTGG	chr1	178744790	178950563	NM_029756	+	Y	Y			e0	e0	e0	e0	-1.37	-2.2	-0.83	-0.744083	1.09948	-1.84356	-0.0359018	0.00773299	0.00415703	0.0208703	0.590565	0.692513	0.63705	0.829884
Hmga2-ps1	15365	MGI:106023	EG666235|Gm7996|Hmgic-ps1|[y]i-c	high mobility group AT-hook 2, pseudogene 1	GCTGATCACTGCTGAGAGGAGAGGCACAACCAGGAACTTCTCAGGGCATT	chr1	178764754	178766264	NR_037996	-					e2	e0	e0	e0	-7.58	-7.12	0.46	-3.067	-4.75127	1.68427	-1.5205	0.274405	0.181951	0.37405	2.90799e-13	1.00327e-11	1.88679e-12	2.4754e-11
Akt3	23797	MGI:1345147|Ensembl:ENSMUSG00000019699	AI851531|D930002M15Rik|Nmf350	thymoma viral proto-oncogene 3	TCTTAGACTTTGCCTGAGACTGATTCCTGGACATCTCTACCAGTCCTCGC	chr1	178952245	179178898	NM_011785	-	Y	Y	Y		e0	e0	e0	e0	1.32	1.18	-0.14	1.81695	1.89818	-0.081234	-0.364868	-0.0966146	0.0682646	0.0577938	3.23279e-05	2.13377e-06	0.000311829	0.000218048
Zbtb18	30928	MGI:1353609|Ensembl:ENSMUSG00000063659	RP58|Znf238	zinc finger protein 238	GGTCATTGTGAGTGATTGCTCTTTCTTTTACTTAGTTTCACATTCTTCCT	chr1	179375951	179380897	NM_013915	+	Y		Y		e1	e0	e0	e0	-7.01	-3.33	3.68	0.0270246	1.24129	-1.21426	3.02086	-0.055457	0.418194	0.046274	2.25718e-07	3.89571e-07	3.27768e-08	1.81808e-07
1700016C15Rik	69428	MGI:1916678|Ensembl:ENSMUSG00000015962	-	RIKEN cDNA 1700016C15 gene	GCTTGGGAAATCAAGATCCAACCTTGAGAACATGTCATCTGTTGAAGGGA	chr1	179659944	179683436	NM_027077	+					e0	e0	e0	e0	0.08	0.79	0.71	-0.310421	-2.42253	2.11211	-0.0367115	-0.0223771	-0.0830357	-0.0464174	0.717958	0.533877	0.145617	0.322473
Adss	11566	MGI:87948|Ensembl:ENSMUSG00000015961	AI314886|AS|Adss2	adenylosuccinate synthetase, non muscle	AGGGGATTGGCCCTGTGTATTCCTCTAAAGCTGCTCGGAGTGGACTTCGG	chr1	179693308	179726640	NM_007422	-					e2	e1	e0	e0	-4.58	-1.83	2.75	0.23442	-1.09607	1.33049	-1.8419	0.656474	-0.0798988	0.165384	8.7384e-09	5.21769e-06	4.27971e-09	3.52257e-08
Gm16432	545391	MGI:3645414|Ensembl:ENSMUSG00000091476	EG545391|EG666250	predicted gene 16432	ACAGAAAAATATCAGTGTCGATAGTTGCTCCCATGAGCCTGTTGCTACCT	chr1	179921565	179978422	NM_001034899	+	Y	Y			e0	e0	e0	e0	6	5.34	-0.66	4.87797	5.42199	-0.54402	-0.0220043	-0.0606925	0.0103059	0.00502428	0.795144	0.222435	0.896737	0.832371
Desi2	78825	MGI:1926075|Ensembl:ENSMUSG00000026502	5830417C01Rik|DKFZp586C1019|Fam152a	PPPDE peptidase domain containing 1	TGAGCTGGAGCTGCCTCTCCACCTGTCTGGCCGGGTCCTCGTACAGGTTT	chr1	180117547	180182728	NM_024282	+	Y	Y			e0	e0	e0	e0	-1.05	-1.21	-0.16	0.0872302	-0.629746	0.716976	-0.34409	-0.154777	0.390718	0.11878	0.013636	0.000698001	0.797619	0.104343
Cox20	66359	MGI:1913609|Ensembl:ENSMUSG00000026500	2310005N03Rik	family with sequence similarity 36, member A	GAGAACACTCCATGTGCTCGAGAATCTATACTCTATGGCTCATTAGGATC	chr1	180249283	180252824	NM_025511	+					e0	e0	e0	e0	-6.37	-7.44	-1.07	-2.12223	-2.82511	0.702884	0.787166	0.372914	0.204381	0.177574	0.0630139	0.0063698	0.0174017	0.019724
Hnrnpu	51810	MGI:1858195|Ensembl:ENSMUSG00000039630	AA408410|AI256620|AL024194|AL024437|AW557595|C86794|Hnrpu|SAFA|Sp120|hnRNP U	heterogeneous nuclear ribonucleoprotein U	GAGGGAACTATAACCAGAACTTCAGAGGGCGAGGAAATAATCGTGGCTAC	chr1	180258430	180267915	NM_016805	-					e0	e0	e0	e1	-7.75	-6.73	1.02	-2.51195	-2.86915	0.357203	-0.142689	0.455654	0.0884277	0.572601	0.643793	0.242715	0.875942	0.0848493
Efcab2	68226	MGI:1915476|Ensembl:ENSMUSG00000026495	1700073K01Rik|D830011E08Rik	EF-hand calcium binding domain 2	AAGGGGACATCTGCTAGAGACACAGGCTTTGAAGTTGTTAGCACACGGTG	chr1	180336011	180413380	NM_026626	+	Y	Y	Y		e0	e0	e0	e0	1.65	-0.45	-2.1	-1.07724	1.12557	-2.20281	0.107615	-0.15822	-0.0164493	-0.0615049	0.269956	0.656038	0.356613	0.663917
Kif26b	269152	MGI:2447076|Ensembl:ENSMUSG00000026494	4832420M10|BC056349|D230039L06Rik|MGC156028|MGC169313	kinesin family member 26B	GACTCTTACCTTGCGGCTGTGGGAAAGGGGAGGGTGACATGGGATTACCA	chr1	180459255	180862988	NM_001161665	+	Y	Y	Y		e0	e0	e0	e0	4.76	2.62	-2.14	3.41125	4.99118	-1.57993	0.227932	-0.023534	-0.0890513	-0.0371999	0.0169856	0.0330637	0.156782	0.0428458
Smyd3	69726	MGI:1916976|Ensembl:ENSMUSG00000055067	2410008A19Rik|Zmynd1	SET and MYND domain containing 3	CCTCCTGAATACCCCTCCAACACAGGAATCATCATCTCAAATCCTAGGTC	chr1	180885169	181448134	NM_027188	-	Y	Y	Y		e0	e0	e0	e0	1.82	1.05	-0.77	2.95908	3.94218	-0.983098	0.185775	-0.0813758	-0.293651	-0.235493	0.0272776	0.243592	0.219461	0.603969
Tfb2m	15278	MGI:107937|Ensembl:ENSMUSG00000026492	Hkp1	transcription factor B2, mitochondrial	AAGTCCCAGGCCTTGTGAGGTGGAGGGCCCATCAGTTTAATGCCACTTTC	chr1	181458186	181476398	NM_008249	-					e1	e0	e0	e0	-2.04	-0.76	1.28	-2.09894	-2.39777	0.298831	1.18704	-0.451704	0.114281	-0.351649	3.93786e-11	7.39029e-08	8.61661e-12	8.41331e-09
Cnst	226744	MGI:2445141|Ensembl:ENSMUSG00000038949	9630058J23Rik|MGC31547	consortin, connexin sorting protein	GTCCCGTGTGATCTCTGATGTTGTATTTGCCTCTCAGCCACCTTGGCCAC	chr1	181476659	181557604	NM_146105	+					e1	e0	e0	e0	-2.09	-2.61	-0.52	-2.63704	-2.26838	-0.368663	0.853873	-0.239081	-0.0105325	-0.283483	6.08296e-07	4.84143e-05	6.67634e-07	9.3351e-05
Sccpdh	109232	MGI:1924486|Ensembl:ENSMUSG00000038936	AW214504|C330023F11Rik	saccharopine dehydrogenase (putative)	GCTTTCTCACCCATCTACTCCATGGACTGATCTTGGATTGTTTAACTCAG	chr1	181598361	181617315	NM_178653	+					e1	e0	e2	e0	-0.84	-3.01	-2.17	-0.732481	-0.221669	-0.510812	2.05082	-0.222631	-0.594434	-0.107022	1.69588e-15	1.56759e-14	3.1893e-13	3.81242e-15
Ahctf1	226747	MGI:1915033|Ensembl:ENSMUSG00000026491	6230412P20Rik|AV011447|Elys	AT hook containing transcription factor 1	CACATGGAGTGCAGTTCTTGTAGTGCAGGCGTTTTATACGACTTGATGCG	chr1	181675034	181734146	NM_026375	-					e0	e0	e0	e0	-4.74	-2.26	2.48	-2.21015	-3.67413	1.46398	-0.292321	-0.100988	0.0648754	0.141697	0.329631	0.169963	0.460443	0.634563
Cdc42bpa	226751	MGI:2441841|Ensembl:ENSMUSG00000026490	A930014J19Rik|DMPK-like|MGC189823	CDC42 binding protein kinase alpha	CTCAGACCAATGGGCAGTGCTTCAGTGTGGAGACGCTACTGGACATCCTC	chr1	181891219	182095733	NM_001033285	+					e0	e0	e0	e0	-1.3	-1.24	0.06	-1.00569	-0.179683	-0.826008	0.116095	-0.109287	0.058755	-0.0230768	0.0913467	0.947168	0.00947732	0.172938
Adck3	67426	MGI:1914676|Ensembl:ENSMUSG00000026489	4632432J16Rik|AI462003|Cabc1|mKIAA0451	aarF domain containing kinase 3	GGTCTTCACAGATGCTGCCTTGGAGGCCCAGTGCGACTTGAAAGATCTGA	chr1	182095368	182123616	NM_001163290	-					e1	e0	e0	e0	-3.15	-5.92	-2.77	-3.39924	-1.87776	-1.52149	0.558024	-0.314093	-0.0353607	-0.347538	1.36108e-08	0.000571069	3.27481e-08	0.00191779
Psen2	19165	MGI:109284|Ensembl:ENSMUSG00000010609	ALG-3|Ad4h|Alg3|PS-2|PS2|Psnl2|STM2	presenilin 2	CAAGCGTCTCTTCAGGGATGAGGTCGTGTGTGGAGCAGGTTGGGGAGGAT	chr1	182157134	182176081	NM_011183	-	Y				e1	e0	e0	e0	-2.07	-3.61	-1.54	-4.31061	-2.57251	-1.7381	1.23081	-0.157443	0.000619041	-0.0994103	2.9388e-10	3.39346e-09	2.64114e-10	1.10396e-09
Gm5069	277333	MGI:3644516	EG277333|MGC68323	glyceraldehyde-3-phosphate dehydrogenase pseudogene	CATCTCCCTCACAATTTCCACCCCAGACCCTCATAGTAACAGGATGAGCC	chr1	182257099	182260680	NR_003623	-	Y				e0	e0	e0	e0	0.06	-5.78	-5.84	-3.50531	-2.0886	-1.41671	0.319104	0.0190227	0.0823536	0.67455	0.601225	0.581623	0.486001	0.0479099
Itpkb	320404	MGI:109235|Ensembl:ENSMUSG00000038855	1110033J02Rik|E130307H12Rik	inositol 1,4,5-trisphosphate 3-kinase B	GTGTTTCTCCATGTAATTCGGTAGTTGCCAGAGTTGTTCAGAGGGCTGCC	chr1	182260606	182353790	NM_001081175	+	Y				e0	e0	e0	e0	-2.36	-4.06	-1.7	-4.10596	-2.45842	-1.64753	0.0646985	-0.0453071	-0.0675819	-0.035857	0.293328	0.8008	0.97191	0.6643
6330403A02Rik	381310	MGI:2138735|Ensembl:ENSMUSG00000053963	ENSMUSG00000056615|Gm10001|R75555	RIKEN cDNA 6330403A02 gene	AGCTGTACCAGAAAGGGGACTGATGGGTCAGTGTGCCCTCCCACGATGTC	chr1	182362503	182413635	NM_001081227	-					e0	e0	e0	e0	-0.3	-4.16	-3.86	-3.80623	-1.93614	-1.87008	-0.10387	0.0483889	0.0360886	0.0394498	0.267158	0.601457	0.494449	0.503117
Parp1	11545	MGI:1340806|Ensembl:ENSMUSG00000026496	5830444G22Rik|AI893648|Adprp|Adprt1|C80510|PARP|PPOL|parp-1|sPARP-1	poly (ADP-ribose) polymerase family, member 1	GAAACACCACGTCACAGTCACGATGTCTGCCTTACTGGCTTCCCCAGGGA	chr1	182499105	182531385	NM_007415	+	Y				e0	e0	e0	e0	-1.83	-2.96	-1.13	-3.00783	-1.76467	-1.24316	-0.465176	0.0151828	0.245705	-0.0239577	1.90619e-05	3.42833e-05	0.0197386	1.0087e-05
Lin9	72568	MGI:1919818|Ensembl:ENSMUSG00000058729	2700022J23Rik|AA537062|AA545216|Bara|TGS|TGS1	lin-9 homolog (C. elegans)	GGAGACTGATGGGAAAACCTCGGAGAGAGATCAGCCTTAAAACAGAAGCG	chr1	182571464	182620818	NM_001103182	+	Y				e0	e0	e0	e0	-1.5	-0.62	0.88	-1.89891	-2.55306	0.654154	-0.0451066	0.00302365	0.00795816	0.0351673	0.499398	0.539822	0.585604	0.8963
Mixl1	27217	MGI:1351322|Ensembl:ENSMUSG00000026497	Mm1|Mml	Mix1 homeobox-like 1 (Xenopus laevis)	GCTCAGGAAACAGCTTCCCTTTCTGAAGCCTGAACTTTTCGTAAGTAATC	chr1	182623178	182627165	NM_013729	-					e0	e0	e0	e0	-1.8	-4.56	-2.76	-2.22562	-3.67871	1.45309	-0.0454353	-0.0683346	0.00350811	-0.00787732	0.399026	0.0188614	0.435396	0.286454
Acbd3	170760	MGI:2181074|Ensembl:ENSMUSG00000026499	60kDa|8430407O11Rik|D1Ertd10e|GCP60|GOLPH1|Gocap1|Pap7	acyl-Coenzyme A binding domain containing 3	CCTTGTTCTTGGGAGCAGTGAATGTCACTTTACATGGCTGTTTCTGTCAC	chr1	182656173	182684335	NM_133225	+					e0	e0	e0	e0	-7.05	-4.22	2.83	-4.11373	-5.84301	1.72928	0.202477	0.0823231	-0.167742	-0.0821162	0.0365537	0.00387049	0.780333	0.221946
H3f3a	15078	MGI:1097686|Ensembl:ENSMUSG00000060743	H3.3A|H3f3b|MGC102150	H3 histone, family 3A	GAAAGCCTCGGTGTCAGCCATCTTTCAATTGTGTTCGCAGCCTTCGCCGC	chr1	182732698	182743734	NM_008210	-					e2	e0	e0	e0	-6.95	-5.15	1.8	-4.21264	-6.27222	2.05959	-0.678646	0.292315	0.0525228	0.118619	6.06128e-05	0.0118274	0.000143093	0.000464221
Sde2	208768	MGI:2384788|Ensembl:ENSMUSG00000038806	MGC30618	cDNA sequence BC031781	CTTTGGGGTGTTTTCAGGTGTGCCTAAATGTCTACTCTTCTGCTCTGGAG	chr1	182781281	182798245	NM_145943	+					e0	e0	e0	e0	-7	-4.02	2.98	-3.50975	-6.19318	2.68343	0.137649	0.226235	0.157433	-0.0611596	0.120349	0.000130976	0.000940615	0.407134
Lefty2	320202	MGI:2443573|Ensembl:ENSMUSG00000066652	6030463A22Rik|AV214969|Ebaf|Lefta|Leftb|MGC98569	left-right determination factor 2	GGCCCAGGTGCATGCTGTAGATGTATTCTGTGTGCTCTTATCTTGGAAAC	chr1	182823249	182829233	NM_177099	+					e0	e0	e0	e0	-7.38	-3.79	3.59	-4.34081	-5.86375	1.52294	0.00565921	-0.0671094	0.0164631	-0.00495595	0.949984	0.366781	0.780119	0.993234
Pycr2	69051	MGI:1277956|Ensembl:ENSMUSG00000026520	1810018M05Rik|Leftb|P5cr2	pyrroline-5-carboxylate reductase family, member 2	AGCATCCCCCTCAGCGGAAGTCTGTGGAGAGCTTTAGTTAGATCCGAGGC	chr1	182834404	182838219	NM_133705	+					e2	e0	e0	e0	-8.22	-5.67	2.55	-4.38183	-5.913	1.53117	-1.38757	0.243978	-0.197905	-0.147703	7.44895e-10	1.86975e-08	8.59904e-11	1.65278e-10
Lefty1	13590	MGI:107405|Ensembl:ENSMUSG00000038793	AI450052|Ebaf|Leftb|Stra3|Tgfb4|lefty|lefty-1	left right determination factor 1	TTTTTACCTTCGAGGAATGTGACTCGCTGGCCCCTGGAGGCGCTCTGACC	chr1	182865169	182868532	NM_010094	+					e0	e0	e0	e0	-5.45	-9.6	-4.15	-4.62765	-5.78442	1.15677	-0.0657606	0.0251102	0.0212906	0.0253	0.326938	0.583876	0.529857	0.557195
Tmem63a	208795	MGI:2384789|Ensembl:ENSMUSG00000026519	BC014795|MGC11687|MGC25803|Tmem64a	transmembrane protein 63a	TGGGGAGATGCGTCCAGGAAAGACTTAGTCCCTCTGAGCCCTGGAACACT	chr1	182872648	182905235	NM_144794	+					e2	e0	e0	e0	-5.47	-5.73	-0.26	-4.50002	-6.00229	1.50227	-0.694528	0.240276	-0.291108	0.0224778	0.0004772	0.016549	8.27049e-06	0.000631658
Ephx1	13849	MGI:95405|Ensembl:ENSMUSG00000038776	AI195553|Eph-1|Eph1|mEH	epoxide hydrolase 1, microsomal	TGGCTTTAGCAGCAGCCCTGGTTCCTTCCCAGTCATACTTATGGAAGATG	chr1	182919686	182947626	NM_010145	-					e2	e1	e1	e1	-7.44	-4.95	2.49	-3.44129	-4.90666	1.46537	-3.04819	1.97839	0.7123	1.66653	1.82097e-10	0.000291227	9.28631e-09	1.32959e-05
9130409I23Rik	619326	MGI:3588271|Ensembl:ENSMUSG00000038768	-	RIKEN cDNA 9130409I23 gene	CTAGGTCAGAAATGAAGCCACTATCTGGTAACTAGGGGCCATAAACTGGG	chr1	182981367	182990798	NM_001033819	+					e0	e0	e0	e0	-0.8	-0.11	0.69	-1.19197	-2.2589	1.06693	-0.0542606	-0.0547771	-0.0840471	-0.0640896	0.41193	0.067867	0.0184025	0.0421086
Nvl	67459	MGI:1914709|Ensembl:ENSMUSG00000026516	1200009I24Rik	nuclear VCP-like	CGCTACCTGGCATGGAGGAGGTGTCTAGTGTGTGGAACTCACCACGAATC	chr1	183023553	183074288	NM_026171	-					e2	e0	e0	e0	-2.67	-0.76	1.91	-1.22969	-3.23776	2.00807	-0.509849	-0.00368048	-0.127779	-0.164449	1.76562e-06	2.07795e-06	7.53657e-08	3.68481e-08
Cnih4	98417	MGI:1925828|Ensembl:ENSMUSG00000062169	AI647760|AW050376|D530030D03Rik|E430023H19Rik|HSPC163	cornichon homolog 4 (Drosophila)	TCCCGGAGTTGGTCGGCCACACCATTGTCACTGTGCTGATGCTTGTCTCC	chr1	183081061	183099125	NM_030131	+					e2	e0	e0	e0	-6.11	-3.46	2.65	-2.79665	-5.30336	2.50672	-1.29775	0.284882	-0.137703	0.0954507	5.57404e-07	1.74382e-05	1.26941e-07	1.54721e-06
Wdr26	226757	MGI:1923825|Ensembl:ENSMUSG00000038733	1600024A01Rik|AA693241|AI447817|AU044014|C77982	WD repeat domain 26	CCTATTATGTCATTTACTATTTCCAAAAATGGCCGATTAGCTTTGTTAAA	chr1	183103356	183142109	NM_145514	-					e0	e0	e0	e0	-6.13	-3.35	2.78	-3.82065	-6.09224	2.27159	-0.0164255	0.0272877	-0.0611842	-0.0317608	0.871514	0.920131	0.322564	0.555397
Cnih3	72978	MGI:1920228|Ensembl:ENSMUSG00000026514	2900075G08Rik	cornichon homolog 3 (Drosophila)	CTGTGGGGACTGCCCTGAGCCACCTCTCACGTCACTTTTACGCTCTGTGT	chr1	183282758	183390772	NM_001160212	+	Y				e0	e0	e0	e0	-1.67	-1.58	0.09	-1.23686	-1.4621	0.22524	-0.0242602	-0.131797	-0.0751955	-0.0976883	0.760858	0.0113539	0.108924	0.0434197
Ccdc121	403180	MGI:2685601|Ensembl:ENSMUSG00000050625	6530421E24Rik|Gm755	coiled-coil domain containing 121	GGCAGAAAGACCCAGAAGGATTTGAAGCAGCAGTTGCAGGCACTGAAGCC	chr1	183439763	183441582	NM_207280	-	Y				e0	e0	e0	e0	0.24	5.32	5.08	-1.8117	-1.40911	-0.402598	0.0931623	-0.01007	-0.0236311	0.00072235	0.0136961	0.0283384	0.0658091	0.0120043
Lbr	98386	MGI:2138281|Ensembl:ENSMUSG00000004880	AI505894|ic	lamin B receptor	CCTGGTTCTGAAAGGGCGGACAGTGCCACAGTATCTGGACATTAGGTGCA	chr1	183745445	183772532	NM_133815	-					e2	e0	e0	e0	-3.43	-3.82	-0.39	-2.11816	-1.47837	-0.639797	-1.14171	0.387327	0.0977011	0.119501	3.64817e-09	1.72462e-06	1.25061e-08	1.88715e-08
Enah	13800	MGI:108360|Ensembl:ENSMUSG00000022995	AI464316|AW045240|Mena|Ndpp1|WBP8	enabled homolog (Drosophila)	GAGCAAGTCGAACACTGCATAAAGAAGCAAACTACGGAGGGGCAGGACTT	chr1	183826515	183950111	NM_008680	-	Y				e1	e0	e0	e1	-0.21	-3.73	-3.52	-3.86559	0.0813115	-3.9469	0.613262	-0.120799	0.234295	0.625263	1.76314e-07	4.36439e-06	1.42725e-09	4.65078e-12
Srp9	27058	MGI:1350930|Ensembl:ENSMUSG00000026511	9kDa	signal recognition particle 9	GCTGCAGTGGTATGTTTCTTTTGGAGTACAACATGTATGCCGTTTACAAC	chr1	184054867	184062546	NM_012058	+					e1	e0	e0	e0	-4	-5	-1	-2.76841	-1.73615	-1.03226	0.682932	0.121213	-0.248576	-0.108361	0.0282248	0.0103009	0.17637	0.0614438
Degs1	13244	MGI:1097711|Ensembl:ENSMUSG00000038633	AA536663|Degs|Des1|Mdes	degenerative spermatocyte homolog 1 (Drosophila)	GCTTTCTGGAGGAGCTTTTGTTTAGTCCAACAGGAGTCCAAGGATGCAGA	chr1	184205900	184212890	NM_007853	-					e2	e0	e0	e0	-7.73	-5.29	2.44	-1.00609	-1.89847	0.892371	-0.515787	0.0970431	0.234511	0.143842	0.000753886	0.00502311	0.0550816	0.0105884
Fbxo28	67948	MGI:1261890|Ensembl:ENSMUSG00000047539	4833428J17Rik|5730505P19Rik|D1Ertd578e|Fbx28|KIAA0483|MGC90899|mKIAA0483	F-box protein 28	CTTGTAACTGGAAAAGCCTGTCTTGCGCTGTCAGCCTCCTGAATGGTCAC	chr1	184243232	184271737	NM_175127	-					e0	e0	e0	e0	-4.96	-1.36	3.6	-1.78825	-4.75329	2.96504	-0.293757	-0.0775325	-0.0357077	-0.448992	0.000264482	2.24487e-05	7.18216e-05	1.24135e-09
Trp53bp2	209456	MGI:2138319|Ensembl:ENSMUSG00000026510	53BP2|AI746547|ASPP2|PPP1R13A|Tp53bp2|X98550	transformation related protein 53 binding protein 2	AAATGAAGGACCGAAGGACTCGGCGTGAGCAGAGGCATTGCTGCTGAGCC	chr1	184339297	184392567	NM_173378	+	Y				e0	e0	e0	e0	-3.58	-2.66	0.92	-2.85127	-3.7888	0.937536	-0.0597582	-0.128957	0.121937	-0.299545	0.750582	0.219918	0.733737	0.0125225
Capn2	12334	MGI:88264|Ensembl:ENSMUSG00000026509	AI326419|Capa-2|Capa2|m-calpain|m-calpin	calpain 2	CCCGGTTTGCAGACGACGAGCTAATCATCGACTTTGACAATTTTGTGCGG	chr1	184397389	184447614	NM_009794	-					e0	e0	e0	e0	-6.22	-5.95	0.27	-4.53107	-5.36314	0.832067	-0.423171	-0.0780997	0.383275	0.329819	0.0475245	0.0187905	0.89329	0.711903
Capn8	170725	MGI:2181366|Ensembl:ENSMUSG00000038599	MGC159207|MGC159211|nCL-2|nCL-2'	calpain 8	AATGGAACCTGGTACTCTTCAACGGCCGCTGGACACGGGGTTCTACAGCC	chr1	184495137	184562483	NM_130890	+	Y				e0	e0	e0	e0	1.32	-1.53	-2.85	-1.88657	0.145232	-2.0318	-0.0275852	0.00391326	-0.0672255	-0.0823869	0.798964	0.833393	0.273614	0.183345
4922505E12Rik	433386	MGI:3618292|Ensembl:ENSMUSG00000043429	-	RIKEN cDNA 4922505E12 gene	TCAGAAGGGTCCCGCGTCCTCCAAGATAAACCGCTGCTTTGACCAGGTGG	chr1	184677256	184679311	NM_001033547	-	Y				e0	e0	e0	e0	-4.62	-3.8	0.82	-0.505261	-0.770493	0.265232	0.0145382	-0.0472341	-0.0228753	-0.0585307	0.868104	0.681802	0.925753	0.528997
Susd4	96935	MGI:2138351|Ensembl:ENSMUSG00000038576	AI848994|E430021N18Rik|MGC30368|N28096	sushi domain containing 4	GACAGTGATTCATACCGTACATCTCCAGCAGGACTGTGGGTCTGGCCAAC	chr1	184695036	184825785	NM_144796	+	Y				e0	e0	e0	e0	0.54	-1.37	-1.91	-0.712936	0.585514	-1.29845	-0.0388281	-0.042649	-0.0402295	-0.0062154	0.470509	0.0899327	0.0973795	0.367536
Tlr5	53791	MGI:1858171|Ensembl:ENSMUSG00000079164	-	toll-like receptor 5	GCACGGGACCTCTCAACCTGGCATTCATGCCCTTTCACGACTTAGCACCG	chr1	184884918	184906175	NM_016928	+					e0	e0	e0	e0	-2.15	-3.93	-1.78	-3.32403	-2.76813	-0.555903	-0.0280556	0.0929805	-0.0107858	0.114986	0.755957	0.406977	0.643393	0.220856
1700056E22Rik	73363	MGI:1920613|Ensembl:ENSMUSG00000044854	-	RIKEN cDNA 1700056E22 gene	CTGGAATTCAAAGGAGTGGAAAAGCCCAGATGAACTGTGATGAAGTTGCG	chr1	185856910	185857877	NM_028516	-					e0	e0	e0	e0	-7.55	-16.86	-9.31	-5.01762	-5.81698	0.799358	-0.00153678	0.0386467	0.0767303	0.0607804	0.989491	0.70279	0.362188	0.474105
Dusp10	63953	MGI:1927070|Ensembl:ENSMUSG00000039384	2610306G15Rik|AI158871|MKP-5	dual specificity phosphatase 10	GTGTGTTCTATGCTCCGGATATCTTTTCCCCTTCTGTGGGTCTGAGAGAA	chr1	185858339	185899515	NM_022019	+					e2	e0	e0	e0	-7.29	-7.34	-0.05	-5.39476	-5.64904	0.254281	-0.502369	-0.0551069	0.163543	-0.00359828	2.92161e-05	1.00659e-05	0.00175002	2.62266e-05
Hlx	15284	MGI:96109|Ensembl:ENSMUSG00000039377	Hlx1	H2.0-like homeobox	CTGGACCGAGGGCATAGCGTGCAGCTTCCTCTACACTGGCTGGACTTTGT	chr1	186551023	186556372	NM_008250	-					e2	e0	e0	e0	-6.61	-7.23	-0.62	-3.38187	-4.24915	0.867275	-0.719809	-0.063744	0.0832605	-0.285845	0.00103065	0.000505618	0.00297371	2.7791e-05
2002-03-01	67247	MGI:1914497|Ensembl:ENSMUSG00000073481	2810484M10Rik	MOCO sulphurase C-terminal domain containing 2	CATGGAGCCGAGTTAGCTCTCTTACAGCTGTGTGGTTCCATTGTCATTAA	chr1	186636946	186669726	NM_133684	-					e0	e0	e0	e0	-5.19	-3.85	1.34	-3.27253	-4.35352	1.08099	0.39936	-0.183045	-0.422398	-0.273632	4.19403e-05	0.0133159	0.843104	0.149663
C130074G19Rik	226777	MGI:2444831|Ensembl:ENSMUSG00000039349	-	RIKEN cDNA C130074G19 gene	TCCAGCAGCAGGGCCCACACCCCACTGCAACCGAGTTTAAGAGCTTAGCT	chr1	186695804	186706915	NM_178692	-					e0	e0	e0	e0	-0.5	-2.58	-2.08	-4.18811	-2.84254	-1.34557	0.0154122	-0.040785	0.054365	0.0456998	0.845127	0.734475	0.249061	0.30729
Mark1	226778	MGI:2664902|Ensembl:ENSMUSG00000026620	AW491150|B930025N23Rik|Emk3|KIAA1477|mKIAA1477	MAP/microtubule affinity-regulating kinase 1	GCGCCTCGAGGAAGAGTTGAGTCTTTACCAAGCTTACTTGGCCCTCTGGT	chr1	186720302	186823428	NM_145515	-	Y	Y			e0	e0	e0	e0	1.55	-0.16	-1.71	-0.0776106	1.56501	-1.64262	0.0354768	-0.0508332	-0.0434963	-0.0977052	0.620306	0.852784	0.924087	0.313507
Rab3gap2	98732	MGI:1916043|Ensembl:ENSMUSG00000039318	1110059F07Rik|2010002H18Rik|5830469C09|AI851069|AW743433|RAB3-GAP150|mKIAA0839	RAB3 GTPase activating protein subunit 2	GGTGATGCTCTTTGTAGTACACTCAGAGTCCTGCTGCTTTAGAAACTTGG	chr1	187028046	187110625	NM_001163754	+		Y			e1	e0	e0	e2	-3.83	-3.19	0.64	-3.05308	-3.77198	0.718898	0.869706	-0.297401	-0.462603	-0.571788	1.54862e-09	8.56581e-07	4.69917e-05	0.00122889
Iars2	381314	MGI:1919586|Ensembl:ENSMUSG00000026618	2010002H18Rik|C79125|MGC63429	isoleucine-tRNA synthetase 2, mitochondrial	CCTGATGTCAACAGACGACGACACTCCCCACAGTACTGACTGGCTGAGGA	chr1	187110540	187153280	NM_198653	-	Y				e0	e0	e0	e0	-2.22	-3.71	-1.49	-2.77433	-1.61469	-1.15965	0.124269	-0.253355	0.259886	-0.0260873	0.302528	0.282143	0.000854778	0.409464
Bpnt1	23827	MGI:1338800|Ensembl:ENSMUSG00000026617	BPntase	bisphosphate 3'-nucleotidase 1	CCACCAGATCCCATAGCAACCAGCTGGTCACAGACTGCATTTCCGCCATG	chr1	187156037	187181648	NM_011794	+	Y	Y			e0	e0	e0	e0	-1.41	-1.21	0.2	-2.813	-2.62404	-0.188967	-0.335133	0.14478	0.333924	-0.0366652	0.0457088	0.292156	0.996322	0.0239005
Eprs	107508	MGI:97838|Ensembl:ENSMUSG00000026615	2410081F06Rik|3010002K18Rik|C79379|Qprs	glutamyl-prolyl-tRNA synthetase	CCGCTGGAAGCTCTGCTGGCGGTGGAACATGTGAAAGGTGATGTCAGCAT	chr1	187186973	187252234	NM_029735	+			Y		e1	e0	e0	e0	-2.6	-2.13	0.47	-1.37137	-1.94435	0.572984	0.630576	-0.0649179	0.0710458	-0.0415684	0.0149479	0.0295975	0.00677148	0.0210839
Slc30a10	226781	MGI:2685058|Ensembl:ENSMUSG00000026614	E130106K10Rik|Gm212|MGC118559	solute carrier family 30, member 10	AGACAGGGAGTGCTCTCAAAACATTAGAGGGGGTACGCTTTGCTGAGGTG	chr1	187278726	187292640	NM_001033286	+	Y		Y		e0	e0	e0	e0	1.45	-0.75	-2.2	-0.586564	2.29272	-2.87929	-0.00716405	0.0460607	-0.0035845	0.144278	0.925931	0.535344	0.884303	0.00922385
Lyplal1	226791	MGI:2385115|Ensembl:ENSMUSG00000039246	BC027340|MGC28394|Q96AVO	lysophospholipase-like 1	CGTATACTCCTCTGAAGGGAGGGCTCTCCAATGTGTGGTTTGACAGATTT	chr1	187911610	187941189	NM_146106	-	Y	Y	Y		e0	e0	e0	e0	2.87	1.6	-1.27	1.43745	4.50593	-3.06847	0.12723	-0.00844288	-0.281361	-0.129096	0.0608202	0.0821175	0.0211458	0.98352
Tgfb2	21808	MGI:98726|Ensembl:ENSMUSG00000039239	BB105277|Tgf-beta2|Tgfb-2	transforming growth factor, beta 2	AGGCTTAGCTAGGGTTTAAGAATCTCAACTCAGAGTCTTAGTGACTGGGC	chr1	188447064	188529871	NM_009367	-	Y		Y		e1	e1	e0	e0	0.98	-3.59	-4.57	-3.57012	0.442634	-4.01275	1.57008	0.619512	-0.446103	0.156987	1.34121e-12	1.18458e-14	2.19256e-10	3.1011e-13
Rrp15	67223	MGI:1914473|Ensembl:ENSMUSG00000001305	2810430M08Rik|5430437H21Rik	ribosomal RNA processing 15 homolog (S. cerevisiae)	CTGCGCATGGCCATCTGCCAAATGCTAGGACTTCCTGAGAACCTGTGCTC	chr1	188544964	188573237	NM_026041	-			Y		e2	e0	e0	e0	0.35	-3.17	-3.52	-1.20207	1.25861	-2.46068	-1.62955	0.239223	0.434954	0.109167	3.36712e-08	4.28855e-07	2.31358e-06	9.217e-08
D1Pas1	110957	MGI:91842|Ensembl:ENSMUSG00000039224	AU016353|Pl10	DNA segment, Chr 1, Pasteur Institute 1	GGTACTCTAAGGAAGGCAGGGGTGAAGCCCAGGATGAAGGATGGCATTTG	chr1	188791294	188794506	NM_033077	+	Y	Y	Y		e0	e0	e0	e0	4.99	5.45	0.46	3.71565	4.46203	-0.746381	-0.00608792	0.00809848	-0.0204553	-0.0486541	0.947756	0.983449	0.739513	0.421064
Spata17	74717	MGI:1921967|Ensembl:ENSMUSG00000026611	1700065F16Rik|4930504I07Rik|4930513F16Rik|MGC107213|MSRG-11	spermatogenesis associated 17	CTCCTGGAACGAGAGGAGAAGCAAAAAGATTACCAAGCCCGCAAGATGCA	chr1	188872285	189039325	NM_028848	-	Y	Y	Y		e0	e0	e0	e0	4.95	3.76	-1.19	4.21092	5.79491	-1.58399	0.0616254	-0.0118591	0.0687198	0.0404559	0.402323	0.520752	0.0471833	0.120737
Gpatch2	67769	MGI:1915019|Ensembl:ENSMUSG00000039210	5830436K05Rik|AI427714|AI447508|AW107440|AW491060|Gpatc2	G patch domain containing 2	ACCTGGAAATTGGGCACCGTGTTTGAGCACAGCAGTTTGGGACTGGCTGC	chr1	189039389	189175308	NM_026367	+	Y	Y	Y		e0	e0	e0	e0	0.75	0.56	-0.19	0.835494	1.39725	-0.561761	0.16695	-0.0986822	-0.184845	-0.251208	0.288093	0.715998	0.931148	0.613219
Esrrg	26381	MGI:1347056|Ensembl:ENSMUSG00000026610	ERR3|Errg|NR3B3|mKIAA0832	estrogen-related receptor gamma	GCATCTCTGTTTACCTGCCTGGGACAACATTTTATGGCAGTCTTATGTGC	chr1	189821705	190038763	NM_011935	+	Y	Y	Y		e0	e0	e0	e0	7.66	5.35	-2.31	5.46719	7.79606	-2.32887	0.0760867	0.0788816	0.0499098	0.0915675	0.223128	0.00930142	0.0318193	0.00459182
Ush2a	22283	MGI:1341292|Ensembl:ENSMUSG00000026609	A930011D15Rik|A930037M10Rik|Gm676|Gm983|Mush2a|Usherin	Usher syndrome 2A (autosomal recessive, mild) homolog (human)	AGAAACGAATGACCCCACTGAGCGTCTACCCACCAGGGGAAACCCATGTG	chr1	190086716	190788918	NM_021408	+	Y	Y	Y		e1	e0	e0	e0	6.44	5.42	-1.02	3.86512	5.86116	-1.99605	0.51808	-0.0380658	0.282353	0.195579	0.0103646	0.0177322	0.000207592	0.000668643
Kctd3	226823	MGI:2444629|Ensembl:ENSMUSG00000026608	4930438A20Rik|9330185B06|E330032J19Rik|NY-REN-45	potassium channel tetramerisation domain containing 3	AAGTTTACTATGTTGCCAGTGGTTTCACACAAATTCCCTTGTATTTATTT	chr1	190794976	190831719	NM_172650	-	Y	Y		Y	e1	e0	e0	e0	-0.38	2.84	3.22	3.11199	1.83551	1.27649	1.20875	0.172776	0.14495	0.444728	0.00363586	0.00123332	0.00130826	0.000177769
Cenpf	108000	MGI:1313302|Ensembl:ENSMUSG00000026605	6530404A22Rik|AI325968|CENF|Lek1|PRO1779|mitosin	centromere protein F	CCATGCAGTACACCACAGAAACTCTTTGCAACTCCACTCACACCGAGTTC	chr1	191464492	191511965	NM_001081363	-	Y	Y			e2	e0	e0	e0	-0.09	3.01	3.1	1.43223	-1.21662	2.64885	-0.787325	0.112284	0.0251797	-0.034761	1.70017e-05	0.000120242	2.37871e-05	9.8044e-06
Ptpn14	19250	MGI:102467|Ensembl:ENSMUSG00000026604	C130080N23Rik|OTTMUSG00000022087|PTP36	protein tyrosine phosphatase, non-receptor type 14	AAGGCTTCTCACAACCAGGCCTCCCTCCTGTCCTAAGGGACAACACTGTC	chr1	191552146	191700572	NM_008976	+	Y				e2	e0	e0	e0	-3.13	-4.11	-0.98	-3.80736	-2.61819	-1.18918	-0.559928	0.195152	-0.0338129	0.0377493	0.000549815	0.0185601	0.000289905	0.00102299
Smyd2	226830	MGI:1915889|Ensembl:ENSMUSG00000026603	1110020E07Rik|4930402C15|KMT3C|Zmynd14	SET and MYND domain containing 2	CAAAGGGACCCTGGCAGAAGTCAGAGCTGTACAGGAGATCCACCCAGGAG	chr1	191704370	191746167	NM_026796	-			Y		e2	e0	e0	e0	-3.97	-3.47	0.5	-2.49196	-2.53984	0.0478791	-1.31029	-0.156819	0.249583	0.342202	4.74805e-10	1.25669e-10	1.03111e-08	4.30523e-08
Prox1	19130	MGI:97772|Ensembl:ENSMUSG00000010175	A230003G05Rik	prospero-related homeobox 1	GGCTCGTGGTGAGATGTGAGCTTGGCCGTGTGGACTTAGAGGAAACCCTG	chr1	191945657	191994559	NM_008937	-	Y	Y	Y		e0	e0	e1	e0	5.56	1.85	-3.71	1.93767	5.34788	-3.41021	0.204877	-0.02969	0.607181	-0.0651775	0.00158208	0.00620256	1.78596e-11	0.0247574
Rps6kc1	320119	MGI:2443419|Ensembl:ENSMUSG00000089872	AA682037|B130003F20Rik|C80612|Rpk118	ribosomal protein S6 kinase polypeptide 1	GCTGCGGCTCTATCAAGAGGATCTTGAGAATACGAATTTACAGAGCAGAC	chr1	192596757	192735649	NM_178775	-	Y		Y		e0	e0	e0	e0	-0.47	-1.67	-1.2	-1.91473	-0.371608	-1.54312	-0.0513647	0.0653675	0.0553412	0.0800456	0.395127	0.853473	0.96042	0.64827
Angel2	52477	MGI:1196310|Ensembl:ENSMUSG00000026634	2610307I21Rik|5730410O10Rik|AI845692|D1Ertd396e|D1Ertd654e	angel homolog 2 (Drosophila)	CATGCTGCCTTTTCTGGAGACCCAGTTTCATTGGGAGAAGCCTGTGCGTG	chr1	192752383	192770370	NM_021421	+					e2	e0	e0	e0	-5.23	-3.79	1.44	-4.19055	-5.29237	1.10182	-0.638121	0.305413	-0.0785004	-0.0402974	2.32617e-05	0.012348	5.10884e-06	1.07825e-05
Vash2	226841	MGI:2444826|Ensembl:ENSMUSG00000037568	B130052G07Rik|MGC38004	vasohibin 2	GGCTCGACGACTCTCTCTCATCATGTGTCCACACAGCATGGAACTGTAAT	chr1	192771524	192802877	NM_144879	-					e0	e0	e0	e0	-5.68	-5.29	0.39	-4.19734	-5.20456	1.00722	-0.0545671	0.0211613	-0.0849016	0.0818517	0.520281	0.725166	0.0565493	0.75778
Mfsd7b	226844	MGI:2444881|Ensembl:ENSMUSG00000066595	9630055N22Rik|FLVCR|Flvcr1	major facilitator superfamily domain containing 7B	CATCACCTGTGTCTGCCTTCATCAGATGGTTTCAGAAGCTGTTGCATCTG	chr1	192829710	192850069	NM_001081259	-					e2	e0	e0	e0	-5.1	-3.01	2.09	-3.53081	-4.67903	1.14821	-1.60016	0.237564	0.0661216	0.280603	4.05282e-13	7.74557e-12	7.02327e-13	8.53724e-12
1700022P22Rik	75558	MGI:1922808|Ensembl:ENSMUSG00000057072	-	RIKEN cDNA 1700022P22 gene	CGAAAGTACCAGGACCTCCTGGGTCAAGCATGATCTCTCTGTGCACAAGG	chr1	192860700	192866820	NM_029336	+					e0	e0	e0	e0	-6.01	-0.66	5.35	-2.19818	-4.33421	2.13603	0.00376187	0.0566823	-0.0261844	0.0325638	0.95721	0.238131	0.707901	0.492223
Tatdn3	68972	MGI:1916222|Ensembl:ENSMUSG00000026632	1500010M24Rik	TatD DNase domain containing 3	GCCTCAGAGAAAGAAGCCATCTTACATGGCTAGCAGTCACAGTTTTACAG	chr1	192869708	192886811	NM_001163422	-					e0	e0	e0	e0	-3.15	-3.57	-0.42	-2.23951	-4.77384	2.53433	0.0238259	0.0554549	-0.0228778	0.139569	0.821447	0.359393	0.993505	0.0342485
Nsl1	381318	MGI:2685830|Ensembl:ENSMUSG00000062510	4833432M17Rik|AI451597|Gm105|Gm984	NSL1, MIND kinetochore complex component, homolog (S. cerevisiae)	GTGGCAACCAAACGGAGGCAGTATCCCAGAAGGATCCTTGAGAGTGTCAT	chr1	192886899	192908437	NM_198654	+					e0	e0	e0	e0	-2.92	-0.9	2.02	-2.30703	-4.65359	2.34656	-0.321078	0.0226623	0.0782813	0.000197162	0.000384275	0.000881563	0.00470854	0.000373134
Batf3	381319	MGI:1925491|Ensembl:ENSMUSG00000026630	9130211I03Rik|Snft	basic leucine zipper transcription factor, ATF-like 3	GCAGCTCAGAGGAGCCGGAAGAAGCAGACCCAGAAGGCTGACAAGCTCCA	chr1	192922292	192932822	NM_030060	+					e0	e0	e0	e0	-6.84	-2.19	4.65	-2.1253	-3.94795	1.82265	-0.16361	-0.00932437	0.051653	0.0991986	0.00750463	0.00519071	0.0662165	0.309996
Atf3	11910	MGI:109384|Ensembl:ENSMUSG00000026628	LRG-21	activating transcription factor 3	GGTGTAGGACTCCATACTCAGTGACAGGGCAGGAAGAGCCAAAGATAACC	chr1	192994175	193007212	NM_007498	-					e0	e0	e0	e1	-7.06	-6.52	0.54	-4.13047	-4.50266	0.372182	-0.271136	0.0212064	0.455662	1.20166	0.000396175	0.00097956	0.0105017	2.07219e-11
Nenf	66208	MGI:1913458|Ensembl:ENSMUSG00000037499	1110060M21Rik|SCIRP10|Spuf	neuron derived neurotrophic factor	GCCGGTTCTAGGGAGAAGTGAGGGGACAGGAGTTAAGTGTCCCTCGGAAC	chr1	193130675	193141997	NM_025424	-					e0	e0	e0	e0	-5.84	-3.62	2.22	-3.93244	-4.38963	0.457186	0.415544	-0.293449	0.117721	0.0856369	0.0356121	0.612732	0.00688902	0.0103993
Tmem206	66950	MGI:1914200|Ensembl:ENSMUSG00000026627	2310028N02Rik|AI118576	transmembrane protein 206	CCCTGGACCACAAGCAACCTAATTCTAATTAGAGTACATCCGTAAGTTAT	chr1	193149843	193176804	NM_025864	+	Y	Y			e0	e0	e0	e0	-4.7	-3.77	0.93	-3.13688	-4.12202	0.985143	0.0501565	-0.0243092	-0.035676	0.0401682	0.472796	0.74751	0.861908	0.141298
Ppp2r5a	226849	MGI:2388479|Ensembl:ENSMUSG00000026626	MGC38798|PR61alpha	protein phosphatase 2, regulatory subunit B (B56), alpha isoform	CAGCAGTACCAGTGCCAAATAAAGATCAGCTCCCCCTGCTGGGCGGTCGT	chr1	193175859	193220920	NM_144880	-	Y	Y			e0	e0	e0	e0	-3.02	-1.81	1.21	-3.05304	-3.95622	0.903181	-0.126716	-0.218963	0.330976	0.145521	0.473525	0.0261884	0.205529	0.926953
Dtl	76843	MGI:1924093|Ensembl:ENSMUSG00000037474	2810047L02Rik|5730564G15Rik|Ramp	denticleless homolog (Drosophila)	GCCATAGCAGCCAAACGCAAGGCAGAAAATTCATCCCCAAGAAGTCCATC	chr1	193361243	193399413	NM_029766	-					e0	e0	e0	e0	-5.51	-2.57	2.94	-3.83431	-4.09008	0.255769	-0.254267	0.0535322	0.0501626	0.0350659	0.00083875	0.00676454	0.00544345	0.00298492
Ints7	77065	MGI:1924315|Ensembl:ENSMUSG00000037461	5930412E23Rik	integrator complex subunit 7	CCCGCTCTGGTTTCTACTAGATGACGTATTACTCTACACCTGATGTCTAG	chr1	193399612	193445570	NM_178632	+					e2	e0	e0	e0	-2.37	-3.12	-0.75	-3.30887	-3.36463	0.0557635	-1.08873	0.234674	0.221514	-0.0537046	3.59782e-07	1.10046e-05	6.84447e-06	1.82426e-07
Lpgat1	226856	MGI:2446186|Ensembl:ENSMUSG00000026623	AI649174|AW112037|BC013667|KIAA0205|MGC18768	lysophosphatidylglycerol acyltransferase 1	GTGGGAGACAGATCTAGGGCCTGGAAGCAGACTTGAAGCGTTTTGAGATC	chr1	193541902	193608134	NM_172266	+					e1	e2	e0	e0	-2.34	-2.12	0.22	-2.19236	-2.74992	0.557553	0.537302	-0.672142	0.412962	-0.125231	7.00937e-05	0.310684	3.65245e-08	0.00105633
Nek2	18005	MGI:109359|Ensembl:ENSMUSG00000026622	AA617254|C77054	NIMA (never in mitosis gene a)-related expressed kinase 2	AAGTCATCTTATTTATAAATTTTCCAATATAATATAAATCTATTTTGTGG	chr1	193645351	193656928	NM_010892	+					e0	e0	e0	e0	-3.73	-2.7	1.03	-2.94891	-2.77838	-0.170533	0.000441727	0.0580078	0.0407103	0.0548985	0.99678	0.471172	0.625658	0.471903
1700034H15Rik	98736	MGI:1921515	4930557M11Rik|BB016121	RIKEN cDNA 1700034H15 gene	CCTGGCTTGTAACTTCACACCTTCATTGGGGTAGCAAGCTGGTCTGAAGC	chr1	193717950	193731406	NR_030669	-	Y				e0	e0	e0	e0	-4.26	-4.13	0.13	-2.48053	-2.43094	-0.0495959	0.0241476	-0.0606528	-0.0140093	0.0347552	0.78198	0.659192	0.913673	0.404631
Slc30a1	22782	MGI:1345281|Ensembl:ENSMUSG00000037434	AI839647|C130040I11Rik|Znt1	solute carrier family 30 (zinc transporter), member 1	ATACTAAGTTTGCCAAGTAGTGTAATTGAAGTCCTTGTCTGGTCGCACAG	chr1	193730659	193737126	NM_009579	+					e0	e0	e0	e0	-2.82	-5.91	-3.09	-2.36011	-2.03401	-0.326102	0.10437	0.0532019	0.220626	0.0127494	0.430241	0.202995	0.00581195	0.342991
Rd3	74023	MGI:1921273	3322402L07Rik|MGC117971|MGC151312|MGC151314|rd-3|rd3	retinal degeneration 3	GTGAGGGTCTCAGGTCCTGTAAGACTCAGGGCTAACAGAGGTGTCTGCTG	chr1	193801253	193812163	NM_001177900	+					e0	e0	e0	e0	-3.54	-7.35	-3.81	-4.08957	-3.36533	-0.724246	-0.0139321	-0.0596098	0.00232534	-0.0371185	0.863327	0.235088	0.886211	0.413476
Traf5	22033	MGI:107548	-	TNF receptor-associated factor 5	GCATGAGCGGGCAGCCCTGCAGGACCACATGCTTCTGGTTTTAGAGAAGA	chr1	193821083	193916480	NM_011633	-					e0	e0	e0	e0	-4.24	-4.75	-0.51	-4.69692	-4.49042	-0.206494	-0.483094	0.107179	0.021413	0.0438846	1.00652e-05	0.000216996	1.66604e-05	3.1656e-05
Rcor3	214742	MGI:2441920|Ensembl:ENSMUSG00000037395	4921514E24Rik|C730034D20Rik|E130101E15Rik|MGC28186	REST corepressor 3	CCCAACGCAGCCAACACCATCCTGAGGCAACTGGACATGGAGCTGATCTC	chr1	193925264	193961922	NM_001290279	-					e0	e0	e0	e0	-3.04	-1.17	1.87	-1.56587	-2.72406	1.15819	0.256939	-0.27823	-0.054545	0.0673178	0.00848005	0.877468	0.0363003	0.00116483
Kcnh1	16510	MGI:1341721|Ensembl:ENSMUSG00000058248	M-eag|MGC124419|MGC124420	potassium voltage-gated channel, subfamily H (eag-related), member 1	GGGTGATCCAGGGAAGATTGGTTTTGCTGATCAGATCCCACCACCACTGG	chr1	194014753	194334040	NM_010600	+	Y	Y	Y		e0	e0	e0	e0	5.25	3.03	-2.22	2.45252	5.33451	-2.882	0.0192244	-0.0223986	-0.00978702	-0.087208	0.863201	0.979148	0.934443	0.432251
Hhat	226861	MGI:2444681|Ensembl:ENSMUSG00000037375	2810432O22Rik|AI462858|MGC11697|Skn	hedgehog acyltransferase	AGGGCTGCTGCTTTCTGAGACTTGTAGCCATGGAGGAACATGGTGGTTCC	chr1	194336709	194597413	NM_144881	-	Y	Y	Y		e0	e0	e0	e0	3.56	0.89	-2.67	2.15102	5.30048	-3.14946	-0.430418	0.198023	-0.240719	0.069675	2.82479e-05	0.0108787	7.32164e-08	0.000202241
Sertad4	214791	MGI:2443496|Ensembl:ENSMUSG00000016262	4833404A09|C130018M11Rik	SERTA domain containing 4	GTAGGTTGCGGAACGTTATTTTGGAGAAATGGGGCTCGCTTGTCATAGAT	chr1	194670681	194681946	NM_198247	-					e1	e0	e0	e2	-6.08	-5.91	0.17	-2.91986	-3.44575	0.525889	1.01274	0.0419441	0.0174968	-0.745587	0.000815719	0.000614122	0.000663479	0.387607
Syt14	329324	MGI:2444490|Ensembl:ENSMUSG00000016200	B230320I09Rik|sytXIV	synaptotagmin XIV	TGTCCAAATGCAAGACATCCACCCGCAGAGGGCAGCCAAATCCGGTGTAC	chr1	194723500	194861892	NM_181546	-	Y	Y			e0	e0	e0	e0	6.65	4.14	-2.51	4.73717	7.41614	-2.67898	0.0712599	0.0396797	-0.0124841	0.0394998	0.28632	0.0775707	0.386843	0.070816
Diexf	215193	MGI:2138080|Ensembl:ENSMUSG00000016181	AA408296|AW045375|Def	digestive organ expansion factor homolog (zebrafish)	AGTCTGGGATCTCCAGGGCTCGACACTTCTTTCTGCAAGGAGAGAAGCAG	chr1	194930596	194956445	NM_145415	-	Y				e2	e0	e0	e0	-0.54	-2.36	-1.82	-1.30024	0.927828	-2.22807	-0.52237	0.138481	0.125638	-0.0152099	0.000186024	0.00376219	0.00258114	0.000132811
Irf6	54139	MGI:1859211|Ensembl:ENSMUSG00000026638	AI876454|E230028I05Rik|mirf6	interferon regulatory factor 6	GCTCCCATTCACTCTCCAGCTGTCTTCTTCCTGCCTTCATTTGAAGACTC	chr1	194979305	194998229	NM_016851	+	Y				e0	e0	e0	e0	-1.3	-4.97	-3.67	-3.49015	-1.01283	-2.47733	0.129124	0.201546	-0.100626	0.334157	0.0312165	5.51543e-06	0.699731	4.2703e-08
A130010J15Rik	319266	MGI:2441776|Ensembl:ENSMUSG00000079144	-	RIKEN cDNA A130010J15 gene	GGCAACCTGGTCATCTGAAGAACTTCTGGCATCTATCTGAAGTAAAACTC	chr1	194999662	195004026	NM_001160360	+	Y				e0	e0	e0	e0	-4.45	-4.19	0.26	-3.37294	-0.608524	-2.76441	-0.234902	0.0871488	0.159932	0.165389	0.00304527	0.0607205	0.379584	0.404334
Traf3ip3	215243	MGI:2441706|Ensembl:ENSMUSG00000037318	6030423D04Rik|AI115021|MGC106845|MGC41284|T3jam	TRAF3 interacting protein 3	TAAGAGAACCCTCATTTGGGGGGTGGGGGTGGGTCTGGCTCAGGTGGCAC	chr1	195001697	195027740	NM_153137	-					e0	e0	e0	e0	-1.01	-3.28	-2.27	-2.88595	0.190604	-3.07656	-0.13253	0.0196434	0.035995	0.0308598	0.0407362	0.0854145	0.144078	0.114348
Hsd11b1	15483	MGI:103562|Ensembl:ENSMUSG00000016194	-	hydroxysteroid 11-beta dehydrogenase 1	GCCCTGGTGAGTGGTCTTAGAACAGTCCTGCCTGATACTTCTGTAAGCCC	chr1	195047834	195090239	NM_008288	-	Y	Y			e1	e2	e2	e1	0.71	-1.3	-2.01	-2.51124	0.166815	-2.67806	2.62926	-0.912337	-1.22547	0.864084	1.04526e-10	8.51559e-08	9.36222e-07	1.29121e-12
G0s2	14373	MGI:1316737|Ensembl:ENSMUSG00000009633	AI255151|AV006465|MGC151415|MGC151417	G0/G1 switch gene 2	TGCAGCCGGGCCCTGTCCCTCCGGCAGCACGCCTCTTAAGGCCGGTGACT	chr1	195098353	195099382	NM_008059	-	Y				e0	e1	e0	e0	-9.01	-6.23	2.78	-2.69555	-1.73982	-0.955729	-0.0726604	0.828747	-0.230589	0.431456	0.771114	0.000250655	0.117425	0.0566928
Lamb3	16780	MGI:99915|Ensembl:ENSMUSG00000026639	-	laminin, beta 3	CATAGACTGGTCACCCTGGACGTGCTTCAAGGTACTGTTCCCACTGAGCC	chr1	195128436	195170072	NM_001277928	+					e1	e2	e2	e0	-4.02	-4.57	-0.55	-4.2273	-4.01702	-0.21028	0.967521	-1.15737	-1.49944	-0.150342	2.29699e-06	0.293432	0.00179552	1.92739e-05
Camk1g	215303	MGI:2388073|Ensembl:ENSMUSG00000016179	CLICK-III|CaMKIgamma|MGC30513	calcium/calmodulin-dependent protein kinase I gamma	CCCTACAGTAAGGCTGTGGACTGCTGGTCCATTGGTGTCATCACATACAT	chr1	195172539	195196476	NM_144817	-					e0	e0	e0	e0	-3.93	-3.69	0.24	-4.50031	-4.57906	0.0787559	0.166044	-0.0961299	-0.109839	0.00556397	0.0193536	0.375165	0.484111	0.014426
Plxna2	18845	MGI:107684|Ensembl:ENSMUSG00000026640	2810428A13Rik|AA589422|AW457381|OCT|Plxn2|mKIAA0463	plexin A2	GGCTTGAGCCAGATGGTTCTGCCTCTGTGACTGCTGCTTTGCATGAAAAT	chr1	196446022	196643062	NM_008882	+	Y	Y	Y		e0	e0	e0	e2	1.91	-1.32	-3.23	-2.25088	1.64155	-3.89242	0.134414	0.139893	0.142752	-0.550499	0.660589	0.30896	0.295041	0.0908139
Cd34	12490	MGI:88329|Ensembl:ENSMUSG00000016494	AU040960	CD34 antigen	CCTCTCCTGGGGTTAAGGGGAGAACAGGGGTCCTGATTTTAATGATGGCT	chr1	196765014	196787486	NM_133654	+	Y	Y		Y	e2	e0	e0	e0	0.18	1.14	0.96	2.14262	1.73415	0.408469	-0.559165	0.287857	-0.139363	0.226508	1.1508e-05	0.013632	5.82837e-07	0.00262972
Gm16897	320400	-	-	hypothetical LOC320400	CACAATGCTTCTCCGGTTGCTTAGGATAAACATCCTCCCCCAAGAGACAC	chr1	196781952	196803153	NR_033564	-	Y			Y	e0	e0	e0	e0	0.91	3.37	2.46	2.04186	1.15108	0.890777	0.00584317	0.00161989	-0.00173043	0.0153343	0.935715	0.919698	0.955236	0.720839
Cd46	17221	MGI:1203290|Ensembl:ENSMUSG00000016493	Mcp	CD46 antigen, complement regulatory protein	ACTGGATCTTCAAGTCTGGCAAACGCAAAATTATATATTTGCAGGAGCTT	chr1	196868093	196918442	NM_010778	-	Y	Y		Y	e0	e0	e0	e0	4.64	5.17	0.53	4.14623	4.60574	-0.459507	-0.014861	-0.0556535	-0.0248299	-0.118888	0.894309	0.431753	0.681637	0.0877492
Cr1l	12946	MGI:88513|Ensembl:ENSMUSG00000016481	Crry|MGC102484|Mcp|mCRY	complement component (3b/4b) receptor 1-like	GGAACCCAGCGCCATTTCTGGGTGGGACTGCTTTCTACACCATTTGCCGT	chr1	196929981	196957764	NM_013499	-	Y	Y			e0	e0	e0	e0	5.38	3.9	-1.48	4.57328	5.46134	-0.888064	-0.0985586	0.0022198	-0.00900561	-0.165701	0.39679	0.41241	0.340302	0.0105847
Cr2	12902	MGI:88489|Ensembl:ENSMUSG00000026616	C3DR|CD21|CD35|Cr-1|Cr-2|Cr1|MGC130295	complement receptor 2	GGGTCCAGGAAGTAGAATGTGGTAGTTTGAACAAAATGGCCCCTATAGGC	chr1	196963004	197002909	NM_007758	-	Y	Y			e0	e0	e0	e0	6.84	6.64	-0.2	5.70791	6.07669	-0.368781	0.0146375	-0.072525	-0.065671	-0.128334	0.833191	0.296784	0.359458	0.0242476
Fam171a1	269233	MGI:2442917|Ensembl:ENSMUSG00000050530	9630050M13Rik|AA409679	family with sequence similarity 171, member A1	CCGAACGTGAGAGTATGGGCTGAGCAGGGGGATTGAATGTGACTGTTAAA	chr2	3035659	3145081	NM_001081161	+		Y		Y	e2	e0	e0	e0	-3.38	0.47	3.85	0.4146	-3.33413	3.74873	-1.04248	0.443793	0.0873133	0.103945	1.92597e-08	3.9786e-05	6.39865e-08	8.91866e-08
Nmt2	18108	MGI:1202298|Ensembl:ENSMUSG00000026643	A930001K02Rik|AI605445|AU044698|hNMT-2	N-myristoyltransferase 2	GACCTTCTTGGAAAAACTAAAGTTTGGTATAGGAGATGGCAACTTACAGT	chr2	3201483	3246149	NM_001290368	+				Y	e0	e0	e0	e0	-5.29	-2.2	3.09	-0.334533	-3.29087	2.95634	-0.144653	0.0124679	0.0384389	0.0666318	0.020001	0.0343619	0.0901315	0.218322
Acbd7	78245	MGI:1925495|Ensembl:ENSMUSG00000026644	9230116B18Rik	acyl-Coenzyme A binding domain containing 7	GCGAGAGAGCTGATTGAGAAATATGGAATTTAGAAGGTGACGGAGAAATC	chr2	3253439	3258269	NM_030063	+				Y	e0	e0	e0	e0	-2.09	2.18	4.27	1.3576	-1.56911	2.92671	0.0304762	-0.0814612	-0.0661065	0.0236602	0.660303	0.422151	0.590494	0.361357
Olah	99035	MGI:2139018|Ensembl:ENSMUSG00000026645	AI607300|E230009B14Rik|Thedc1	oleoyl-ACP hydrolase	GCAGAGGGAAGAGGGGTGGGTTTTCTTTGGGAGACTTTGCCACCAATAGG	chr2	3259259	3283841	NM_145921	-		Y		Y	e0	e0	e0	e0	-0.59	3.72	4.31	2.30284	0.151019	2.15182	-0.087073	-0.0518375	-0.0594028	-0.0457093	0.376157	0.128857	0.103065	0.135683
Dclre1c	227525	MGI:2441769|Ensembl:ENSMUSG00000026648	9930121L06Rik|AI661365|Art|MGC123409|Snm1l	DNA cross-link repair 1C, PSO2 homolog (S. cerevisiae)	TCCTGTACTGTTCTCCAGTCACTAAGGAGCTGTTGTTAACTAGCCCAAAG	chr2	3341402	3378389	NM_001110214	+		Y		Y	e0	e0	e0	e0	-1.07	1.93	3	2.5005	-1.15825	3.65874	0.219037	-0.0463899	-0.0109703	-0.161813	0.00119394	0.00897752	0.00183586	0.414377
Suv39h2	64707	MGI:1890396|Ensembl:ENSMUSG00000026646	4930507K23Rik|AA536750|D030054H19Rik|D2Ertd544e|KMT1B	suppressor of variegation 3-9 homolog 2 (Drosophila)	CTCTTGAAGAATGATGTAGCCACTACAATCAATGCTGCCCGTTTTAATGC	chr2	3373086	3392258	NM_022724	-		Y		Y	e0	e0	e0	e0	-2.72	2.7	5.42	2.06347	-1.96204	4.02551	-0.0602742	-0.0232532	0.0776623	-0.0079105	0.390094	0.208742	0.836319	0.29778
Hspa14	50497	MGI:1354164|Ensembl:ENSMUSG00000051396	70kDa|HSP70L1|Hsp70-4|NST-1	heat shock protein 14	CCCACCGCACTGCCCATTTTATGATACGTTGGATCATCTTCTTCGAAACC	chr2	3421800	3430086	NR_103465	-		Y		Y	e0	e0	e0	e0	-4.34	1.01	5.35	3.17282	-0.948443	4.12126	-0.0434018	0.0328056	0.0913962	0.0310688	0.560089	0.90892	0.506077	0.881471
Cdnf	227526	MGI:3606576|Ensembl:ENSMUSG00000039496	9330140G23|Armetl1|MGC129430	cerebral dopamine neurotrophic factor	CGTGCAGGCAGCAGGGGCGCTTGTGGTTTCTAATGCTAGCCTATCAGTCT	chr2	3430336	3443648	NM_177647	+				Y	e1	e0	e0	e0	-1.67	2.38	4.05	3.17299	0.101202	3.07179	0.863582	-0.435927	0.0926366	-0.098902	6.5741e-09	9.26005e-05	1.31858e-09	3.9416e-08
Fam107b	66540	MGI:1913790|Ensembl:ENSMUSG00000026655	3110001A13Rik|AA589595|AA959793|AI132312	family with sequence similarity 107, member B	TGCTAGGTCTCAGAGCATCCGGGGAGCAGAGCGGGGCCTTTAGGAATCTG	chr2	3630729	3699406	NM_025626	+		Y		Y	e2	e0	e0	e0	-4.4	-0.86	3.54	-0.564833	-4.03802	3.47319	-1.59265	0.474396	-0.0126066	-0.0668332	2.41905e-09	5.33882e-07	1.96895e-09	1.34723e-09
Frmd4a	209630	MGI:1919850|Ensembl:ENSMUSG00000026657	2700017I06Rik|5330420J21|AI594879|C230040M21Rik|Frmd4|Gm13190|OTTMUSG00000010806|mKIAA1294	FERM domain containing 4A	TTGGGGGGGTGGTAAGATTAGGTTGCTCCTGAAACTGACTGTAGAGCATG	chr2	4480799	4535089	NM_001177844	+					e1	e0	e0	e0	-7.73	-5.6	2.13	-5.37072	-6.37341	1.0027	1.20663	-0.17577	-0.196135	-0.334608	7.61257e-07	7.5983e-06	7.31621e-06	4.59878e-05
Prpf18	67229	MGI:1914479|Ensembl:ENSMUSG00000039449	2810441A10Rik	PRP18 pre-mRNA processing factor 18 homolog (yeast)	TCGTATTCTCCAGGACTGGGACTGTGGCCATTCTGAAGCTGGGTGGAGAG	chr2	4543212	4573132	NM_026045	-					e0	e0	e0	e0	-1.1	-1.76	-0.66	-1.80315	-2.1648	0.361651	0.429084	-0.0445197	0.326223	-0.355549	0.000176674	0.000620583	1.28733e-07	0.533319
Bend7	209645	MGI:2443100|Ensembl:ENSMUSG00000048186	1110017O21Rik|E130319B15Rik	BEN domain containing 7	CTTACCGTGACTACTGTTCAGCTTTGTTTAGAAACCCTTTTTATAGGCTT	chr2	4638876	4723192	NM_178663	+	Y	Y			e0	e0	e0	e0	1.87	2.28	0.41	2.20403	1.64531	0.558724	0.0406316	0.0301504	0.0486943	0.0534855	0.595933	0.309783	0.177284	0.143012
Sephs1	109079	MGI:1923580|Ensembl:ENSMUSG00000026662	1110046B24Rik|AA589574|AI505014|AW111620|SELD|SPS|SPS1	selenophosphate synthetase 1	CAGTGTGATTGTGGGACAAGGCTGATGCAGCCACCATTGTATTTCAGGAA	chr2	4802609	4831602	NM_175400	+					e0	e0	e0	e0	-3.96	-0.93	3.03	-0.55225	-2.44371	1.89146	0.0835214	0.0615012	-0.373735	-0.227981	0.454476	0.156183	0.00350796	0.143535
Phyh	16922	MGI:891978|Ensembl:ENSMUSG00000026664	AI256161|AI265699|Lnap1|PAHX	phytanoyl-CoA hydroxylase	AGTGAAATATTACTGTTTTAAGAAAAACTAACCTAGGGTGTAACTAATAA	chr2	4840041	4859789	NM_010726	+					e0	e0	e0	e0	1.06	1.61	0.55	0.834375	-1.75339	2.58776	-0.0392436	0.0615283	0.0450422	0.0560433	0.654073	0.817915	0.955644	0.852486
Ucma	68527	MGI:1915777|Ensembl:ENSMUSG00000026668	1110017I16Rik|AW121955|Grp	upper zone of growth plate and cartilage matrix associated	AGCACCCATCTGATAGACACTTTCAGGATCGAAGCATAAAGGTTTTAAGC	chr2	4897167	4906794	NM_001113558	+					e0	e0	e0	e0	0.89	-0.41	-1.3	1.63356	-0.0775878	1.71115	0.0582174	-0.0232571	-0.0542769	-0.0726894	0.463796	0.695094	0.968839	0.872658
Mcm10	70024	MGI:1917274|Ensembl:ENSMUSG00000026669	2410041F14Rik|AU018508|C330019M07Rik|C79164	minichromosome maintenance deficient 10 (S. cerevisiae)	GCCATGGGACTCGGATAGAAATGCCTAAGCTCTCCTCACCTTTAGTGTGG	chr2	4911769	4933837	NM_027290	-					e2	e0	e0	e0	-0.63	0.96	1.59	1.41907	-0.513948	1.93302	-2.9761	0.387589	-0.00880779	-0.0664826	3.37858e-18	4.39137e-17	2.87902e-18	2.15767e-18
Optn	71648	MGI:1918898|Ensembl:ENSMUSG00000026672	4930441O07Rik|FIP2|HYPL|NRP	optineurin	CCAGGACAGGTGAGAGATAGGGACAAGCTCAGGATTGGAGTCCTTCCCTC	chr2	4941687	4984984	NM_181848	-					e0	e2	e0	e0	-2.72	-0.56	2.16	-0.409711	-2.29381	1.8841	0.447597	-0.586955	-0.0222155	-0.283014	0.000402137	0.279975	0.000644713	0.173156
Ccdc3	74186	MGI:1921436|Ensembl:ENSMUSG00000026676	2310045O21Rik	coiled-coil domain containing 3	CAAGCTTAGGGGTGATGGAGTCAGGACTCGGAGAACTGTGGAAGCCGAAG	chr2	5058821	5151912	NM_028804	+					e0	e0	e0	e0	-1.83	-1.41	0.42	-1.41713	-1.92745	0.510323	-0.49209	0.159373	0.0714273	-0.111182	0.000161992	0.00651317	0.000780591	1.49614e-05
Camk1d	227541	MGI:2442190|Ensembl:ENSMUSG00000039145	A630059D12Rik|CKLiK|CaMKIdelta|E030025C11Rik	calcium/calmodulin-dependent protein kinase ID	GCTTGGTTCAACCTTGACACATCAGGTCTCCATGTACTTGTATAAGGCAG	chr2	5214502	5635808	NM_001290374	-	Y	Y			e0	e0	e0	e0	-0.58	-0.5	0.08	0.512893	1.65858	-1.14569	-0.125487	0.0160721	0.021868	0.0220252	0.0188079	0.0417138	0.0518824	0.0495855
Cdc123	98828	MGI:2138811|Ensembl:ENSMUSG00000039128	AA959893|G431001I09Rik	cell division cycle 123 homolog (S. cerevisiae)	GGCTTTTATATTCATGTGTATTTACCTGGAAAAAGAGGGAGGGCCTTTGG	chr2	5715339	5766006	NM_133837	-	Y				e0	e1	e0	e0	-0.71	0.71	1.42	0.73326	-1.02634	1.7596	0.158569	0.526447	0.00138569	0.406803	0.670026	0.0229914	0.661518	0.0566356
Nudt5	53893	MGI:1858232|Ensembl:ENSMUSG00000025817	-	nudix (nucleoside diphosphate linked moiety X)-type motif 5	GGTCTACGCCTACGGTCTGGCTCTGAAACACGCCAACTCGAAGCCATTCG	chr2	5766079	5789782	NM_016918	+					e2	e0	e0	e0	-3.91	-0.55	3.36	-0.736303	-2.96311	2.2268	-1.41421	0.181244	-0.125826	-0.111292	2.069e-08	2.03327e-07	5.49217e-09	6.98822e-09
Sec61a2	57743	MGI:1931071|Ensembl:ENSMUSG00000025816	-	Sec61, alpha subunit 2 (S. cerevisiae)	GCTGCTGTTAGATGAGCTGCTACAGAAGGGTTACGGCTTGGGGTCTGGGA	chr2	5792032	5816399	NM_021305	-					e1	e0	e0	e0	-4.87	-2.03	2.84	-1.4069	-3.19321	1.7863	1.10416	-0.0973584	0.0737444	0.175172	3.04604e-08	1.57028e-07	1.08562e-08	3.57398e-09
Dhtkd1	209692	MGI:2445096|Ensembl:ENSMUSG00000025815	C330018I04Rik	dehydrogenase E1 and transketolase domain containing 1	AGGCTCCGTCTTGTAAGCCGACCCCCTTTGCCAGCACCTGCGGTAGGAAT	chr2	5819105	5863838	NM_001081131	-	Y				e0	e0	e0	e0	-1.65	-0.46	1.19	-1.71924	-3.45912	1.73988	-0.0934978	-0.00677818	0.0352906	0.0789543	0.0870742	0.0651617	0.313268	0.828775
Upf2	326622	MGI:2449307|Ensembl:ENSMUSG00000043241	-	UPF2 regulator of nonsense transcripts homolog (yeast)	GCTGCCCAATCTTCACCAGCTTCAGAAATCTGACCTTTGCCGATGCTGCA	chr2	5872514	5977749	NM_001081132	+					e0	e0	e0	e2	-2.41	-0.91	1.5	-0.83323	-2.28238	1.44915	0.304101	-0.165211	-0.0927191	-0.579358	0.0116205	0.285165	0.080563	0.0203396
Proser2	227545	MGI:2442238|Ensembl:ENSMUSG00000045319	AU067770|MGC36947	RIKEN cDNA 5430407P10 gene	TGCTATGCACTGAGACTGATCGTGGATTCCTCAGCCACGGGAGGGGACAC	chr2	6019545	6051231	NM_001159657	-					e0	e0	e0	e0	-4.9	-3.31	1.59	-1.42534	-3.14026	1.71493	-0.0208061	-0.106935	-0.0798142	-0.091373	0.844806	0.106506	0.212487	0.148875
Gm10857	100038358	MGI:3641733	AU015850|ENSMUSG00000075545	predicted gene 10857	TGCTCTCCCGTGCAGGACGTCCCCAAGAAGGAGCGCAAAGTCTCCAAGCT	chr2	6053914	6061616	NR_033470	+					e0	e0	e0	e0	-5.49	2.22	7.71	-0.897088	-2.95106	2.05398	0.0142237	0.0139934	0.0147295	0.00367501	0.870131	0.728631	0.709811	0.818846
Echdc3	67856	MGI:1915106|Ensembl:ENSMUSG00000039063	2310005D12Rik|AI662097	enoyl Coenzyme A hydratase domain containing 3	GTGGGAAATGAATACAGGGGAGGGAACGACTTGCTAGGTCAGTGGGCAGG	chr2	6109510	6134040	NM_024208	-					e0	e0	e0	e0	-3.25	-0.16	3.09	-1.77459	-3.39717	1.62258	-0.103872	-0.0214131	0.0949815	0.020599	0.452028	0.350849	0.96059	0.539964
[truncated: 18,875 more rows]
